# Supplementary material for: Identification of Novel Toxin Genes from the Stinging Nettle Caterpillar Parasa lepida (Cramer, 1799): Insights into the Evolution of Lepidoptera Toxins
Source: Insects. 2021 Apr 29;12(5):396. doi: 10.3390/insects12050396 (PMC8145965; doi:10.3390/insects12050396)
Supplement: Supplementary file 1 [file insects-12-00396-s001.zip]

Archive with 7 entries (5 files):
- insects-1193693-supplementary/
- insects-1193693-supplementary/Supplementary data/
- insects-1193693-supplementary/Supplementary data/Supplementary data S1_RNA-seq parameters.pdf
- insects-1193693-supplementary/Supplementary data/Supplementary data S2_Arthropod Toxins.xlsx
- insects-1193693-supplementary/Supplementary data/Supplementary data S3_BLAST2GOAnnotation.xlsx
- insects-1193693-supplementary/Supplementary data/Supplementary data S4_PlepToxins.xlsx
- insects-1193693-supplementary/Supplementary data/Supplementary data S5_OrthoVenn2.xlsx
