# Supplementary material for: Identification of Novel Toxin Genes from the Stinging Nettle Caterpillar Parasa lepida (Cramer, 1799): Insights into the Evolution of Lepidoptera Toxins
Source: Insects. 2021 Apr 29;12(5):396. doi: 10.3390/insects12050396 (PMC8145965; doi:10.3390/insects12050396)
Supplement: Supplementary file 1 [file insects-12-00396-s001.zip › insects-1193693-supplementary/Supplementary data/Supplementary data S2_Arthropod Toxins.xlsx]

## Sheet: 1 Lipocalin
Clade	Species	Common name	Gene	UniProt	GenBank
Lepidoptera	Lonomia obliqua	giant silkworm moth	LOPAP	Q5ECE3
	Lonomia obliqua	giant silkworm moth	Lonomia obliqua lipocalin 4		AAV91423.1
	Pieris brassicae	Large white butterfly	Bilin-binding protein	P09464
	Papilio machaon	Old World swallowtail butterfly	Lopap	A0A194RID2
	Papilio machaon	Old World swallowtail butterfly	Lopap	A0A194RHP6
	Papilio machaon	Old World swallowtail butterfly	Lopap	A0A194RM77
Hymenoptera	Bombus ignitus	bumble bee	Lipocalin	D2XP15
Coleoptera	Agrilus planipennis	Emerald ash borer	Lopap	A0A1W4WMU8
Diptera	Aedes aegypti	yellowfever mosquito	Lipocalin	Q16VH8
Hemiptera	Rhodnius prolixus	Triatomid bug	Nitrophorin-4	Q94734
	Triatoma brasiliensis	blood-sucking bug	Lipocalin	Q0MTD1
	Triatoma brasiliensis	blood-sucking bug	Lipocalin	Q0MTC6
	Triatoma brasiliensis	blood-sucking bug	Salivary lipocalin	A6YPL7
Isoptera	Zootermopsis nevadensis	Dampwood termite	Lopap	A0A067QTU6
Collembola	Folsomia candida	springtail	Lopap	A0A226E6N0
	Folsomia candida	springtail	Lopap	A0A226F5D5
	Folsomia candida	springtail	Lopap	A0A226E0S7
Arachnida	Argas monolakensis	Mono lake bird tick	Lipocalin	Q09JR9
	Argas monolakensis	Mono lake bird tick	Lipocalin	Q09JU9
	Argas monolakensis	Mono lake bird tick	Lipocalin	Q09JV0
	Ixodes persulcatus	Tigar tick	Lipocalin	E1CI65
	Ixodes ricinus	common tick	Lipocalin	B7ZDH0
	Ixodes ricinus	common tick	Lipocalin	B7ZDG3
	Ixodes ricinus	common tick	Lipocalin	B7ZDH2
	Ixodes scapularis	Deer tick	Lipocalin-like tick salivary secreted protein	Q4PN08
	Rhipicephalus microplus	Cattle tick	Lipocalin-like protein	Q6JGX1
	Rhipicephalus sanguineus	Brown dog tick	Lipocalin	C9W1E4

## Sheet: 2 SERPIN
Clade	Species	Common name	Gene	UniProt	GenBank
Lepidoptera	Lonomia obliqua	giant silkworm moth	Lonomia obliqua serpin 1		AAV91428.1
	Lonomia obliqua	giant silkworm moth	Lonomia obliqua serpin 2		AAV91429.1
	Lonomia obliqua	giant silkworm moth	Lonomia obliqua serpin 3		AAV91430.1
	Lonomia obliqua	giant silkworm moth	Lonomia obliqua serpin 4		AAV91431.1
	Lonomia obliqua	giant silkworm moth	Lonomia obliqua serpin 6		AAV91461.1
	Bombyx mori	silk moth	Antitrypsin	P22922
	Bombyx mori	silk moth	Serpin-6	A8IE37
	Manduca sexta	tobacco hawkmoth	Alaserpin	P14754
Hymenoptera	Nasonia vitripennis	parasitic wasp	Uncharacterized protein	K7INP1
Coleoptera	Tenebrio molitor	yellow mealworm beetle	Serpin48	D1MYQ6
	Tribolium castaneum	red flour beetle	Serpin peptidase inhibitor 18	D6WWG9
	Anoplophora glabripennis	Asian longhorn beetle	Alaserpin	V5G1A5
	Anoplophora glabripennis	Asian longhorn beetle	Antichymotrypsin-2	V5GQA0
	Anoplophora glabripennis	Asian longhorn beetle	Serine protease inhibitor 3/4	V5G0S9
	Anoplophora glabripennis	Asian longhorn beetle	Serine protease inhibitor 3/4	V5I8E0
	Anoplophora glabripennis	Asian longhorn beetle	Serine protease inhibitor 3/4	V5GHU9
Diptera	Drosophila melanogaster	fruit fly	Serine protease inhibitor (Serpin-4)	Q9U1I5
	Aedes aegypti	Yellowfever mosquito	Putative serine protease inhibitor	A0A0N8ERZ9
	Aedes aegypti	Yellowfever mosquito	Serpin	Q16P31
	Aedes aegypti	Yellowfever mosquito	Serine Protease Inhibitor (serpin) likely cleavage at K/R. Transcript A	Q0IEW3
	Aedes aegypti	Yellowfever mosquito	Serpin	Q0IEW4
Hemiptera	Rhodnius prolixus	Triatomid bug	Putative serpin length	R4FLP4
Isoptera	Zootermopsis nevadensis	Dampwood termite	Serpin B9	A0A067QXT5
Crustacea	Speleonectes cf. tulumensis	Remipedia	Serpin-like		JL153417.1
			Serpin-like		JL159935.1
			Serpin-like		JL196470.1
	Daphnia pulex	water flea	Uncharacterized protein	E9HI86
	Caligus clemensi	sea louse	Serpin B4	C1C0L2
	Eriocheir sinensis	Chinese mitten crab	Serpin	J9PCS4
	Marsupenaeus japonicus	Kurama prawn	Serine proteinase inhibitor	D1MX62
Chelicerata	Ixodes ricinus	common tick	Putative salivary serpin	Q06B75
	Ixodes ricinus	common tick	Serpin-8	Q06B72
	Rhipicephalus microplus	Cattle tick	Serpin	Q7Z021

## Sheet: 3 Kazal
Clade	Species	Common name	Gene	UniProt	GenBank
Lepidoptera	Lonomia obliqua	giant silkworm moth	Lonomia obliqua protease inhibitor 1		AAV91424.1
	Lonomia obliqua	giant silkworm moth	Lonomia obliqua protease inhibitor 7		AAV91449.1
	Danaus plexippus plexippus	monarch butterfly	Kazal-type inhibitor	A0A212FFK4
	Danaus plexippus plexippus	monarch butterfly	Putative serine protease inhibitor dipetalogastin	A0A212EWY3
	Danaus plexippus plexippus	monarch butterfly	Putative agrin	A0A212EHJ2
Hymenoptera	Solenopsis invicta	red imported fire ant	Kazal-type proteinase inhibitor-like protein	D3KD06
Coleoptera	Tribolium castaneum	Red flour beetle	Agrin-like Protein	D6WQS6
	Tribolium castaneum	Red flour beetle	Uncharacterized protein	A0A139WM21
Diptera	Dipetalogaster maximus	blood-sucking bug	Serine protease inhibitor dipetalogastin	O96790
	Drosophila melanogaster	fruit fly	Enhancer of split M1 protein	O97176
	Drosophila simulans	fruit fly	Enhancer of split M1 protein	B4QW11
Hemiptera	Rhodnius prolixus	Triatomid bug	Thrombin inhibitor rhodniin	Q06684
	Pristhesancus plagipennis	assassin bug	Venom Kazal domain protein 4	A0A2K8JRX9
Collembola	Folsomia candida	springtail	Serine protease inhibitor dipetalogastin	A0A226E5Q5
	Folsomia candida	springtail	Serine protease inhibitor dipetalogastin	A0A226E4G7
Crustacea	Pacifastacus leniusculus	Signal crayfish	Semigranular hemocyte specific kazal-type proteinase inhibitor	B5L664
	Procambarus clarkii	Red swamp crayfish	Kazal-type serine proteinase inhibitor 1	D8VNJ7
	Penaeus vannamei	Whiteleg shrimp	Hemocyte kazal-type proteinase inhibitor	A0A423TMZ9
	Penaeus vannamei	Whiteleg shrimp	Kazal-type proteinase inhibitor	Q673H2
	Penaeus vannamei	Whiteleg shrimp	Kazal-like serine protease inhibitor domain-containing protein	A0A423SY20
	Penaeus vannamei	Whiteleg shrimp	Hemocyte kazal-type proteinase inhibitor	A0A3R7M707
	Penaeus vannamei	Whiteleg shrimp	Kazal-type serine proteinase inhibitor 2	A0A423SHI2
	Penaeus vannamei	Whiteleg shrimp	Kazal-type serine proteinase inhibitor 2	A0A423SHA2
	Penaeus vannamei	Whiteleg shrimp	Serine proteinase inhibitor	A0A3R7N9K2
	Penaeus vannamei	Whiteleg shrimp	Putative agrin-like	A0A3R7M4C6
Chelicerata	Parasteatoda tepidariorum	common house spider	agrin-like		XP_021000730.1

## Sheet: 4 Kunitz
Clade	Species	Common name	Gene	UniProt	GenBank
Lepidoptera	Bombyx mori	silk moth	Trypsin inhibitor	P81902
	Bombyx mori	silk moth	Chymotrypsin inhibitor SCI-I	P10831
	Manduca sexta	tobacco hornworm	Hemolymph trypsin inhibitor B	P26227
	Galleria mellonella	greater wax moth	Inducible serine protease inhibitor 2	P81906
Hymenoptera	Solenopsis invicta	imported red fire ant	Uncharacterized protein	E9IKY9
	Bombus ignitus	Bumblebee	Kunitz-type serine protease inhibitor Bi-KTI	G3LH89
	Bombus terrestris	Buff-tailed bumblebee	Kunitz-type serine protease inhibitor Bt-KTI	D8KY58
	Pimpla hypochondriaca	Parasitoid wasp	Kunitz-type serine protease inhibitor cvp2	Q8T0W4
	Anoplius samariensis	Solitary wasp	Kunitz-type serine protease inhibitor As-fr-19	Q589G4
	Vespa bicolor	Black shield wasp	Kunitz-type serine protease inhibitor bicolin	C0LNR2
Coleoptera	Leptinotarsa decemlineata	Colorado potato beetle	kunitz-type serine protease inhibitor HCRG1-like		XP_023020991
	Leptinotarsa decemlineata	Colorado potato beetle	trypsin inhibitor-like		XP_023020990
	Leptinotarsa decemlineata	Colorado potato beetle	papilin-like		XP_023024406
	Tribolium castaneum	red flour beetle	proteinase inhibitor-like		XP_008195722.1
Diptera	Drosophila virilis	fruit fly	Kunitz inhibitor like protein 2	Q9U5S5
Crustacea	Daphnia pulex	water flea	Uncharacterized protein	E9GHN6
	Daphnia pulex	water flea	Uncharacterized protein	E9GHI5
	Lepeophtheirus salmonis	salmon louse	Kunitz-type proteinase inhibitor SHPI-1	C1BUK1
	Lepeophtheirus salmonis	salmon louse	Putative kunitz-like protease inhibitor	A7TZ92
	Lepeophtheirus salmonis	salmon louse	Kunitz/BPTI-like toxin	D3PI97
	Lepeophtheirus salmonis	salmon louse	Kunitz/BPTI-like toxin	D3PGM3
Chelicerata	Haplopelma schmidti	Chinese earth tiger spider	Kunitz-type kappaPI-theraphotoxin-Hs1a	P68425
	Araneus ventricosus	Orbweaver spider	Kunitz-type U1-aranetoxin-Av1a	Q8T3S7
	Haplopelma hainanum	Chinese bird spider	Kunitz-type U15-theraphotoxin-Hhn1h	D2Y2F9
	Haplopelma hainanum	Chinese bird spider	Kunitz-type U15-theraphotoxin-Hhn1k	D2Y2G2
	Haplopelma hainanum	Chinese bird spider	Kunitz-type U15-theraphotoxin-Hhn1p	D2Y2Q7
	Haplopelma hainanum	Chinese bird spider	Kunitz-type U15-theraphotoxin-Hhn1n	D2Y2Q5
	Haplopelma hainanum	Chinese bird spider	U15-Kunitz-type theraphotoxin-Hhn1b	P0DJ64
	Haplopelma hainanum	Chinese bird spider	Kunitz-type U15-theraphotoxin-Hhn1d	P0DJ71
	Haplopelma hainanum	Chinese bird spider	Kunitz-type U15-theraphotoxin-Hhn1f	P0DJ73
	Haplopelma hainanum	Chinese bird spider	Kunitz-type serine protease inhibitor HNTX-0109076	P0DJ74
	Haplopelma hainanum	Chinese bird spider	Kunitz-type U15-theraphotoxin-Hhn1c	P0DJ67
	Haplopelma hainanum	Chinese bird spider	Kunitz-type U15-theraphotoxin-Hhn1l	D2Y2Q1
	Haplopelma hainanum	Chinese bird spider	Kunitz-type U15-theraphotoxin-Hhn1o	D2Y2Q6
	Haplopelma hainanum	Chinese bird spider	Kunitz-type U15-theraphotoxin-Hhn1r	D2Y2Q9
	Haplopelma hainanum	Chinese bird spider	Kunitz-type U15-theraphotoxin-Hhn1a	P0DJ70
	Haplopelma hainanum	Chinese bird spider	Kunitz-type U15-theraphotoxin-Hhn1f	D2Y2F7
	Haplopelma hainanum	Chinese bird spider	Kunitz-type U15-theraphotoxin-Hhn1k	D2Y2F3
	Haplopelma hainanum	Chinese bird spider	Kunitz-type U15-theraphotoxin-Hhn1k	P0DJ68
	Haplopelma hainanum	Chinese bird spider	Kunitz-type U15-theraphotoxin-Hhn1m	D2Y2Q2
	Haplopelma hainanum	Chinese bird spider	Kunitz-type U15-theraphotoxin-Hhn1g	D2Y2F8
	Haplopelma hainanum	Chinese bird spider	Kunitz-type U15-theraphotoxin-Hhn1e	P0DJ72
	Haplopelma hainanum	Chinese bird spider	Kunitz-type U15-theraphotoxin-Hhn1a	D2Y2C2
	Haplopelma hainanum	Chinese bird spider	Kunitz-type serine protease inhibitor HNTX-03141017	P0DJ66
	Haplopelma hainanum	Chinese bird spider	Kunitz-type serine protease inhibitor HNTX-852	P0DJ69
	Haplopelma hainanum	Chinese bird spider	Kunitz-type U15-theraphotoxin-Hhn1q	D2Y2Q8
	Haplopelma hainanum	Chinese bird spider	Kunitz-type U15-theraphotoxin-Hhn1e	D2Y2F6
	Haplopelma hainanum	Chinese bird spider	Kunitz-type U15-theraphotoxin-Hhn1h	P0DJ65
	Haplopelma hainanum	Chinese bird spider	Kunitz-type U15-theraphotoxin-Hhn1j	D2Y2G1
	Haplopelma hainanum	Chinese bird spider	Kunitz-type U15-theraphotoxin-Hhn1d	D2Y2F5
	Haplopelma hainanum	Chinese bird spider	Kunitz-type U15-theraphotoxin-Hhn1i	D2Y2G0
	Haplopelma hainanum	Chinese bird spider	Kunitz-type U15-theraphotoxin-Hhn1c	D2Y2F4
	Latrodectus hesperus	Western black widow	Serine protease inhibitor 2	E7D1X6
	Latrodectus hesperus	Western black widow	Putative serine proteinase inhibitor	E7D1N7
	Lychas mucronatus	Chinese swimming scorpion	Kunitz-type serine protease inhibitor LmKTT-1a	P0DJ46
	Lychas mucronatus	Chinese swimming scorpion	Kunitz-type serine protease inhibitor LmKTT-1b	P0DJ45
	Lychas mucronatus	Chinese swimming scorpion	Kunitz-type serine protease inhibitor LmKTT-1c	P0DJ48
	Hadrurus gertschi	Scorpion	Kunitz-type serine protease inhibitor Hg1	P0C8W3
	Mesobuthus martensii	Manchurian scorpion	Kunitz-type serine protease inhibitor BmKTT-2	P0DJ50
	Mesobuthus martensii	Manchurian scorpion	Kunitz-type serine protease inhibitor BmKTT-1	P0DJ49
	Mesobuthus martensii	Manchurian scorpion	Kunitz-type serine protease inhibitor BmKTT-3	P0DJ47
	Ixodes scapularis	deer tick	Putative secreted protease inhibitor ISL1156_cluster318	Q8MVB4
	Ixodes scapularis	deer tick	Kunitz-like protease inhibitor	Q4PMJ6
	Ixodes scapularis	deer tick	Serine proteinase inhibitor, putative	B7Q3H2
	Rhipicephalus microplus	Asian blue tick	Boophilin-H2	Q8WPI2
	Rhipicephalus microplus	Asian blue tick	Protease inhibitor carrapatin	P81162

## Sheet: 5 Trypsin inhibitor
Clade	Species	Common name	Gene	UniProt	GenBank
Lepidoptera	Lonomia obliqua	giant silkworm moth	Lonomia obliqua protease inhibitor 3		AAV91425.1
	Lonomia obliqua	giant silkworm moth	Lonomia obliqua protease inhibitor 4		AAV91426.1
	Lonomia obliqua	giant silkworm moth	Lonomia obliqua protease inhibitor 5		AAV91427.1
	Lonomia obliqua	giant silkworm moth	Lonomia obliqua protease inhibitor 6		AAV91453.1
	Amyelois transitella	navel orangeworm	REDICTED: venom peptide BmKAPI-like		XP_013192379.1
	Helicoverpa armigera	cottom bollworm	venom peptide BmKAPI-like		XP_021198002.1
	Spodoptera litura	tobacco cutworm	venom peptide BmKAPI-like		XP_022826229.1
	Ostrinia furnacalis	Asian corn borror	venom peptide BmKAPI-like isoform X1		XP_028178902.1
	Bombyx mori	silk moth	venom peptide BmKAPI-like isoform X1		XP_021203362.1
Hymenoptera	Apis cerana	oriental honeybee	venom serine protease inhibitor		XP_016915259
	Bombus terrestris	Buff-tailed bumblebee	venom peptide BmKAPI		XP_003400339
Coleoptera	Nicrophorus vespilloides	Boreal carrion beetle	chymotrypsin inhibitor-like		XP_017787033
	Nicrophorus vespilloides	Boreal carrion beetle	hymotrypsin inhibitor-like		XP_017786998
Diptera	Lucilia cuprina	Australian sheep blowfly	chymotrypsin inhibitor-like		XP_023307815.1
	Anopheles sinensis	mosquito	TIL domain-containing cysteine-rich salivary secreted peptide		KFB45748.1
	Zeugodacus cucurbitae	melon fruit fly	chymotrypsin inhibitor-like		XP_011194298
Chelicerata	Hadogenes troglodytes	scorpion	venom peptide HtPi1		AOF40217.1
	Hadogenes troglodytes	scorpion	venom peptide HtPi2		AOF40218.1
	Stegodyphus mimosarum	African social velvet spider	Kunitz/BPTI-like toxin		KFM65456.1
	Nephila clavipes	Golden silk orbweaver	Venom peptide SjAPI-2		PRD23776.1
	Mesobuthus martensii	Manchurian scorpion	Venom peptide BmKAPI	Q86RQ7

## Sheet: 6 Serine protease
Clade	Species	Common name	Gene	UniProt	GenBank
Lepidoptera	Lonomia obliqua	giant silkworm moth	Lonomia obliqua serine protease 1		AAV91432.2
	Lonomia obliqua	giant silkworm moth	Lonomia obliqua serine protease 3		AAV91434.2
	Lonomia obliqua	giant silkworm moth	Lonomia obliqua serine protease 4		AAV91435.1
	Lonomia obliqua	giant silkworm moth	Lonomia obliqua serine protease 5		AAV91456.1
	Lonomia obliqua	giant silkworm moth	Lonomia obliqua serine protease 6		AAV91457.2
	Lonomia obliqua	giant silkworm moth	Lonomia obliqua serine protease 7		AAV91455.1
Hymenoptera	Apis mellifera	honeybee	Venom serine protease 34	Q8MQS8
	Bombus pensylvanicus	American bumblebee	venom protease	Q7M4I3
	Bombus ignitus	Bumblebee	Venom serine protease Bi-VSP	B5U2W0
	Polistes dominula	Europeon paper wasp	Venom serine protease	Q7Z269
	Megachile rotundata	leafcutter bee	trypsin-1-like		XP_003704850
	Bombus terrestris	Buff-tailed bumblebee	trypsin-1		XP_003397614
Coleoptera	Agrilus planipennis	Emerald ash borer	serine protease snake		XP_018330407.1
	Agrilus planipennis	Emerald ash borer	venom protease-like		XP_025835381.1
	Agrilus planipennis	Emerald ash borer	serine protease persephone-like isoform X1		XP_018319020.1
	Agrilus planipennis	Emerald ash borer	serine protease Hayan isoform X1		XP_025835379.1
	Agrilus planipennis	Emerald ash borer	serine protease Hayan isoform X2		XP_025835380.1
	Agrilus planipennis	Emerald ash borer	serine protease snake-like		XP_018324880.1
Diptera	Drosophila melanogaster	fruit fly	Serine protease snake	P05049
	Drosophila mojavensis	fruit fly	Uncharacterized protein	B4KLE8
Crustacea	Daphnia pulex	water flea	Uncharacterized protein		EFX70866
	Speleonectes cf. tulumensis	Remipedia	Trypsin	isotig00346	GAJM01000567.1
	Speleonectes cf. tulumensis	Remipedia	Limulus clotting factor C-like	isotig00882	GAJM01000884.1
	Speleonectes cf. tulumensis	Remipedia	serine protease-like	isotig00478	GAJM01000641.1
	Speleonectes cf. tulumensis	Remipedia		DMPC15153251	JL107572.1
	Speleonectes cf. tulumensis	Remipedia		DMPC15205911	JL151467.1
	Speleonectes cf. tulumensis	Remipedia	serine protease 56	DMPC15203147	JL115911.1
Chelicerata	Ixodes scapularis	deer tick	secreted salivary gland peptide, putative		XP_002435839
Myriapoda	Scolopendra subspinipes	giant centipede	Serine protease SSP1		O96900.1

## Sheet: 7Serine Carboxyl Peptidase PS10
Clade	Species	Common name	Gene	UniProt	GenBank
Lepidoptera	Bombyx mori	silk moth	Carboxypeptidase	H9JTB1
	Papilio xuthus	Asian swallowtail butterfly	Carboxypeptidase	I4DN75
Hymenoptera	Acromyrmex echinatior	Panamanian leafcutter ant	Carboxypeptidase	F4X0L6
	Camponotus floridanus	Florida carpenter ant	Carboxypeptidase	E2AY00
	Harpegnathos saltator	Jerdon's jumping ant	Carboxypeptidase	E2BR37
	Apis mellifera	honeybee	Venom serine carboxypeptidase	C9WMM5
	Nasonia vitripennis	Parasitic wasp	Carboxypeptidase	K7IV06
	Nasonia vitripennis	Parasitic wasp	Carboxypeptidase	K7J463
Coleoptera	Tribolium castaneum	red flour beetle	Carboxypeptidase	D7EHX7
	Tribolium castaneum	red flour beetle	Carboxypeptidase	K7IV07
Diptera	Aedes aegypti	Yellowfever mosquito	Carboxypeptidase	Q16W90
	Aedes aegypti	Yellowfever mosquito	AAEL006542-PA	Q175U3
	Aedes aegypti	Yellowfever mosquito	Vitellogenic carboxypeptidase	P42660
	Anopheles gambiae	African malaria mosquito	Carboxypeptidase	Q7QJG6
	Culex quinquefasciatus	Southern house mosquito	Carboxypeptidase	B0WNR6
	Culex quinquefasciatus	Southern house mosquito	Vitellogenic carboxypeptidase precursor	B0WT67
Hemiptera	Acyrthosiphon pisum	pea aphid	Carboxypeptidase	J9JIP5
	Triatoma brasiliensis	blood-sucking bug	Carboxypeptidase	B3SNT5
	Triatoma brasiliensis	Blood-sucking bug	Carboxypeptidase	B3SNT4
	Triatoma brasiliensis	Blood-sucking bug	Carboxypeptidase	Q101N9
Crustacea	Caligus rogercresseyi	sea louse // copepod	Carboxypeptidase	C1BPZ3
	Eriocheir sinensis	Chinese mitten crab	Carboxypeptidase	E3TGS7
Chelicerata	Ixodes scapularis	Black-legged tick	Serine carboxypeptidase, putative	B7QL18
	Ixodes scapularis	Black-legged tick	Carboxypeptidase	B7PI01
	Ixodes scapularis	Black-legged tick	Carboxypeptidase	B7PC00

## Sheet: 8 Venom dipeptidyl peptidase4
Clade	Species	Common name	Gene	UniProt	GenBank
Lepidoptera	Bombyx mori	Silk moth	venom dipeptidyl peptidase 4-like		XP_028039799.1
	Bombyx mori	Silk moth	venom dipeptidyl peptidase 4-like		XP_004929234.1
	Bombyx mandarina	wild silk moth	venom dipeptidyl peptidase 4-like isoform X2		XP_028028565.1
	Bombyx mandarina	wild silk moth	venom dipeptidyl peptidase 4-like isoform X1		XP_028028564.1
	Danaus plexippus plexippus	monarch butterfly	venom dipeptidyl peptidase 4 like protein		OWR46845.1
	Trichoplusia ni	cabbage looper	venom dipeptidyl peptidase 4-like isoform X1		XP_026746174.1
	Trichoplusia ni	cabbage looper	venom dipeptidyl peptidase 4		XP_026738195.1
	Trichoplusia ni	cabbage looper	venom dipeptidyl peptidase 4-like isoform X2		XP_026746181.1
Hymenoptera	Apis mellifera	Honeybee	venom dipeptidyl peptidase 4-like isoform X1		XP_006559888.1
	Apis mellifera	Honeybee	venom dipeptidyl peptidase 4-like isoform X2		XP_006559889.1
	Apis mellifera	Honeybee	venom dipeptidyl peptidase 4-like isoform X3		XP_006559890.1
	Apis mellifera	Honeybee	venom dipeptidyl peptidase 4 precursor		NP_001119715.2
	Apis mellifera	Honeybee	venom dipeptidyl peptidase 4 isoform X1		XP_026299326.1
	Apis mellifera	Honeybee	RecName: Full=Venom dipeptidyl peptidase 4; AltName: Full=Allergen C; AltName: Full=Venom dipeptidyl peptidase IV; AltName: Allergen=Api m 5; Flags: Precursor		B2D0J4.1
	Solenopsis invicta	red imported fire ant	venom dipeptidyl peptidase 4		XP_025992386.1
	Solenopsis invicta	red imported fire ant	venom dipeptidyl peptidase 4 isoform X5		XP_011172021.1
	Solenopsis invicta	red imported fire ant	venom dipeptidyl peptidase 4 isoform X3		XP_011172020.1
	Solenopsis invicta	red imported fire ant	venom dipeptidyl peptidase 4 isoform X4		XP_025987874.1
	Solenopsis invicta	red imported fire ant	venom dipeptidyl peptidase 4 isoform X2		XP_011172018.1
	Solenopsis invicta	red imported fire ant	venom dipeptidyl peptidase 4 isoform X1		XP_025987872.1
	Vespula vulgaris	yellow jacket wasp	Venom dipeptidyl peptidase 4 (EC 3.4.14.5) (Venom dipeptidyl peptidase IV) (allergen Ves v 3)	B1A4F7
Coleoptera	Leptinotarsa decemlineata	Colorado potato beetle	venom dipeptidyl peptidase 4		XP_023020386.1
	Leptinotarsa decemlineata	Colorado potato beetle	venom dipeptidyl peptidase 4-like		XP_023022938.1
	Agrilus planipennis	Emerald ash borer	venom dipeptidyl peptidase 4 isoform X2		XP_018327764.1
	Agrilus planipennis	Emerald ash borer	venom dipeptidyl peptidase 4 isoform X3		XP_018327766.1
	Agrilus planipennis	Emerald ash borer	venom dipeptidyl peptidase 4 isoform X1		XP_018327763.1
	Agrilus planipennis	Emerald ash borer	venom dipeptidyl peptidase 4		XP_025831561.1
Diptera	Aedes aegypti	yellow fever mosquito	venom dipeptidyl peptidase 4 isoform X2		XP_021701698.1
	Aedes aegypti	yellow fever mosquito	venom dipeptidyl peptidase 4 isoform X1		XP_021701697.1
	Aedes aegypti	yellow fever mosquito	venom dipeptidyl peptidase 4 isoform X2		XP_021709019.1
	Aedes aegypti	yellow fever mosquito	venom dipeptidyl peptidase 4 isoform X1		XP_021709018.1
	Drosophila obscura	fruit fly	venom dipeptidyl peptidase 4 isoform X2		XP_022211305.1
	Drosophila obscura	fruit fly	venom dipeptidyl peptidase 4 isoform X1		XP_022225734.1
	Drosophila obscura	fruit fly	venom dipeptidyl peptidase 4 isoform X2		XP_022225735.1
	Drosophila obscura	fruit fly	venom dipeptidyl peptidase 4 isoform X4		XP_022211308.1
	Drosophila obscura	fruit fly	venom dipeptidyl peptidase 4 isoform X3		XP_022211307.1
	Drosophila obscura	fruit fly	venom dipeptidyl peptidase 4 isoform X1		XP_022211304.1
Hemiptera	Nilaparvata lugens	brown planthopper	venom dipeptidyl peptidase 4-like isoform X2		XP_022191945.1
	Nilaparvata lugens	brown planthopper	venom dipeptidyl peptidase 4-like isoform X4		XP_022196431.1
	Nilaparvata lugens	brown planthopper	venom dipeptidyl peptidase 4-like isoform X3		XP_022196430.1
	Nilaparvata lugens	brown planthopper	venom dipeptidyl peptidase 4-like isoform X2		XP_022196429.1
	Nilaparvata lugens	brown planthopper	venom dipeptidyl peptidase 4-like isoform X1		XP_022196428.1
	Nilaparvata lugens	brown planthopper	venom dipeptidyl peptidase 4-like isoform X1		XP_022191944.1
	Nilaparvata lugens	brown planthopper	venom dipeptidyl peptidase 4-like		XP_022185374.1
	Nilaparvata lugens	brown planthopper	venom dipeptidyl peptidase		ANJ04660.1
	Nilaparvata lugens	brown planthopper	venom dipeptidyl peptidase 4-like		XP_022185375.1
Isoptera	Zootermopsis nevadensis	Dampwood termite	venom dipeptidyl peptidase 4-like		XP_021921808.1
	Zootermopsis nevadensis	Dampwood termite	venom dipeptidyl peptidase 4-like		XP_021935063.1
Crustacea	Penaeus vannamei	whiteleg shrimp	venom dipeptidyl peptidase 4-like		XP_027226639.1
	Penaeus vannamei	whiteleg shrimp	venom dipeptidyl peptidase 4-like		XP_027226608.1
	Penaeus vannamei	whiteleg shrimp	venom dipeptidyl peptidase 4-like		XP_027206754.1
	Armadillidium vulgare	pillbug	Venom dipeptidyl peptidase 4		RXG67534.1
	Armadillidium vulgare	pillbug	Venom dipeptidyl peptidase 4		RXG60290.1
	Eurytemora affinis	copepod	venom dipeptidyl peptidase 4-like		XP_023340620.1
	Eurytemora affinis	copepod	venom dipeptidyl peptidase 4-like		XP_023332264.1
	Eurytemora affinis	copepod	venom dipeptidyl peptidase 4-like isoform X3		XP_023344643.1
	Eurytemora affinis	copepod	venom dipeptidyl peptidase 4-like isoform X1		XP_023344641.1
	Eurytemora affinis	copepod	venom dipeptidyl peptidase 4-like		XP_023328522.1
Chelicerata	Dermatophagoides pteronyssinus	European house dust mite	venom dipeptidyl peptidase 4-like isoform X3		XP_027197778.1
	Dermatophagoides pteronyssinus	European house dust mite	venom dipeptidyl peptidase 4-like isoform X2		XP_027197777.1
	Dermatophagoides pteronyssinus	European house dust mite	venom dipeptidyl peptidase 4-like isoform X1		XP_027197776.1

## Sheet: 9 CAP
Clade	Species	Common name	Gene	UniProt	GenBank
Lepidoptera	Bombyx mori	silk moth	Uncharacterized protein	H9JDP7
	Danaus plexippus plexippus	monarch butterfly	Venom allergen 5	A0A212F7Z0
Hymenoptera	Dolichovespula arenaria	Bald-faced hornet	Venom allergen 5	Q05108
	Dolichovespula arenaria	Bald-faced hornet	Venom allergen 5.01	P10736
	Dolichovespula arenaria	Bald-faced hornet	Venom allergen 5.02	P10737
	Acromyrmex echinatior	Panamanian leafcutter ant	Venom allergen 5	F4WYD5
	Camponotus floridanus	Florida carpenter ant	Venom allergen 3	E2ABL5
	Camponotus floridanus	Florida carpenter ant	Venom allergen 5	E2AXW1
	Harpegnathos saltator	Jerdon's jumping ant	Venom allergen 5	E2C0M8
	Solenopsis richteri	Black imported fire ant	Venom allergen 3	P35779
	Pachycondyla chinensis	Asian needle ant	Venom allergen 5	C0ITL3
	Vespa crabro	European hornet	Venom allergen 5.02	P35782
	Vespa magnifica	hornet	Venom allergen 5	P86870
	Vespa mandarinia	Asian giant hornet	Venom allergen 5	P81657
	Vespula germanica	German yellow jacket	Venom allergen 5	P35784
	Vespula maculifrons	Eastern yellow jacket	Venom allergen 5	Q2L6Z1
	Vespula squamosa	Southern yellow jacket	Venom allergen 5	P35786
	Vespula vulgaris	Yellow jacket	Venom allergen 5	Q05110
	Polistes annularis	Paper wasp	Venom allergen 5	Q05109
	Polistes dominula	European paper wasp	Venom allergen 5	P81656
	Polistes fuscatus	Paper wasp	Venom allergen 5	P35780
	Polybia paulista	Neotropical social wasp	Venom allergen 5	P86686
	Polybia paulista	Neotropical social wasp	Venom allergen 5 2	D4P2Y4
	Rhynchium brunneum	Potter wasp	Venom allergen 5	B2MVK7
Coleoptera	Tribolium castaneum	red flour beetle	Venom allergen 5-like Protein	D2A434
	Tribolium castaneum	red flour beetle	Venom allergen 5-like Protein	D2A435
	Tribolium castaneum	red flour beetle	Venom allergen 5-like Protein	D6W9E8
	Tribolium castaneum	red flour beetle	Venom allergen 5-like Protein	A0A139WGA1
	Tribolium castaneum	red flour beetle	Venom allergen 5-like Protein	A0A139WG89
Diptera	Aedes aegypti	Yellowfever mosquito	AAEL010269-PA	Q16TE8
	Culex quinquefasciatus	Southern house mosquito	Venom allergen 5	B0WA83
	Culex quinquefasciatus	Southern house mosquito	Venom allergen 5	B0WYR5
	Culex quinquefasciatus	Southern house mosquito	Venom allergen 5	B0WA81
	Culex quinquefasciatus	Southern house mosquito	Venom allergen 5	B0X6A2
	Culex tarsalis	Encephalitis mosquito	Venom allergen 5	B8RJB0
	Phlebotomus duboscqi	sandfly	Antigen5-like protein	Q06K33
Hemiptera	Dipetalogaster maximus	Blood-sucking bug	Antigen-5-like protein	G3CJR9
	Triatoma infestans	Assassin bug	Antigen-5-like protein	A6YPK1
	Triatoma matogrossensis	kissing bug	Antigen5-like protein	E2J7I3
	Rhodnius prolixus	Triatomid bug	Antigen5-like protein	Q7YSZ5
	Cimex lectularius	bed bug	Salivary Ag5	D1FPJ9
Siphonaptera	Ctenocephalides felis	cat flea	salivary allergen 2	Q9NH66
Crustacea	Caligus rogercresseyi	sea louse	Venom allergen 5.02	C1BMF7
	Daphnia pulex	water flea	Uncharacterized protein	E9FY19
	Daphnia pulex	water flea	Uncharacterized protein	E9G0Y4
Chelicerata	Tityus serrulatus	Brazillian yellow scorpion	Venom allergen 5	P85840
	Opisthacanthus cayaporum	South American scorpion	Venom toxin	C5J8B3
	Hottentotta judaicus	black scorpion	Putative cystein-rich secretory peptide	F1CJ75
	Lycosa singoriensis	wolf spider	Venom allergen 5	A9QQ26
	Trittame loki	Brush-footed trapdoor spider	CRISP/Allergen/PR-1	W4VS53
	Phoneutria keyserlingi	Brazilian wandering spider	CRISP-1	P85860
	Argas monolakensis	Mono lake bird tick	Antigen 5/SCP domain	Q09JX8
	Argas monolakensis	Mono lake bird tick	Antigen 5/SCP domain	Q09JS2
	Ixodes scapularis	deer tick	Putative secreted salivary protein	Q4PN19
Myriapoda	Scolopendra subspinipes dehaani	Thai centipede	Scoloptoxin SSD976	P0DPU1
	Scolopendra subspinipes dehaani	Thai centipede	Scoloptoxin SSD43	P0DPU2
	Scolopendra subspinipes dehaani	Thai centipede	Scoloptoxin SSD346	P0DPU5
	Scolopendra subspinipes dehaani	Thai centipede	Scoloptoxin SSD558	P0DPV2
	Scolopendra subspinipes dehaani	Thai centipede	Scoloptoxin SSD552	P0DPU0

## Sheet: 10 CtypeLectin
Clade	Species	Common name	Gene	UniProt	GenBank
Lepidoptera	Bombyx mori	silk moth	Lectin 5	Q2F680
	Bombyx mori	silk moth	Lectin 4 C-type lectin	Q2F5Q5
	Bombyx mori	silk moth	C-type lectin	Q06FJ6
	Lonomia obliqua	giant silkworm moth	Lonomia obliqua lectin 1		AAV91436.1
	Lonomia obliqua	giant silkworm moth	Lonomia obliqua lectin 3		AAV91450.1
	Lonomia obliqua	giant silkworm moth	Lonomia obliqua lectin 4		AAV91463.1
	Lonomia obliqua	giant silkworm moth	Lonomia obliqua lectin 5		AAV91460.1
Hymenoptera	Monomorium pharaonis	pharaoh ant	C-type lectin 37Db isoform X3		XP_028045096.1
	Monomorium pharaonis	pharaoh ant	C-type lectin 37Db isoform X1		XP_028045094.1
	Monomorium pharaonis	pharaoh ant	C-type lectin 37Db isoform X2		XP_028045095.1
	Solenopsis invicta	red fire ant	CD209 antigen-like protein 2		XP_025988296.1
	Apis mellifera	honeybee	collectin-11		XP_006557484.1
Coleoptera	Tribolium castaneum	red flour beetle	Brevican core protein-like Protein		KYB24590.1
	Anoplophora glabripennis	Asian longhorned beetle	C-type lectin 37Db-like		XP_018577882.1
	Leptinotarsa decemlineata	Colorado potato beetle	C-type lectin 37Db-like		XP_023021069.1
Diptera	Aedes aegypti	yellow fever mosquito	Salivary C-type lectin	Q1HRC9
	Culex quinquefasciatus	Sourthern house mosquito	Salivary C-type lectin	B0WIF1
	Culex quinquefasciatus	Sourthern house mosquito	Salivary C-type lectin	B0WIF2
Crustacea	Eriocheir sinensis	mitten crab	Lectin	D2T086
	Litopenaeus vannamei	whiteleg shrimp	C-type lectin	B2KNK9
	Macrobrachium rosenbergii	giant river prawn	Lectin 4	I6VVL1
	Macrobrachium rosenbergii	giant river prawn	Lentin 1	I6W7T5
	Marsupenaeus japonicus	Kuruma prawn	Lectin E	E2CV61
	Marsupenaeus japonicus	Kuruma prawn	Lectin A isoform 4	E2CV66
	Marsupenaeus japonicus	Kuruma prawn	Lectin D	E2CV62
	Marsupenaeus japonicus	Kuruma prawn	Lectin C	D7NVW7
	Speleonectes cf. tulumensis	remipedia			JL190028.1
	Speleonectes cf. tulumensis	remipedia			JL140247.1
	Speleonectes cf. tulumensis	remipedia			JL151593.1
	Speleonectes cf. tulumensis	remipedia			JL123705.1
	Speleonectes cf. tulumensis	remipedia			JL163250.1
	Speleonectes cf. tulumensis	remipedia			JL158968.1
	Speleonectes cf. tulumensis	remipedia			JL144849.1
	Speleonectes cf. tulumensis	remipedia			JL113841.1
	Speleonectes cf. tulumensis	remipedia			JL163001.1
	Speleonectes cf. tulumensis	remipedia			JL131719.1
	Speleonectes cf. tulumensis	remipedia			JL164980.1
	Speleonectes cf. tulumensis	remipedia			JL131274.1
	Speleonectes cf. tulumensis	remipedia			JL106253.1
	Speleonectes cf. tulumensis	remipedia			JL171954.1
	Speleonectes cf. tulumensis	remipedia			JL153800.1
Chelicerata	Ixodes scapularis	deer tick	C-type lectin, putative	B7Q8Q9

[truncated: 4 more sheets: 11 Phospholipase A2, 12 Carboxylesterase 6, 13 Venom acid phosphatase, 14 AMPs]
