# Supplementary material for: Identification of Novel Toxin Genes from the Stinging Nettle Caterpillar Parasa lepida (Cramer, 1799): Insights into the Evolution of Lepidoptera Toxins
Source: Insects. 2021 Apr 29;12(5):396. doi: 10.3390/insects12050396 (PMC8145965; doi:10.3390/insects12050396)
Supplement: Supplementary file 1 [file insects-12-00396-s001.zip › insects-1193693-supplementary/Supplementary data/Supplementary data S3_BLAST2GOAnnotation.xlsx]

## Sheet: All.GeneExpression.FPKM
gene_id	transcript_id(s)	Plep1_2_FPKM	Nr	Nt	SwissProt	KEGG	KOG	InterPro	GO
CL1.Contig1_Plep1_2	CL1.Contig1_Plep1_2	19.72	XP_011549642.1/4.8e-66/PREDICTED: pancreatic lipase-related protein 2-like [Plutella xylostella]	NA	sp|P54318|LIPR2_RAT/4.5e-34/Pancreatic lipase-related protein 2 OS=Rattus norvegicus GN=Pnliprp2 PE=1 SV=1	pmac:106716413/6.5e-48/pancreatic triacylglycerol lipase-like; K14075 pancreatic lipase-related protein 2 [EC:3.1.1.3]	7296289/4.9e-38/[MOI] TWOG0490 Vitellogenin/Lipoprotein lipase/Triacylglyerol lipase	PF00151/1.8E-4/Lipase	NA
CL10.Contig1_Plep1_2	CL10.Contig1_Plep1_2	6.6	NA	NA	NA	NA	NA	NA	NA
CL10.Contig2_Plep1_2	CL10.Contig2_Plep1_2	2.7	NA	NA	NA	NA	NA	NA	NA
CL100.Contig1_Plep1_2	CL100.Contig1_Plep1_2	8.59	XP_013186961.1/1.0e-196/PREDICTED: zinc finger CCHC domain-containing protein 4-like [Amyelois transitella]	NA	sp|Q6DCD7|ZCHC4_XENLA/3.0e-81/Zinc finger CCHC domain-containing protein 4 OS=Xenopus laevis GN=zcchc4 PE=2 SV=1	smm:Smp_146320.1/3.2e-45/putative exostosin-2; K02367 glucuronyl/N-acetylglucosaminyl transferase EXT2 [EC:2.4.1.224 2.4.1.225]	Hs13376410/6.9e-51/[R] KOG4399 C2HC-type Zn-finger protein	SM00343/6.2E-4/zinc finger	molecular_function:GO:0008168//methyltransferase activity;GO:0008270//zinc ion binding;GO:0003676//nucleic acid binding;
CL100.Contig2_Plep1_2	CL100.Contig2_Plep1_2	0.52	XP_012553420.1/4.8e-30/zinc finger CCHC domain-containing protein 4 [Bombyx mori]	NA	NA	NA	NA	NA	molecular_function:GO:0008168//methyltransferase activity;GO:0008270//zinc ion binding;GO:0003676//nucleic acid binding;
CL1000.Contig1_Plep1_2	CL1000.Contig1_Plep1_2	3.55	XP_008552460.1/8.2e-79/PREDICTED: esterase E4-like [Microplitis demolitor]	NA	sp|P35502|ESTF_MYZPE/2.2e-41/Esterase FE4 OS=Myzus persicae PE=1 SV=1	dsi:Dsimw501_GD18733/4.6e-54/Dsim_GD18733; GD18733 gene product from transcript GD18733-RA; K01049 acetylcholinesterase [EC:3.1.1.7]	7299402/4.3e-55/[R] KOG1516 Carboxylesterase and related proteins	PF00135/1.8E-74/Carboxylesterase family	molecular_function:GO:0016787//hydrolase activity;
CL1000.Contig2_Plep1_2	CL1000.Contig2_Plep1_2	15.62	XP_008552460.1/2.4e-193/PREDICTED: esterase E4-like [Microplitis demolitor]	NA	sp|P35501|ESTE_MYZPE/3.4e-56/Esterase E4 OS=Myzus persicae PE=1 SV=1	dwi:Dwil_GK13999/6.7e-96/uncharacterized protein; K01049 acetylcholinesterase [EC:3.1.1.7]	7297537/6.6e-94/[R] KOG1516 Carboxylesterase and related proteins	PTHR11559/4.9E-125/--	NA
CL1001.Contig1_Plep1_2	CL1001.Contig1_Plep1_2	7.37	ACF24544.1/3.8e-80/photosystem II oxygen evolving enhancer protein 1 [Gymnochlora stellata]	NA	NA	NA	NA	PF01716/2.0E-98/Manganese-stabilising protein / photosystem II polypeptide	NA
CL1001.Contig2_Plep1_2	CL1001.Contig2_Plep1_2	23.51	ACF24544.1/1.3e-79/photosystem II oxygen evolving enhancer protein 1 [Gymnochlora stellata]	NA	NA	NA	NA	PF01716/4.8E-98/Manganese-stabilising protein / photosystem II polypeptide	NA
CL1002.Contig1_Plep1_2	CL1002.Contig1_Plep1_2	3.87	NA	NA	NA	NA	NA	NA	NA
CL1002.Contig2_Plep1_2	CL1002.Contig2_Plep1_2	1.36	NA	NA	NA	NA	NA	NA	NA
CL1003.Contig1_Plep1_2	CL1003.Contig1_Plep1_2	7.59	XP_013201025.1/0.0e+00/PREDICTED: protein 4.1 homolog isoform X2 [Amyelois transitella]	XM_013310036.1/0.0/PREDICTED: Papilio xuthus protein 4.1 homolog (LOC106116275), mRNA	sp|Q9V8R9|41_DROME/9.2e-273/Protein 4.1 homolog OS=Drosophila melanogaster GN=cora PE=1 SV=1	bmor:101742298/0.0e+00/protein 4.1 homolog; K06107 erythrocyte membrane protein band 4.1	7302508/6.7e-273/[R] KOG3527 Erythrocyte membrane protein 4.1 and related proteins of the ERM family	PTHR23280/5.0E-284/--	NA
CL1003.Contig2_Plep1_2	CL1003.Contig2_Plep1_2	0.85	XP_013201024.1/0.0e+00/PREDICTED: protein 4.1 homolog isoform X1 [Amyelois transitella]	XM_013310036.1/0.0/PREDICTED: Papilio xuthus protein 4.1 homolog (LOC106116275), mRNA	sp|Q9V8R9|41_DROME/7.8e-227/Protein 4.1 homolog OS=Drosophila melanogaster GN=cora PE=1 SV=1	pmac:106716414/0.0e+00/LOW QUALITY PROTEIN: protein 4.1 homolog; K06107 erythrocyte membrane protein band 4.1	7302508/5.7e-227/[R] KOG3527 Erythrocyte membrane protein 4.1 and related proteins of the ERM family	PTHR23280/3.0E-217/--	NA
CL1004.Contig1_Plep1_2	CL1004.Contig1_Plep1_2	5.83	XP_012544229.1/7.4e-29/zonadhesin isoform X1 [Bombyx mori]	NA	NA	NA	NA	PF01826/1.9E-6/Trypsin Inhibitor like cysteine rich domain	NA
CL1004.Contig2_Plep1_2	CL1004.Contig2_Plep1_2	44.44	XP_021193169.1/6.8e-41/zonadhesin-like [Helicoverpa armigera]	NA	NA	bmor:101737176/4.7e-06/antichymotrypsin-2-like; K13963 serpin B	NA	PF01826/5.2E-6/Trypsin Inhibitor like cysteine rich domain	NA
CL1005.Contig1_Plep1_2	CL1005.Contig1_Plep1_2	2.87	NA	NA	NA	NA	NA	NA	NA
CL1005.Contig2_Plep1_2	CL1005.Contig2_Plep1_2	30.85	XP_022129654.1/6.5e-39/nucleolar protein 11 [Pieris rapae]	NA	NA	NA	NA	PTHR15633/2.3E-12/--	NA
CL1005.Contig3_Plep1_2	CL1005.Contig3_Plep1_2	0.49	NA	NA	NA	NA	NA	NA	NA
CL1006.Contig1_Plep1_2	CL1006.Contig1_Plep1_2	1.47	XP_019579039.1/5.5e-44/PREDICTED: protein translation factor SUI1 homolog 1-like [Rhinolophus sinicus]	NA	sp|Q5E938|EIF1_BOVIN/3.2e-33/Eukaryotic translation initiation factor 1 OS=Bos taurus GN=EIF1 PE=3 SV=1	rss:109443126/1.8e-51/protein translation factor SUI1 homolog 2; K03113 translation initiation factor 1	At1g54290/5.8e-53/[J] KOG1770 Translation initiation factor 1 (eIF-1/SUI1)	PS50296/24.38/Translation initiation factor SUI1 family profile.	NA
CL1007.Contig1_Plep1_2	CL1007.Contig1_Plep1_2	1.25	XP_017298190.1/6.9e-53/PREDICTED: uncharacterized protein K02A2.6-like isoform X1 [Diaphorina citri]	NA	NA	hcq:109524546/4.3e-19/zinc finger protein 260-like; K09228 KRAB domain-containing zinc finger protein	NA	PTHR33198/9.4E-25/--	molecular_function:GO:0008270//zinc ion binding;GO:0003676//nucleic acid binding;
CL1007.Contig2_Plep1_2	CL1007.Contig2_Plep1_2	17.01	XP_017298190.1/7.2e-222/PREDICTED: uncharacterized protein K02A2.6-like isoform X1 [Diaphorina citri]	NA	sp|P10394|POL4_DROME/9.0e-65/Retrovirus-related Pol polyprotein from transposon 412 OS=Drosophila melanogaster GN=POL PE=3 SV=1	pxy:105386838/1.0e-59/uncharacterized LOC105386838; K14401 cleavage and polyadenylation specificity factor subunit 1	CE14062_2/3.7e-76/[R] KOG0017 FOG: Transposon-encoded proteins with TYA, reverse transcriptase, integrase domains in various combinations	PTHR24559:SF214/1.7E-117/--	NA
CL1008.Contig1_Plep1_2	CL1008.Contig1_Plep1_2	7.42	XP_021183837.1/2.4e-83/retinol dehydrogenase 13-like [Helicoverpa armigera]	NA	sp|Q8NBN7|RDH13_HUMAN/3.4e-39/Retinol dehydrogenase 13 OS=Homo sapiens GN=RDH13 PE=1 SV=2	dnx:107171055/1.6e-59/retinol dehydrogenase 12-like; K11153 retinol dehydrogenase 12 [EC:1.1.1.300]	Hs19923931/2.4e-39/[Q] KOG1208 Dehydrogenases with different specificities (related to short-chain alcohol dehydrogenases)	PTHR24320/2.7E-84/--	NA
CL1008.Contig2_Plep1_2	CL1008.Contig2_Plep1_2	4.87	NA	HM449854.1/0.0/Biston betularia cytoplasmic actin A4 mRNA, complete cds	NA	NA	NA	NA	NA
CL1008.Contig3_Plep1_2	CL1008.Contig3_Plep1_2	1.19	NA	NA	NA	NA	NA	NA	NA
CL1009.Contig1_Plep1_2	CL1009.Contig1_Plep1_2	11.37	NA	NA	NA	NA	NA	NA	NA
CL1009.Contig2_Plep1_2	CL1009.Contig2_Plep1_2	3704.1	NA	NA	NA	NA	NA	NA	NA
CL101.Contig1_Plep1_2	CL101.Contig1_Plep1_2	10.81	XP_013139081.1/6.2e-26/PREDICTED: uncharacterized protein LOC106103767 isoform X1 [Papilio polytes]	NA	NA	NA	NA	PS51304/12.738/Galactoside-binding lectin (galectin) domain profile.	NA
CL101.Contig2_Plep1_2	CL101.Contig2_Plep1_2	1.94	KPI91360.1/1.7e-19/hypothetical protein RR46_14864 [Papilio xuthus]	NA	NA	NA	NA	PS51304/10.189/Galactoside-binding lectin (galectin) domain profile.	molecular_function:GO:0030246//carbohydrate binding;
CL1010.Contig1_Plep1_2	CL1010.Contig1_Plep1_2	5.43	XP_013144550.1/0.0e+00/PREDICTED: protein arginine N-methyltransferase 5 [Papilio polytes]	XM_022260077.1/0.0/PREDICTED: Pieris rapae protein arginine N-methyltransferase 5 (LOC110993724), mRNA	sp|O14744|ANM5_HUMAN/3.0e-147/Protein arginine N-methyltransferase 5 OS=Homo sapiens GN=PRMT5 PE=1 SV=4	pmac:106710388/0.0e+00/protein arginine N-methyltransferase 5; K02516 type II protein arginine methyltransferase [EC:2.1.1.320]	Hs20070220/2.2e-147/[D] KOG0822 Protein kinase inhibitor	PTHR10738/1.4E-259/--	biological_process:GO:0035246//peptidyl-arginine N-methylation;molecular_function:GO:0008168//methyltransferase activity;
CL1010.Contig2_Plep1_2	CL1010.Contig2_Plep1_2	7.46	XP_021200476.1/5.7e-110/ubiquinone biosynthesis protein COQ4 homolog, mitochondrial [Helicoverpa armigera]	NA	sp|Q1HPV1|COQ4_BOMMO/3.8e-108/Ubiquinone biosynthesis protein COQ4 homolog, mitochondrial OS=Bombyx mori PE=2 SV=1	bmor:732978/8.6e-107/coenzyme Q4-like protein; K18586 ubiquinone biosynthesis protein COQ4	7293987/6.7e-62/[H] KOG3244 Protein involved in ubiquinone biosynthesis	PF05019/3.5E-86/Coenzyme Q (ubiquinone) biosynthesis protein Coq4	biological_process:GO:0006744//ubiquinone biosynthetic process;cellular_component:GO:0031314//extrinsic component of mitochondrial inner membrane;GO:0005743//mitochondrial inner membrane;
CL1010.Contig3_Plep1_2	CL1010.Contig3_Plep1_2	5.23	XP_013144550.1/1.6e-54/PREDICTED: protein arginine N-methyltransferase 5 [Papilio polytes]	NA	sp|Q8CIG8|ANM5_MOUSE/7.7e-19/Protein arginine N-methyltransferase 5 OS=Mus musculus GN=Prmt5 PE=1 SV=3	pmac:106710388/6.7e-54/protein arginine N-methyltransferase 5; K02516 type II protein arginine methyltransferase [EC:2.1.1.320]	Hs20070220/7.3e-19/[D] KOG0822 Protein kinase inhibitor	PTHR10738/1.7E-31/--	biological_process:GO:0035246//peptidyl-arginine N-methylation;molecular_function:GO:0008168//methyltransferase activity;
CL1011.Contig1_Plep1_2	CL1011.Contig1_Plep1_2	2.98	NA	NA	NA	NA	NA	NA	NA
CL1012.Contig1_Plep1_2	CL1012.Contig1_Plep1_2	1.91	NA	NA	NA	NA	NA	NA	NA
CL1012.Contig2_Plep1_2	CL1012.Contig2_Plep1_2	10.12	NA	NA	NA	NA	NA	NA	NA
CL1013.Contig2_Plep1_2	CL1013.Contig2_Plep1_2	2.3	NA	NA	NA	NA	NA	NA	NA
CL1014.Contig2_Plep1_2	CL1014.Contig2_Plep1_2	3.96	NA	NA	NA	NA	NA	NA	NA
CL1015.Contig1_Plep1_2	CL1015.Contig1_Plep1_2	2.54	NA	NA	NA	NA	NA	NA	NA
CL1015.Contig2_Plep1_2	CL1015.Contig2_Plep1_2	4.34	NA	NA	NA	NA	NA	NA	NA
CL1016.Contig1_Plep1_2	CL1016.Contig1_Plep1_2	1.41	XP_014364402.1/3.6e-15/PREDICTED: uncharacterized protein LOC106715595 [Papilio machaon] >KPJ10619.1 hypothetical protein RR48_04564 [Papilio machaon]	NA	NA	NA	NA	NA	NA
CL1016.Contig2_Plep1_2	CL1016.Contig2_Plep1_2	23.6	XP_014364402.1/1.1e-36/PREDICTED: uncharacterized protein LOC106715595 [Papilio machaon] >KPJ10619.1 hypothetical protein RR48_04564 [Papilio machaon]	NA	NA	NA	NA	NA	NA
CL1017.Contig1_Plep1_2	CL1017.Contig1_Plep1_2	2.77	NA	NA	NA	NA	NA	NA	NA
CL1017.Contig2_Plep1_2	CL1017.Contig2_Plep1_2	0.52	NA	NA	NA	NA	NA	NA	NA
CL1018.Contig1_Plep1_2	CL1018.Contig1_Plep1_2	2290.51	NA	NA	NA	NA	NA	NA	NA
CL1018.Contig2_Plep1_2	CL1018.Contig2_Plep1_2	599.11	NA	NA	NA	NA	NA	NA	NA
CL1019.Contig1_Plep1_2	CL1019.Contig1_Plep1_2	11.09	XP_014368750.1/8.9e-79/PREDICTED: adenylate kinase isoenzyme 6 [Papilio machaon] >KPJ07348.1 Adenylate kinase isoenzyme 6 [Papilio machaon]	XM_021329915.1/0.0/PREDICTED: Helicoverpa armigera adenylate kinase isoenzyme 6 homolog (LOC110372897), partial mRNA	sp|Q7JYV7|KAD6_DROME/1.0e-52/Adenylate kinase isoenzyme 6 homolog OS=Drosophila melanogaster GN=Ak6 PE=1 SV=1	pmac:106719028/1.2e-79/adenylate kinase isoenzyme 6; K18532 adenylate kinase [EC:2.7.4.3]	7303434/7.5e-53/[F] KOG3347 Predicted nucleotide kinase/nuclear protein involved oxidative stress response	PTHR12595/8.3E-79/--	cellular_component:GO:0005634//nucleus;molecular_function:GO:0005524//ATP binding;GO:0004017//adenylate kinase activity;GO:0016887//ATPase activity;
CL1019.Contig2_Plep1_2	CL1019.Contig2_Plep1_2	8.93	XP_014368750.1/8.5e-79/PREDICTED: adenylate kinase isoenzyme 6 [Papilio machaon] >KPJ07348.1 Adenylate kinase isoenzyme 6 [Papilio machaon]	XM_021329915.1/0.0/PREDICTED: Helicoverpa armigera adenylate kinase isoenzyme 6 homolog (LOC110372897), partial mRNA	sp|Q7JYV7|KAD6_DROME/9.9e-53/Adenylate kinase isoenzyme 6 homolog OS=Drosophila melanogaster GN=Ak6 PE=1 SV=1	pmac:106719028/1.1e-79/adenylate kinase isoenzyme 6; K18532 adenylate kinase [EC:2.7.4.3]	7303434/7.2e-53/[F] KOG3347 Predicted nucleotide kinase/nuclear protein involved oxidative stress response	PTHR12595/8.3E-79/--	cellular_component:GO:0005634//nucleus;molecular_function:GO:0005524//ATP binding;GO:0004017//adenylate kinase activity;GO:0016887//ATPase activity;
CL102.Contig1_Plep1_2	CL102.Contig1_Plep1_2	162.5	ABW97364.1/9.8e-37/chloroplast ribulose-1,5-bisphosphate carboxylase/oxygenase small subunit 2 [Amorphochlora amoebiformis]	NA	NA	NA	NA	PF12338/1.3E-18/Ribulose-1,5-bisphosphate carboxylase small subunit	NA
CL102.Contig2_Plep1_2	CL102.Contig2_Plep1_2	2.3	NA	NA	NA	NA	NA	PF12338/8.1E-16/Ribulose-1,5-bisphosphate carboxylase small subunit	NA
CL1020.Contig1_Plep1_2	CL1020.Contig1_Plep1_2	5.71	XP_012546600.1/5.6e-120/coiled-coil domain-containing protein R3HCC1L isoform X1 [Bombyx mori]	XM_013317994.1/0.0/PREDICTED: Papilio xuthus uncharacterized LOC106122118 (LOC106122118), transcript variant X3, mRNA	sp|Q8BJM3|R3HCL_MOUSE/6.8e-35/Coiled-coil domain-containing protein R3HCC1L OS=Mus musculus GN=R3hcc1l PE=1 SV=1	dpl:KGM_207676/3.4e-89/polycomb group RING finger protein 3; K11488 polycomb group RING finger protein 3	7292295/1.4e-58/[S] KOG4483 Uncharacterized conserved protein	PTHR21678/2.7E-69/--	NA
CL1021.Contig1_Plep1_2	CL1021.Contig1_Plep1_2	20.92	XP_013183472.1/3.1e-127/PREDICTED: kynurenine formamidase [Amyelois transitella] >XP_013183473.1 PREDICTED: kynurenine formamidase [Amyelois transitella]	XM_013328019.1/0.0/PREDICTED: Amyelois transitella kynurenine formamidase (LOC106129454), transcript variant X2, mRNA	sp|B5XB27|KFA_SALSA/1.7e-39/Kynurenine formamidase OS=Salmo salar GN=afmid PE=2 SV=1	dpl:KGM_213098/1.0e-126/kynurenine formamidase; K01432 arylformamidase [EC:3.5.1.9]	Hs22066395/6.4e-36/[E] KOG4627 Kynurenine formamidase	PTHR23024:SF163/6.9E-49/--	NA
CL1021.Contig2_Plep1_2	CL1021.Contig2_Plep1_2	4.43	XP_021197985.1/4.7e-128/kynurenine formamidase isoform X1 [Helicoverpa armigera]	XM_013328019.1/0.0/PREDICTED: Amyelois transitella kynurenine formamidase (LOC106129454), transcript variant X2, mRNA	sp|B5XB27|KFA_SALSA/5.9e-40/Kynurenine formamidase OS=Salmo salar GN=afmid PE=2 SV=1	dpl:KGM_213098/6.8e-128/kynurenine formamidase; K01432 arylformamidase [EC:3.5.1.9]	Hs22066395/8.3e-36/[E] KOG4627 Kynurenine formamidase	PF12695/1.3E-8/Alpha/beta hydrolase family	NA
CL1022.Contig1_Plep1_2	CL1022.Contig1_Plep1_2	12.66	OWR54054.1/2.2e-92/DUF233 protein [Danaus plexippus plexippus]	NA	sp|Q24764|CCCP_DROYA/4.3e-13/Circadian clock-controlled protein OS=Drosophila yakuba GN=anon-3B1.2 PE=3 SV=1	NA	NA	PTHR11008:SF21/6.2E-30/--	NA
CL1022.Contig2_Plep1_2	CL1022.Contig2_Plep1_2	5.15	OWR54054.1/4.3e-47/DUF233 protein [Danaus plexippus plexippus]	NA	NA	NA	NA	PTHR11008/2.2E-13/--	NA
CL1022.Contig3_Plep1_2	CL1022.Contig3_Plep1_2	17.73	XP_013191576.1/2.9e-37/PREDICTED: circadian clock-controlled protein-like [Amyelois transitella]	NA	NA	NA	NA	PF06585/8.4E-21/Haemolymph juvenile hormone binding protein (JHBP)	NA
CL1022.Contig4_Plep1_2	CL1022.Contig4_Plep1_2	2.58	XP_004932672.1/6.2e-69/circadian clock-controlled protein [Bombyx mori]	NA	sp|O76879|CCCP_DROME/8.9e-09/Circadian clock-controlled protein OS=Drosophila melanogaster GN=anon-3B1.2 PE=2 SV=2	NA	NA	PF06585/8.7E-34/Haemolymph juvenile hormone binding protein (JHBP)	NA
CL1023.Contig1_Plep1_2	CL1023.Contig1_Plep1_2	1.21	XP_021200320.1/2.5e-281/gamma-tubulin complex component 3 homolog isoform X2 [Helicoverpa armigera]	NA	sp|O73787|GCP3_XENLA/3.8e-90/Gamma-tubulin complex component 3 homolog OS=Xenopus laevis GN=tubgcp3 PE=1 SV=1	bmor:101738472/8.1e-273/gamma-tubulin complex component 3 homolog; K16570 gamma-tubulin complex component 3	Hs5453660/1.7e-87/[Z] KOG2000 Gamma-tubulin complex, DGRIP91/SPC98 component	PF04130/4.4E-81/Spc97 / Spc98 family	NA
CL1023.Contig2_Plep1_2	CL1023.Contig2_Plep1_2	2.78	XP_021200312.1/3.8e-282/gamma-tubulin complex component 3 homolog isoform X1 [Helicoverpa armigera]	NA	sp|O73787|GCP3_XENLA/5.0e-90/Gamma-tubulin complex component 3 homolog OS=Xenopus laevis GN=tubgcp3 PE=1 SV=1	bmor:101738472/3.6e-273/gamma-tubulin complex component 3 homolog; K16570 gamma-tubulin complex component 3	Hs5453660/5.8e-88/[Z] KOG2000 Gamma-tubulin complex, DGRIP91/SPC98 component	PTHR19302/1.5E-124/--	NA
CL1024.Contig1_Plep1_2	CL1024.Contig1_Plep1_2	6.78	XP_013136770.1/3.4e-116/PREDICTED: acyl-CoA-binding domain-containing protein 5 [Papilio polytes]	XM_004933206.3/0.0/PREDICTED: Bombyx mori acyl-CoA-binding domain-containing protein 5 (LOC101743956), transcript variant X2, mRNA	sp|Q640U0|ACBD5_XENTR/6.9e-34/Acyl-CoA-binding domain-containing protein 5 OS=Xenopus tropicalis GN=acbd5 PE=2 SV=1	umr:103664953/2.8e-18/ECI2; enoyl-CoA delta isomerase 2; K13239 peroxisomal 3,2-trans-enoyl-CoA isomerase [EC:5.3.3.8]	7295885/7.2e-41/[I] KOG0817 Acyl-CoA-binding protein	PS51228/46.672/Acyl-CoA-binding (ACB) domain profile.	NA
CL1024.Contig2_Plep1_2	CL1024.Contig2_Plep1_2	2.55	XP_013136770.1/3.4e-116/PREDICTED: acyl-CoA-binding domain-containing protein 5 [Papilio polytes]	XM_004933206.3/0.0/PREDICTED: Bombyx mori acyl-CoA-binding domain-containing protein 5 (LOC101743956), transcript variant X2, mRNA	sp|Q640U0|ACBD5_XENTR/6.9e-34/Acyl-CoA-binding domain-containing protein 5 OS=Xenopus tropicalis GN=acbd5 PE=2 SV=1	umr:103664953/2.8e-18/ECI2; enoyl-CoA delta isomerase 2; K13239 peroxisomal 3,2-trans-enoyl-CoA isomerase [EC:5.3.3.8]	7295885/7.2e-41/[I] KOG0817 Acyl-CoA-binding protein	PS51228/46.672/Acyl-CoA-binding (ACB) domain profile.	NA
CL1026.Contig1_Plep1_2	CL1026.Contig1_Plep1_2	7.13	NA	NA	NA	NA	NA	NA	NA
CL1026.Contig2_Plep1_2	CL1026.Contig2_Plep1_2	0.3	NA	NA	NA	NA	NA	NA	NA
CL1027.Contig1_Plep1_2	CL1027.Contig1_Plep1_2	29.99	NA	NA	NA	NA	NA	NA	NA
CL1027.Contig2_Plep1_2	CL1027.Contig2_Plep1_2	6.52	NA	NA	NA	NA	NA	NA	NA
CL1028.Contig1_Plep1_2	CL1028.Contig1_Plep1_2	7.5	AGZ20170.1/9.5e-89/chitinase, partial [Ostrinia furnacalis]	NA	NA	NA	NA	PF00704/2.9E-12/Glycosyl hydrolases family 18	biological_process:GO:0006032//chitin catabolic process;GO:0005975//carbohydrate metabolic process;molecular_function:GO:0008061//chitin binding;GO:0004568//chitinase activity;
CL1028.Contig2_Plep1_2	CL1028.Contig2_Plep1_2	20.58	BAE16588.1/1.7e-233/chitinase [Agrius convolvuli]	KF218826.1/0.0/Spodoptera litura viral-like chitinase mRNA, complete cds	sp|Q9WTV1|CH3L1_RAT/1.4e-27/Chitinase-3-like protein 1 OS=Rattus norvegicus GN=Chi3l1 PE=2 SV=3	bmor:101744821/1.3e-35/probable chitinase 2; K01183 chitinase [EC:3.2.1.14]	CE09229/2.0e-31/[G] KOG2806 Chitinase	SM00089/7.1E-4/Repeats in polycystic kidney disease 1 (PKD1) and other proteins	biological_process:GO:0006032//chitin catabolic process;GO:0005975//carbohydrate metabolic process;molecular_function:GO:0008061//chitin binding;GO:0004568//chitinase activity;
CL1028.Contig3_Plep1_2	CL1028.Contig3_Plep1_2	24.83	BAE16588.1/1.9e-233/chitinase [Agrius convolvuli]	KF218826.1/0.0/Spodoptera litura viral-like chitinase mRNA, complete cds	sp|Q9WTV1|CH3L1_RAT/1.5e-27/Chitinase-3-like protein 1 OS=Rattus norvegicus GN=Chi3l1 PE=2 SV=3	bmor:101744821/1.4e-35/probable chitinase 2; K01183 chitinase [EC:3.2.1.14]	CE09229/2.2e-31/[G] KOG2806 Chitinase	SM00089/7.1E-4/Repeats in polycystic kidney disease 1 (PKD1) and other proteins	biological_process:GO:0006032//chitin catabolic process;GO:0005975//carbohydrate metabolic process;molecular_function:GO:0008061//chitin binding;GO:0004568//chitinase activity;
CL1029.Contig1_Plep1_2	CL1029.Contig1_Plep1_2	22.1	XP_021183133.1/0.0e+00/glutamine--fructose-6-phosphate aminotransferase [isomerizing] 1-like [Helicoverpa armigera]	XM_021327458.1/0.0/PREDICTED: Helicoverpa armigera glutamine--fructose-6-phosphate aminotransferase [isomerizing] 1-like (LOC110371289), mRNA	sp|P82808|GFPT1_RAT/1.1e-268/Glutamine--fructose-6-phosphate aminotransferase [isomerizing] 1 OS=Rattus norvegicus GN=Gfpt1 PE=1 SV=3	bmor:101743496/0.0e+00/glutamine--fructose-6-phosphate aminotransferase [isomerizing] 1-like; K00820 glucosamine---fructose-6-phosphate aminotransferase (isomerizing) [EC:2.6.1.16]	7289004/3.5e-301/[M] KOG1268 Glucosamine 6-phosphate synthetases, contain amidotransferase and phosphosugar isomerase domains	PF01380/1.2E-35/SIS domain	biological_process:GO:1901137//carbohydrate derivative biosynthetic process;molecular_function:GO:0097367//carbohydrate derivative binding;GO:0004360//glutamine-fructose-6-phosphate transaminase (isomerizing) activity;
CL1029.Contig2_Plep1_2	CL1029.Contig2_Plep1_2	13.14	XP_021183133.1/0.0e+00/glutamine--fructose-6-phosphate aminotransferase [isomerizing] 1-like [Helicoverpa armigera]	XM_021327458.1/0.0/PREDICTED: Helicoverpa armigera glutamine--fructose-6-phosphate aminotransferase [isomerizing] 1-like (LOC110371289), mRNA	sp|P82808|GFPT1_RAT/1.1e-268/Glutamine--fructose-6-phosphate aminotransferase [isomerizing] 1 OS=Rattus norvegicus GN=Gfpt1 PE=1 SV=3	bmor:101743496/0.0e+00/glutamine--fructose-6-phosphate aminotransferase [isomerizing] 1-like; K00820 glucosamine---fructose-6-phosphate aminotransferase (isomerizing) [EC:2.6.1.16]	7289004/3.6e-301/[M] KOG1268 Glucosamine 6-phosphate synthetases, contain amidotransferase and phosphosugar isomerase domains	PF01380/1.2E-35/SIS domain	biological_process:GO:1901137//carbohydrate derivative biosynthetic process;molecular_function:GO:0097367//carbohydrate derivative binding;GO:0004360//glutamine-fructose-6-phosphate transaminase (isomerizing) activity;
CL1029.Contig3_Plep1_2	CL1029.Contig3_Plep1_2	20.7	NA	NA	NA	NA	NA	NA	NA
CL1029.Contig4_Plep1_2	CL1029.Contig4_Plep1_2	25.01	NA	NA	NA	NA	NA	NA	NA
CL103.Contig1_Plep1_2	CL103.Contig1_Plep1_2	13.22	XP_013144030.1/1.0e-78/PREDICTED: protein yellow [Papilio polytes]	NA	sp|Q9VG09|YELF_DROME/1.4e-37/L-dopachrome tautomerase yellow-f OS=Drosophila melanogaster GN=yellow-f PE=1 SV=1	cqu:CpipJ_CPIJ002393/8.0e-43/dopachrome-conversion enzyme; K22203 dopachrome tautomerase [EC:5.3.3.12]	NA	PTHR10009/4.6E-69/--	NA
CL103.Contig2_Plep1_2	CL103.Contig2_Plep1_2	16.3	XP_011558117.1/2.7e-138/PREDICTED: protein yellow [Plutella xylostella]	NA	sp|O02437|YELL_DROSU/3.5e-71/Protein yellow OS=Drosophila subobscura GN=y PE=3 SV=1	mde:101889119/5.6e-68/L-dopachrome tautomerase yellow-f2; K22203 dopachrome tautomerase [EC:5.3.3.12]	NA	PTHR10009:SF12/3.1E-126/--	NA
CL103.Contig3_Plep1_2	CL103.Contig3_Plep1_2	5.08	XP_013144030.1/1.2e-78/PREDICTED: protein yellow [Papilio polytes]	NA	sp|Q9VG09|YELF_DROME/1.7e-37/L-dopachrome tautomerase yellow-f OS=Drosophila melanogaster GN=yellow-f PE=1 SV=1	aga:AgaP_AGAP004324/9.2e-43/AGAP004324-PA; K22203 dopachrome tautomerase [EC:5.3.3.12]	NA	PTHR10009:SF12/4.6E-69/--	NA
CL1030.Contig1_Plep1_2	CL1030.Contig1_Plep1_2	8.86	NA	NA	NA	NA	NA	NA	NA
CL1030.Contig2_Plep1_2	CL1030.Contig2_Plep1_2	10.16	NA	NA	NA	NA	NA	NA	NA
CL1031.Contig1_Plep1_2	CL1031.Contig1_Plep1_2	3.19	XP_021192386.1/1.6e-55/keratin, type I cytoskeletal 9 isoform X3 [Helicoverpa armigera]	NA	sp|P18165|LORI_MOUSE/2.0e-15/Loricrin OS=Mus musculus GN=Lor PE=2 SV=2	mmu:16939/4.6e-14/Lor, AI036317, S77319; loricrin; K10385 loricrin	At5g61030/4.7e-14/[R] KOG0118 FOG: RRM domain	NA	NA
CL1031.Contig2_Plep1_2	CL1031.Contig2_Plep1_2	6.2	XP_021192386.1/3.2e-48/keratin, type I cytoskeletal 9 isoform X3 [Helicoverpa armigera]	NA	sp|P18165|LORI_MOUSE/9.9e-15/Loricrin OS=Mus musculus GN=Lor PE=2 SV=2	mmu:16939/2.2e-13/Lor, AI036317, S77319; loricrin; K10385 loricrin	At5g61030/2.3e-13/[R] KOG0118 FOG: RRM domain	NA	NA
CL1031.Contig3_Plep1_2	CL1031.Contig3_Plep1_2	29.05	XP_021192363.1/8.9e-83/keratin, type I cytoskeletal 9 isoform X2 [Helicoverpa armigera] >XP_021192373.1 keratin, type I cytoskeletal 9 isoform X2 [Helicoverpa armigera] >XP_021192381.1 keratin, type I cytoskeletal 9 isoform X2 [Helicoverpa armigera]	XM_021347794.1/0.0/PREDICTED: Bombyx mori keratin, type I cytoskeletal 9 (LOC101745664), transcript variant X7, mRNA	sp|P18165|LORI_MOUSE/3.6e-17/Loricrin OS=Mus musculus GN=Lor PE=2 SV=2	mmu:16939/8.0e-16/Lor, AI036317, S77319; loricrin; K10385 loricrin	At5g61030/1.4e-15/[R] KOG0118 FOG: RRM domain	NA	NA
CL1031.Contig4_Plep1_2	CL1031.Contig4_Plep1_2	4.7	XP_021192363.1/1.5e-75/keratin, type I cytoskeletal 9 isoform X2 [Helicoverpa armigera] >XP_021192373.1 keratin, type I cytoskeletal 9 isoform X2 [Helicoverpa armigera] >XP_021192381.1 keratin, type I cytoskeletal 9 isoform X2 [Helicoverpa armigera]	XM_021347794.1/0.0/PREDICTED: Bombyx mori keratin, type I cytoskeletal 9 (LOC101745664), transcript variant X7, mRNA	sp|P18165|LORI_MOUSE/1.5e-16/Loricrin OS=Mus musculus GN=Lor PE=2 SV=2	mmu:16939/3.3e-15/Lor, AI036317, S77319; loricrin; K10385 loricrin	At5g61030/5.8e-15/[R] KOG0118 FOG: RRM domain	NA	NA
CL1032.Contig1_Plep1_2	CL1032.Contig1_Plep1_2	2.75	NA	NA	NA	NA	NA	NA	NA
CL1032.Contig2_Plep1_2	CL1032.Contig2_Plep1_2	1.02	NA	NA	NA	NA	NA	NA	NA
CL1033.Contig1_Plep1_2	CL1033.Contig1_Plep1_2	16.33	XP_013143321.1/1.4e-157/PREDICTED: fatty acyl-CoA reductase 1 [Papilio polytes]	NA	sp|Q7TNT2|FACR2_MOUSE/5.0e-101/Fatty acyl-CoA reductase 2 OS=Mus musculus GN=Far2 PE=1 SV=1	dpl:KGM_211692A/1.6e-138/fatty-acyl CoA reductase 4; K13356 alcohol-forming fatty acyl-CoA reductase [EC:1.2.1.84]	7302902/2.7e-117/[I] KOG1221 Acyl-CoA reductase	PF03015/6.3E-27/Male sterility protein	NA
CL1033.Contig2_Plep1_2	CL1033.Contig2_Plep1_2	21.82	AID66654.1/9.4e-159/fatty acyl reductase [Agrotis segetum]	NA	sp|Q66H50|FACR1_RAT/2.5e-100/Fatty acyl-CoA reductase 1 OS=Rattus norvegicus GN=Far1 PE=2 SV=1	dpl:KGM_211692A/4.2e-139/fatty-acyl CoA reductase 4; K13356 alcohol-forming fatty acyl-CoA reductase [EC:1.2.1.84]	7302902/2.0e-115/[I] KOG1221 Acyl-CoA reductase	PF03015/6.3E-27/Male sterility protein	NA
CL1034.Contig1_Plep1_2	CL1034.Contig1_Plep1_2	2.05	XP_019577516.1/1.1e-38/PREDICTED: actin-2 isoform X1 [Rhinolophus sinicus]	XM_001734426.1/0.0/Entamoeba dispar SAW760 actin EDI_012660 mRNA, complete cds	sp|P07830|ACT1_DICDI/3.0e-38/Major actin OS=Dictyostelium discoideum GN=act1 PE=1 SV=2	rss:109441496/1.5e-41/actin-1 isoform X1; K10355 actin, other eukaryote	At5g09810/2.2e-43/[Z] KOG0676 Actin and related proteins	PTHR11937/2.8E-69/--	biological_process:GO:0006909//phagocytosis;GO:0000902//cell morphogenesis;GO:0051591//response to cAMP;cellular_component:GO:0005938//cell cortex;GO:0032009//early phagosome;GO:0045335//phagocytic vesicle;GO:0060187//cell pole;GO:0030864//cortical actin cytoskeleton;GO:0015629//actin cytoskeleton;GO:0032010//phagolysosome;GO:0030027//lamellipodium;GO:0001891//phagocytic cup;GO:0061836//intranucl…
CL1035.Contig1_Plep1_2	CL1035.Contig1_Plep1_2	0.19	XP_013183537.1/3.5e-154/PREDICTED: PC4 and SFRS1-interacting protein [Amyelois transitella]	NA	sp|Q869E1|DNLI1_DICDI/5.0e-30/DNA ligase 1 OS=Dictyostelium discoideum GN=lig1 PE=3 SV=1	xla:108715402/2.6e-33/nefh.L; neurofilament heavy L homeolog; K04574 neurofilament heavy polypeptide	At3g28770/4.2e-34/[S] LSE0099 A Uncharacterized protein	PF11467/1.8E-40/Lens epithelium-derived growth factor (LEDGF)	NA
CL1035.Contig2_Plep1_2	CL1035.Contig2_Plep1_2	5.16	XP_013183537.1/4.4e-154/PREDICTED: PC4 and SFRS1-interacting protein [Amyelois transitella]	NA	sp|Q869E1|DNLI1_DICDI/6.5e-30/DNA ligase 1 OS=Dictyostelium discoideum GN=lig1 PE=3 SV=1	xla:108715402/3.3e-33/nefh.L; neurofilament heavy L homeolog; K04574 neurofilament heavy polypeptide	At3g28770/5.4e-34/[S] LSE0099 A Uncharacterized protein	PF11467/1.8E-40/Lens epithelium-derived growth factor (LEDGF)	NA
CL1036.Contig1_Plep1_2	CL1036.Contig1_Plep1_2	3.56	XP_021191850.1/0.0e+00/LOW QUALITY PROTEIN: uncharacterized protein LOC110377329 [Helicoverpa armigera]	XM_021336175.1/0.0/PREDICTED: Helicoverpa armigera serine-rich adhesin for platelets-like (LOC110377329), mRNA	sp|P97399|DSPP_MOUSE/7.1e-10/Dentin sialophosphoprotein OS=Mus musculus GN=Dspp PE=1 SV=2	tup:102472440/5.1e-23/MUC17; serine-rich adhesin for platelets; K22016 mucin-3/17	7298857/2.2e-13/[R] KOG0956 PHD finger protein AF10	NA	NA
CL1036.Contig2_Plep1_2	CL1036.Contig2_Plep1_2	3.1	XP_012547295.1/1.3e-194/uncharacterized protein LOC101744850 isoform X2 [Bombyx mori]	XM_013330221.1/0.0/PREDICTED: Amyelois transitella mucin-5AC-like (LOC106131210), transcript variant X2, mRNA	sp|Q28645|PODXL_RABIT/5.7e-06/Podocalyxin OS=Oryctolagus cuniculus GN=PODXL PE=1 SV=1	ssc:110259164/1.4e-06/MUC5B; LOW QUALITY PROTEIN: mucin-5B; K13908 mucin-5B	NA	NA	NA
CL1037.Contig1_Plep1_2	CL1037.Contig1_Plep1_2	0.85	NA	NA	NA	NA	NA	NA	NA
CL1037.Contig2_Plep1_2	CL1037.Contig2_Plep1_2	3.67	NA	NA	NA	NA	NA	NA	NA
CL1037.Contig3_Plep1_2	CL1037.Contig3_Plep1_2	5.55	NA	NA	NA	NA	NA	NA	NA
CL1038.Contig1_Plep1_2	CL1038.Contig1_Plep1_2	9.3	XP_013195520.1/1.6e-150/PREDICTED: probable GDP-L-fucose synthase [Amyelois transitella]	XM_021333069.1/0.0/PREDICTED: Helicoverpa armigera GDP-L-fucose synthase (LOC110375092), mRNA	sp|P23591|FCL_MOUSE/4.3e-113/GDP-L-fucose synthase OS=Mus musculus GN=Tsta3 PE=1 SV=3	pxy:105384603/4.1e-147/probable GDP-L-fucose synthase; K02377 GDP-L-fucose synthase [EC:1.1.1.271]	Hs4507709/8.4e-111/[GO] KOG1431 GDP-L-fucose synthetase	PTHR10366/8.6E-151/--	NA
CL1039.Contig1_Plep1_2	CL1039.Contig1_Plep1_2	11.35	XP_021187792.1/3.5e-249/rab proteins geranylgeranyltransferase component A 1 [Helicoverpa armigera]	XM_014502761.1/0.0/PREDICTED: Papilio machaon rab proteins geranylgeranyltransferase component A 1 (LOC106710640), mRNA	sp|Q9V8W3|RABEP_DROME/3.3e-87/Rab proteins geranylgeranyltransferase component A OS=Drosophila melanogaster GN=Rep PE=2 SV=1	spu:591552/6.5e-34/rab GDP dissociation inhibitor alpha; K17255 Rab GDP dissociation inhibitor	7302459/2.4e-87/[TU] KOG4405 GDP dissociation inhibitor	PF00996/6.0E-40/GDP dissociation inhibitor	NA
CL104.Contig1_Plep1_2	CL104.Contig1_Plep1_2	1.45	NA	NA	NA	NA	NA	NA	NA
CL104.Contig2_Plep1_2	CL104.Contig2_Plep1_2	3.57	NA	NA	NA	NA	NA	NA	NA
CL1040.Contig1_Plep1_2	CL1040.Contig1_Plep1_2	17.02	XP_021198247.1/3.8e-124/pyrimidodiazepine synthase-like isoform X1 [Helicoverpa armigera] >XP_021198248.1 pyrimidodiazepine synthase-like isoform X2 [Helicoverpa armigera]	KX229714.1/0.0/Pieris rapae strain HF glutathione S-transferase omega 3 mRNA, complete cds	sp|Q9VSL3|SEPIA_DROME/4.0e-38/Pyrimidodiazepine synthase OS=Drosophila melanogaster GN=se PE=1 SV=1	pmac:106708065/8.1e-123/pyrimidodiazepine synthase-like isoform X1; K00310 pyrimidodiazepine synthase [EC:1.5.4.1]	7295076/5.2e-40/[O] KOG0406 Glutathione S-transferase	PTHR11260/2.9E-51/--	biological_process:GO:0008152//metabolic process;cellular_component:GO:0005737//cytoplasm;molecular_function:GO:0004364//glutathione transferase activity;
CL1040.Contig2_Plep1_2	CL1040.Contig2_Plep1_2	3.21	XP_021198247.1/2.7e-124/pyrimidodiazepine synthase-like isoform X1 [Helicoverpa armigera] >XP_021198248.1 pyrimidodiazepine synthase-like isoform X2 [Helicoverpa armigera]	KX229714.1/0.0/Pieris rapae strain HF glutathione S-transferase omega 3 mRNA, complete cds	sp|Q9VSL3|SEPIA_DROME/2.8e-38/Pyrimidodiazepine synthase OS=Drosophila melanogaster GN=se PE=1 SV=1	pmac:106708065/5.7e-123/pyrimidodiazepine synthase-like isoform X1; K00310 pyrimidodiazepine synthase [EC:1.5.4.1]	7295076/3.7e-40/[O] KOG0406 Glutathione S-transferase	PTHR11260/2.9E-51/--	biological_process:GO:0008152//metabolic process;cellular_component:GO:0005737//cytoplasm;molecular_function:GO:0004364//glutathione transferase activity;
CL1040.Contig3_Plep1_2	CL1040.Contig3_Plep1_2	4	XP_021198247.1/3.1e-124/pyrimidodiazepine synthase-like isoform X1 [Helicoverpa armigera] >XP_021198248.1 pyrimidodiazepine synthase-like isoform X2 [Helicoverpa armigera]	KX229714.1/0.0/Pieris rapae strain HF glutathione S-transferase omega 3 mRNA, complete cds	sp|Q9VSL3|SEPIA_DROME/3.2e-38/Pyrimidodiazepine synthase OS=Drosophila melanogaster GN=se PE=1 SV=1	pmac:106708065/6.5e-123/pyrimidodiazepine synthase-like isoform X1; K00310 pyrimidodiazepine synthase [EC:1.5.4.1]	7295076/4.2e-40/[O] KOG0406 Glutathione S-transferase	PTHR11260/2.9E-51/--	biological_process:GO:0008152//metabolic process;cellular_component:GO:0005737//cytoplasm;molecular_function:GO:0004364//glutathione transferase activity;
CL1041.Contig1_Plep1_2	CL1041.Contig1_Plep1_2	2.61	XP_014355879.1/3.8e-144/PREDICTED: probable WRKY transcription factor protein 1 isoform X2 [Papilio machaon]	XM_013330341.1/0.0/PREDICTED: Amyelois transitella uncharacterized LOC106131288 (LOC106131288), transcript variant X2, mRNA	sp|Q15154|PCM1_HUMAN/1.2e-11/Pericentriolar material 1 protein OS=Homo sapiens GN=PCM1 PE=1 SV=4	pmac:106708832/2.5e-144/probable WRKY transcription factor protein 1 isoform X1; K16537 pericentriolar material 1 protein	NA	PF15717/1.3E-17/Pericentriolar material 1 C terminus	NA
CL1041.Contig2_Plep1_2	CL1041.Contig2_Plep1_2	0.06	XP_021193100.1/8.8e-10/uncharacterized protein LOC110378242 isoform X2 [Helicoverpa armigera]	XM_021337424.1/0.0/PREDICTED: Helicoverpa armigera uncharacterized LOC110378242 (LOC110378242), transcript variant X1, mRNA	NA	pmac:106708832/1.7e-06/probable WRKY transcription factor protein 1 isoform X1; K16537 pericentriolar material 1 protein	NA	NA	NA
CL1041.Contig3_Plep1_2	CL1041.Contig3_Plep1_2	4.18	XP_013185795.1/2.3e-31/PREDICTED: uncharacterized protein LOC106131288 isoform X2 [Amyelois transitella]	XM_011555570.1/0.0/PREDICTED: Plutella xylostella uncharacterized LOC105385225 (LOC105385225), transcript variant X2, mRNA	NA	NA	NA	NA	NA
CL1041.Contig4_Plep1_2	CL1041.Contig4_Plep1_2	6.43	XP_013185795.1/2.8e-50/PREDICTED: uncharacterized protein LOC106131288 isoform X2 [Amyelois transitella]	XM_013330341.1/0.0/PREDICTED: Amyelois transitella uncharacterized LOC106131288 (LOC106131288), transcript variant X2, mRNA	NA	pmac:106708832/1.7e-06/probable WRKY transcription factor protein 1 isoform X1; K16537 pericentriolar material 1 protein	NA	NA	NA
CL1041.Contig5_Plep1_2	CL1041.Contig5_Plep1_2	2.73	XP_021193100.1/9.8e-10/uncharacterized protein LOC110378242 isoform X2 [Helicoverpa armigera]	XM_021337424.1/0.0/PREDICTED: Helicoverpa armigera uncharacterized LOC110378242 (LOC110378242), transcript variant X1, mRNA	NA	pmac:106708832/1.9e-06/probable WRKY transcription factor protein 1 isoform X1; K16537 pericentriolar material 1 protein	NA	NA	NA
CL1042.Contig2_Plep1_2	CL1042.Contig2_Plep1_2	1.58	NA	NA	NA	NA	NA	NA	NA
CL1043.Contig1_Plep1_2	CL1043.Contig1_Plep1_2	5.38	XP_004924242.1/9.3e-135/RNA 3'-terminal phosphate cyclase [Bombyx mori]	NA	sp|Q4R3J0|RTCA_MACFA/1.8e-95/RNA 3'-terminal phosphate cyclase OS=Macaca fascicularis GN=RTCA PE=2 SV=1	bmor:101745321/1.2e-135/RNA 3'-terminal phosphate cyclase; K01974 RNA 3'-terminal phosphate cyclase (ATP) [EC:6.5.1.4]	Hs4506589/6.4e-95/[A] KOG3980 RNA 3'-terminal phosphate cyclase	PF01137/4.1E-87/RNA 3'-terminal phosphate cyclase	biological_process:GO:0006396//RNA processing;molecular_function:GO:0005524//ATP binding;GO:0003963//RNA-3'-phosphate cyclase activity;
CL1043.Contig2_Plep1_2	CL1043.Contig2_Plep1_2	0.69	NA	NA	NA	NA	NA	NA	NA
CL1044.Contig1_Plep1_2	CL1044.Contig1_Plep1_2	2.57	NA	NA	NA	NA	NA	NA	NA
CL1044.Contig2_Plep1_2	CL1044.Contig2_Plep1_2	8.79	NA	NA	NA	NA	NA	NA	NA
CL1044.Contig3_Plep1_2	CL1044.Contig3_Plep1_2	0.71	NA	NA	NA	NA	NA	NA	NA
CL1044.Contig4_Plep1_2	CL1044.Contig4_Plep1_2	5.85	NA	NA	NA	NA	NA	NA	NA
CL1045.Contig1_Plep1_2	CL1045.Contig1_Plep1_2	0.7	NA	NA	NA	NA	NA	NA	NA
CL1045.Contig2_Plep1_2	CL1045.Contig2_Plep1_2	4.07	NA	NA	NA	NA	NA	NA	NA
CL1046.Contig3_Plep1_2	CL1046.Contig3_Plep1_2	2.9	KPJ10152.1/7.0e-71/putative sulfite oxidase, mitochondrial [Papilio machaon]	XM_013321833.1/0.0/PREDICTED: Papilio xuthus probable sulfite oxidase, mitochondrial (LOC106124839), transcript variant X2, mRNA	sp|Q9VWP4|SUOX_DROME/7.9e-32/Probable sulfite oxidase, mitochondrial OS=Drosophila melanogaster GN=CG7280 PE=2 SV=1	pmac:106716028/9.3e-72/probable sulfite oxidase, mitochondrial; K00387 sulfite oxidase [EC:1.8.3.1]	CE18814_1/2.8e-18/[C] KOG4576 Sulfite oxidase, heme-binding component	PS50255/18.59/Cytochrome b5 family, heme-binding domain profile.	NA
CL1046.Contig4_Plep1_2	CL1046.Contig4_Plep1_2	0.52	XP_013177288.1/5.7e-59/PREDICTED: probable sulfite oxidase, mitochondrial isoform X3 [Papilio xuthus]	XM_013321835.1/0.0/PREDICTED: Papilio xuthus probable sulfite oxidase, mitochondrial (LOC106124839), transcript variant X4, mRNA	sp|Q9VWP4|SUOX_DROME/1.4e-22/Probable sulfite oxidase, mitochondrial OS=Drosophila melanogaster GN=CG7280 PE=2 SV=1	pmac:106716028/1.5e-55/probable sulfite oxidase, mitochondrial; K00387 sulfite oxidase [EC:1.8.3.1]	CE18814_1/2.6e-18/[C] KOG4576 Sulfite oxidase, heme-binding component	PTHR19372:SF7/1.1E-39/--	NA
CL1047.Contig1_Plep1_2	CL1047.Contig1_Plep1_2	0.84	XP_013200661.1/0.0e+00/PREDICTED: plexin-C1 [Amyelois transitella]	XM_013345207.1/0.0/PREDICTED: Amyelois transitella plexin-C1 (LOC106143187), mRNA	sp|Q9V4A7|PLXB_DROME/4.5e-292/Plexin-B OS=Drosophila melanogaster GN=PlexB PE=1 SV=2	pmac:106714270/0.0e+00/plexin-B; K06820 plexin A	7304343/8.6e-184/[T] KOG3610 Plexins (functional semaphorin receptors)	PTHR22625/0.0/--	cellular_component:GO:0016021//integral component of membrane;molecular_function:GO:0017154//semaphorin receptor activity;
CL1047.Contig2_Plep1_2	CL1047.Contig2_Plep1_2	6.59	XP_013200661.1/0.0e+00/PREDICTED: plexin-C1 [Amyelois transitella]	XM_013345207.1/0.0/PREDICTED: Amyelois transitella plexin-C1 (LOC106143187), mRNA	sp|Q9V4A7|PLXB_DROME/5.4e-292/Plexin-B OS=Drosophila melanogaster GN=PlexB PE=1 SV=2	pmac:106714270/0.0e+00/plexin-B; K06820 plexin A	7304343/1.0e-183/[T] KOG3610 Plexins (functional semaphorin receptors)	PF01437/2.6E-8/Plexin repeat	cellular_component:GO:0016021//integral component of membrane;molecular_function:GO:0017154//semaphorin receptor activity;
CL1048.Contig1_Plep1_2	CL1048.Contig1_Plep1_2	1.99	NA	NA	NA	NA	NA	NA	NA
CL1048.Contig2_Plep1_2	CL1048.Contig2_Plep1_2	1.62	NA	NA	NA	NA	NA	NA	NA
CL1049.Contig1_Plep1_2	CL1049.Contig1_Plep1_2	1.18	KMQ89986.1/1.2e-06/hypothetical protein RF55_10312 [Lasius niger] >KMQ89995.1 hypothetical protein RF55_10303 [Lasius niger]	NA	NA	NA	NA	NA	NA
CL1049.Contig2_Plep1_2	CL1049.Contig2_Plep1_2	3.1	KMQ89986.1/3.8e-06/hypothetical protein RF55_10312 [Lasius niger] >KMQ89995.1 hypothetical protein RF55_10303 [Lasius niger]	NA	NA	NA	NA	NA	NA
CL105.Contig1_Plep1_2	CL105.Contig1_Plep1_2	6.21	NA	NA	NA	NA	NA	NA	NA
CL105.Contig2_Plep1_2	CL105.Contig2_Plep1_2	3.63	NA	NA	NA	NA	NA	NA	NA
CL1050.Contig1_Plep1_2	CL1050.Contig1_Plep1_2	1.82	XP_013194530.1/2.7e-148/PREDICTED: histone acetyltransferase KAT5 isoform X4 [Amyelois transitella]	XM_021345921.1/0.0/PREDICTED: Helicoverpa armigera histone acetyltransferase KAT5 (LOC110384579), transcript variant X6, mRNA	sp|Q960X4|TIP60_DROME/1.0e-133/Histone acetyltransferase Tip60 OS=Drosophila melanogaster GN=Tip60 PE=1 SV=1	bmor:101740289/4.7e-149/histone acetyltransferase Tip60; K11304 histone acetyltransferase HTATIP [EC:2.3.1.48]	7290469/7.6e-134/[B] KOG2747 Histone acetyltransferase (MYST family)	PS51726/71.643/MYST-type histone acetyltransferase (HAT) domain profile.	NA
CL1050.Contig2_Plep1_2	CL1050.Contig2_Plep1_2	5.34	XP_013194526.1/8.5e-273/PREDICTED: histone acetyltransferase KAT5 isoform X1 [Amyelois transitella]	XM_013317639.1/0.0/PREDICTED: Papilio xuthus histone acetyltransferase KAT5 (LOC106121817), transcript variant X2, mRNA	sp|Q960X4|TIP60_DROME/1.7e-193/Histone acetyltransferase Tip60 OS=Drosophila melanogaster GN=Tip60 PE=1 SV=1	dpl:KGM_206682/1.9e-268/histone acetyltransferase Tip60; K11304 histone acetyltransferase HTATIP [EC:2.3.1.48]	7290469/8.6e-184/[B] KOG2747 Histone acetyltransferase (MYST family)	PF11717/1.1E-18/RNA binding activity-knot of a chromodomain	NA
CL1051.Contig1_Plep1_2	CL1051.Contig1_Plep1_2	3.62	XP_013194962.1/3.3e-247/PREDICTED: xaa-Pro dipeptidase [Amyelois transitella]	NA	sp|P12955|PEPD_HUMAN/1.2e-145/Xaa-Pro dipeptidase OS=Homo sapiens GN=PEPD PE=1 SV=3	bmor:101741579/6.0e-245/xaa-Pro dipeptidase; K14213 Xaa-Pro dipeptidase [EC:3.4.13.9]	7299621/7.5e-158/[R] KOG2737 Putative metallopeptidase	PS00491/-/Aminopeptidase P and proline dipeptidase signature.	NA
CL1051.Contig2_Plep1_2	CL1051.Contig2_Plep1_2	8.95	XP_013194962.1/3.3e-247/PREDICTED: xaa-Pro dipeptidase [Amyelois transitella]	NA	sp|P12955|PEPD_HUMAN/1.2e-145/Xaa-Pro dipeptidase OS=Homo sapiens GN=PEPD PE=1 SV=3	bmor:101741579/7.7e-245/xaa-Pro dipeptidase; K14213 Xaa-Pro dipeptidase [EC:3.4.13.9]	7299621/7.5e-158/[R] KOG2737 Putative metallopeptidase	PS00491/-/Aminopeptidase P and proline dipeptidase signature.	NA
CL1052.Contig1_Plep1_2	CL1052.Contig1_Plep1_2	6.65	NA	NA	NA	NA	NA	NA	NA
CL1052.Contig2_Plep1_2	CL1052.Contig2_Plep1_2	4.36	NA	NA	NA	NA	NA	NA	NA
CL1053.Contig1_Plep1_2	CL1053.Contig1_Plep1_2	0.48	NA	NA	NA	NA	NA	NA	NA
CL1053.Contig2_Plep1_2	CL1053.Contig2_Plep1_2	5.41	NA	NA	NA	NA	NA	NA	NA
CL1054.Contig1_Plep1_2	CL1054.Contig1_Plep1_2	2.38	NA	NA	NA	NA	NA	NA	NA
CL1054.Contig2_Plep1_2	CL1054.Contig2_Plep1_2	0.89	NA	NA	NA	NA	NA	NA	NA
CL1054.Contig3_Plep1_2	CL1054.Contig3_Plep1_2	0.45	NA	NA	NA	NA	NA	NA	NA
CL1055.Contig1_Plep1_2	CL1055.Contig1_Plep1_2	3.96	NA	NA	NA	NA	NA	NA	NA
CL1055.Contig2_Plep1_2	CL1055.Contig2_Plep1_2	2.91	NA	NA	NA	NA	NA	NA	NA
CL1056.Contig1_Plep1_2	CL1056.Contig1_Plep1_2	5.34	XP_021191469.1/5.9e-283/glycosylphosphatidylinositol anchor attachment 1 protein [Helicoverpa armigera]	NA	sp|Q9WTK3|GPAA1_MOUSE/3.0e-34/Glycosylphosphatidylinositol anchor attachment 1 protein OS=Mus musculus GN=Gpaa1 PE=1 SV=3	pxy:105380779/2.2e-270/glycosylphosphatidylinositol anchor attachment 1 protein; K05289 glycosylphosphatidylinositol transamidase	7290645/1.0e-89/[O] KOG3566 Glycosylphosphatidylinositol anchor attachment protein GAA1	PTHR13304/2.3E-154/--	NA
CL1056.Contig2_Plep1_2	CL1056.Contig2_Plep1_2	3.19	XP_013194432.1/1.5e-57/PREDICTED: glycosylphosphatidylinositol anchor attachment 1 protein isoform X1 [Amyelois transitella] >XP_013194433.1 PREDICTED: glycosylphosphatidylinositol anchor attachment 1 protein isoform X2 [Amyelois transitella] >XP_013194434.1 PREDICTED: glycosylphosphatidylinositol anchor attachment 1 protein isoform X3 [Amyelois transitella]	NA	NA	pxy:105396668/1.7e-49/glycosylphosphatidylinositol anchor attachment 1 protein-like; K05289 glycosylphosphatidylinositol transamidase	7290645/1.9e-14/[O] KOG3566 Glycosylphosphatidylinositol anchor attachment protein GAA1	PF04114/1.3E-17/Gaa1-like, GPI transamidase component	NA
CL1057.Contig1_Plep1_2	CL1057.Contig1_Plep1_2	1.21	NA	NA	NA	NA	NA	NA	NA
CL1057.Contig2_Plep1_2	CL1057.Contig2_Plep1_2	2.59	NA	NA	NA	NA	NA	NA	NA
CL1058.Contig1_Plep1_2	CL1058.Contig1_Plep1_2	5.31	NA	NA	NA	NA	NA	NA	NA
CL1058.Contig2_Plep1_2	CL1058.Contig2_Plep1_2	8.84	NA	DQ242920.1/0.0/Bombyx mori chromosome 11 microsatellite S1116-F sequence	NA	NA	NA	NA	NA
CL1059.Contig1_Plep1_2	CL1059.Contig1_Plep1_2	5.83	XP_022125008.1/8.9e-145/serine protease easter-like [Pieris rapae]	NA	sp|P13582|EAST_DROME/6.8e-62/Serine protease easter OS=Drosophila melanogaster GN=ea PE=1 SV=3	cfo:105256415/5.6e-63/transmembrane protease serine 9; K09640 transmembrane protease serine 9 [EC:3.4.21.-]	7299998/1.1e-61/[E] KOG3627 Trypsin	PTHR24256:SF180/2.1E-87/--	NA
CL1059.Contig2_Plep1_2	CL1059.Contig2_Plep1_2	9.91	XP_022125008.1/3.2e-142/serine protease easter-like [Pieris rapae]	NA	sp|P13582|EAST_DROME/6.8e-62/Serine protease easter OS=Drosophila melanogaster GN=ea PE=1 SV=3	dmo:Dmoj_GI24876/3.1e-61/uncharacterized protein; K09640 transmembrane protease serine 9 [EC:3.4.21.-]	7299998/1.1e-61/[E] KOG3627 Trypsin	PS00135/-/Serine proteases, trypsin family, serine active site.	NA
CL1059.Contig3_Plep1_2	CL1059.Contig3_Plep1_2	13.43	XP_022125008.1/3.2e-142/serine protease easter-like [Pieris rapae]	NA	sp|P13582|EAST_DROME/6.9e-62/Serine protease easter OS=Drosophila melanogaster GN=ea PE=1 SV=3	dmo:Dmoj_GI24876/3.1e-61/uncharacterized protein; K09640 transmembrane protease serine 9 [EC:3.4.21.-]	7299998/1.1e-61/[E] KOG3627 Trypsin	PS00135/-/Serine proteases, trypsin family, serine active site.	NA
CL106.Contig1_Plep1_2	CL106.Contig1_Plep1_2	2.08	NA	NA	NA	NA	NA	NA	NA
CL106.Contig2_Plep1_2	CL106.Contig2_Plep1_2	2.04	NA	NA	NA	NA	NA	NA	NA
CL1060.Contig1_Plep1_2	CL1060.Contig1_Plep1_2	4.87	XP_021185072.1/2.3e-79/nucleolar protein 16 [Helicoverpa armigera]	NA	sp|Q9CPT5|NOP16_MOUSE/1.5e-24/Nucleolar protein 16 OS=Mus musculus GN=Nop16 PE=1 SV=1	NA	7302083/3.8e-33/[S] KOG4706 Uncharacterized conserved protein	PTHR13243/2.2E-34/--	NA
CL1060.Contig2_Plep1_2	CL1060.Contig2_Plep1_2	2.42	XP_021185072.1/2.3e-79/nucleolar protein 16 [Helicoverpa armigera]	NA	sp|Q9CPT5|NOP16_MOUSE/1.6e-24/Nucleolar protein 16 OS=Mus musculus GN=Nop16 PE=1 SV=1	NA	7302083/3.9e-33/[S] KOG4706 Uncharacterized conserved protein	PTHR13243/2.2E-34/--	NA
CL1060.Contig3_Plep1_2	CL1060.Contig3_Plep1_2	3.05	XP_021185072.1/2.4e-62/nucleolar protein 16 [Helicoverpa armigera]	NA	sp|Q9CPT5|NOP16_MOUSE/8.8e-19/Nucleolar protein 16 OS=Mus musculus GN=Nop16 PE=1 SV=1	NA	7302083/4.6e-25/[S] KOG4706 Uncharacterized conserved protein	PTHR13243/7.8E-33/--	NA
CL1061.Contig1_Plep1_2	CL1061.Contig1_Plep1_2	4.66	NA	NA	NA	NA	NA	NA	NA
CL1061.Contig2_Plep1_2	CL1061.Contig2_Plep1_2	1.27	NA	NA	NA	NA	NA	NA	NA
CL1062.Contig1_Plep1_2	CL1062.Contig1_Plep1_2	3.88	XP_011551371.1/5.2e-35/PREDICTED: uncharacterized protein LOC105383056 [Plutella xylostella]	NA	sp|Q95SX7|RTBS_DROME/9.4e-10/Probable RNA-directed DNA polymerase from transposon BS OS=Drosophila melanogaster GN=RTase PE=2 SV=1	pxy:105382904/4.6e-24/ras GTPase-activating protein 1-like; K04352 Ras GTPase-activating protein 1	NA	NA	NA
CL1062.Contig2_Plep1_2	CL1062.Contig2_Plep1_2	3.84	NA	NA	NA	NA	NA	NA	NA
CL1062.Contig3_Plep1_2	CL1062.Contig3_Plep1_2	0.45	NA	NA	NA	NA	NA	NA	NA
CL1062.Contig4_Plep1_2	CL1062.Contig4_Plep1_2	0.81	NA	NA	NA	NA	NA	NA	NA
CL1062.Contig5_Plep1_2	CL1062.Contig5_Plep1_2	1.63	NA	NA	NA	NA	NA	NA	NA
CL1063.Contig2_Plep1_2	CL1063.Contig2_Plep1_2	2.43	NA	NA	NA	NA	NA	NA	NA
CL1064.Contig1_Plep1_2	CL1064.Contig1_Plep1_2	1.86	NA	NA	NA	NA	NA	NA	NA
CL1065.Contig1_Plep1_2	CL1065.Contig1_Plep1_2	8.35	XP_013169370.1/6.9e-90/PREDICTED: uncharacterized protein LOC106119066 isoform X1 [Papilio xuthus] >XP_014367726.1 PREDICTED: uncharacterized protein LOC106718214 isoform X1 [Papilio machaon] >XP_014367728.1 PREDICTED: uncharacterized protein LOC106718214 isoform X3 [Papilio machaon]	XM_013288258.1/0.0/PREDICTED: Papilio polytes uncharacterized LOC106107412 (LOC106107412), transcript variant X2, mRNA	NA	NA	NA	NA	NA
CL1065.Contig2_Plep1_2	CL1065.Contig2_Plep1_2	28.99	XP_004921948.1/6.8e-160/uncharacterized protein LOC101739854 isoform X2 [Bombyx mori]	XM_021337156.1/0.0/PREDICTED: Helicoverpa armigera uncharacterized LOC110378060 (LOC110378060), transcript variant X2, mRNA	NA	NA	NA	PF13903/4.0E-48/PMP-22/EMP/MP20/Claudin tight junction	NA
CL1067.Contig1_Plep1_2	CL1067.Contig1_Plep1_2	0.57	NA	NA	NA	NA	NA	NA	NA
CL1067.Contig2_Plep1_2	CL1067.Contig2_Plep1_2	3.03	NA	NA	NA	NA	NA	NA	NA
CL1068.Contig1_Plep1_2	CL1068.Contig1_Plep1_2	6.24	XP_014371676.1/1.6e-101/PREDICTED: protein SGT1 homolog [Papilio machaon] >KPJ18413.1 Suppressor of G2 allele of SKP1-like [Papilio machaon]	XM_021336710.1/0.0/PREDICTED: Helicoverpa armigera protein SGT1 homolog (LOC110377722), mRNA	sp|Q9Y2Z0|SGT1_HUMAN/1.1e-51/Protein SGT1 homolog OS=Homo sapiens GN=SUGT1 PE=1 SV=3	pmac:106721279/2.1e-102/protein SGT1 homolog; K12795 suppressor of G2 allele of SKP1	Hs5730041_2/7.8e-52/[T] KOG1309 Suppressor of G2 allele of skp1	PTHR22904:SF349/3.4E-81/--	NA
CL1068.Contig2_Plep1_2	CL1068.Contig2_Plep1_2	2.41	XP_014371676.1/7.9e-102/PREDICTED: protein SGT1 homolog [Papilio machaon] >KPJ18413.1 Suppressor of G2 allele of SKP1-like [Papilio machaon]	XM_021336710.1/0.0/PREDICTED: Helicoverpa armigera protein SGT1 homolog (LOC110377722), mRNA	sp|Q9Y2Z0|SGT1_HUMAN/5.4e-52/Protein SGT1 homolog OS=Homo sapiens GN=SUGT1 PE=1 SV=3	pmac:106721279/1.0e-102/protein SGT1 homolog; K12795 suppressor of G2 allele of SKP1	Hs5730041_2/3.9e-52/[T] KOG1309 Suppressor of G2 allele of skp1	PTHR22904:SF349/3.4E-81/--	NA
CL1069.Contig1_Plep1_2	CL1069.Contig1_Plep1_2	7.18	XP_012550935.1/9.6e-223/gamma-glutamyltranspeptidase 1 isoform X1 [Bombyx mori]	NA	sp|P07314|GGT1_RAT/2.0e-121/Glutathione hydrolase 1 proenzyme OS=Rattus norvegicus GN=Ggt1 PE=1 SV=4	bmor:101738819/1.3e-223/gamma-glutamyltranspeptidase 1; K18592 gamma-glutamyltranspeptidase / glutathione hydrolase / leukotriene-C4 hydrolase [EC:2.3.2.2 3.4.19.13 3.4.19.14]	7293291/6.1e-120/[E] KOG2410 Gamma-glutamyltransferase	PF01019/5.2E-170/Gamma-glutamyltranspeptidase	NA
CL107.Contig1_Plep1_2	CL107.Contig1_Plep1_2	4.06	NA	NA	NA	NA	NA	NA	NA
CL1070.Contig1_Plep1_2	CL1070.Contig1_Plep1_2	4.1	XP_013164582.1/3.5e-99/PREDICTED: charged multivesicular body protein 2b-B [Papilio xuthus] >KPI94483.1 Charged multivesicular body protein 2b-B [Papilio xuthus]	XM_011559178.1/0.0/PREDICTED: Plutella xylostella charged multivesicular body protein 2b-B (LOC105388291), mRNA	sp|Q9UQN3|CHM2B_HUMAN/4.2e-54/Charged multivesicular body protein 2b OS=Homo sapiens GN=CHMP2B PE=1 SV=1	pmac:106710593/5.1e-99/charged multivesicular body protein 2b-B; K12192 charged multivesicular body protein 2B	7301433/1.6e-34/[U] KOG3230 Vacuolar assembly/sorting protein DID4	PF03357/6.9E-38/Snf7	biological_process:GO:0007034//vacuolar transport;cellular_component:GO:0005622//intracellular;
CL1071.Contig1_Plep1_2	CL1071.Contig1_Plep1_2	8.4	XP_013198298.1/3.4e-82/PREDICTED: facilitated trehalose transporter Tret1-like [Amyelois transitella]	NA	sp|B4QBN2|TRE11_DROSI/1.0e-35/Facilitated trehalose transporter Tret1-1 OS=Drosophila simulans GN=Tret1-1 PE=3 SV=2	pxy:105397995/3.5e-43/facilitated trehalose transporter Tret1-like; K08145 MFS transporter, SP family, solute carrier family 2 (facilitated glucose transporter), member 8	7303577/9.5e-36/[R] KOG0254 Predicted transporter (major facilitator superfamily)	PS50850/28.86/Major facilitator superfamily (MFS) profile.	cellular_component:GO:0016021//integral component of membrane;
CL1071.Contig2_Plep1_2	CL1071.Contig2_Plep1_2	18.54	XP_013198298.1/4.7e-93/PREDICTED: facilitated trehalose transporter Tret1-like [Amyelois transitella]	NA	sp|Q8MKK4|TRE12_DROME/8.2e-39/Facilitated trehalose transporter Tret1-2 homolog OS=Drosophila melanogaster GN=Tret1-2 PE=2 SV=1	pxy:105397995/5.7e-47/facilitated trehalose transporter Tret1-like; K08145 MFS transporter, SP family, solute carrier family 2 (facilitated glucose transporter), member 8	7303578/1.9e-37/[R] KOG0254 Predicted transporter (major facilitator superfamily)	PS50850/29.136/Major facilitator superfamily (MFS) profile.	cellular_component:GO:0016021//integral component of membrane;
CL1072.Contig1_Plep1_2	CL1072.Contig1_Plep1_2	31.43	XP_013183112.1/7.0e-89/PREDICTED: brain acid soluble protein 1-like isoform X2 [Amyelois transitella]	XM_021345565.1/0.0/PREDICTED: Helicoverpa armigera calphotin-like (LOC110384329), transcript variant X2, mRNA	sp|Q55FI4|NOP58_DICDI/1.7e-12/Nucleolar protein 58 OS=Dictyostelium discoideum GN=nop58 PE=3 SV=1	myi:110449371/1.5e-10/thioredoxin domain-containing protein 3 homolog isoform X1; K19868 thioredoxin domain-containing protein 3	Hs10835089/1.1e-08/[R] LSE0089 H Neurofilament	NA	NA
CL1072.Contig2_Plep1_2	CL1072.Contig2_Plep1_2	16.96	XP_021201240.1/1.1e-58/calphotin-like isoform X2 [Helicoverpa armigera]	XM_013327658.1/0.0/PREDICTED: Amyelois transitella brain acid soluble protein 1-like (LOC106129168), transcript variant X2, mRNA	sp|Q555D2|NUPL_DICDI/2.8e-06/Nuclear pore complex protein DDB_G0274915 OS=Dictyostelium discoideum GN=DDB_G0274915 PE=4 SV=2	epa:110248328/2.1e-08/mucin-2-like; K22023 mucin-6	SPAPB1E7.04c/7.1e-12/[M] KOG4701 Chitinase	NA	NA
CL1073.Contig1_Plep1_2	CL1073.Contig1_Plep1_2	550.62	NA	NA	NA	NA	NA	NA	NA
CL1073.Contig2_Plep1_2	CL1073.Contig2_Plep1_2	456.29	NA	NA	NA	NA	NA	NA	NA
CL1074.Contig1_Plep1_2	CL1074.Contig1_Plep1_2	10.96	OWR41045.1/0.0e+00/Hormone receptor in 38 protein [Danaus plexippus plexippus]	XM_013278520.1/0.0/PREDICTED: Papilio polytes probable nuclear hormone receptor HR38 (LOC106099843), mRNA	sp|P49870|HR38_BOMMO/2.1e-185/Probable nuclear hormone receptor HR38 (Fragment) OS=Bombyx mori GN=HR38 PE=2 SV=1	dpl:KGM_211084/0.0e+00/Hormone receptor in 38 protein; K08558 nuclear receptor subfamily 4 group A member 2	7298701/5.6e-156/[K] KOG4217 Nuclear receptors of the nerve growth factor-induced protein B type	PR00047/6.0E-17/C4-type steroid receptor zinc finger signature	NA
CL1074.Contig2_Plep1_2	CL1074.Contig2_Plep1_2	1.5	OWR41046.1/5.3e-23/hypothetical protein KGM_211223 [Danaus plexippus plexippus]	XM_013278520.1/0.0/PREDICTED: Papilio polytes probable nuclear hormone receptor HR38 (LOC106099843), mRNA	NA	NA	NA	NA	NA
CL1075.Contig1_Plep1_2	CL1075.Contig1_Plep1_2	13.73	BAM20572.1/1.3e-174/pnuts protein, partial [Papilio polytes]	NA	sp|A2VD23|STM_DANRE/2.6e-20/Protein starmaker OS=Danio rerio GN=stm PE=2 SV=1	pmac:106714431/8.1e-170/serine/threonine-protein phosphatase 1 regulatory subunit 10-like isoform X1; K17552 protein phosphatase 1 regulatory subunit 10	7301627/4.5e-22/[L] KOG2248 3'-5' exonuclease	PTHR12506/1.8E-71/--	NA
CL1075.Contig2_Plep1_2	CL1075.Contig2_Plep1_2	7.05	XP_021189186.1/0.0e+00/serine/threonine-protein phosphatase 1 regulatory subunit 10 [Helicoverpa armigera]	XM_013345075.1/0.0/PREDICTED: Amyelois transitella serine/threonine-protein phosphatase 1 regulatory subunit 10-like (LOC106143095), transcript variant X2, mRNA	sp|A2VD23|STM_DANRE/4.3e-20/Protein starmaker OS=Danio rerio GN=stm PE=2 SV=1	pxy:105380396/0.0e+00/serine/threonine-protein phosphatase 1 regulatory subunit 10; K17552 protein phosphatase 1 regulatory subunit 10	7301627/7.5e-22/[L] KOG2248 3'-5' exonuclease	PS50103/13.657/Zinc finger C3H1-type profile.	NA
CL1076.Contig1_Plep1_2	CL1076.Contig1_Plep1_2	6.99	NA	NA	NA	NA	NA	NA	NA
CL1076.Contig2_Plep1_2	CL1076.Contig2_Plep1_2	5.82	NA	NA	NA	NA	NA	NA	NA
CL1077.Contig1_Plep1_2	CL1077.Contig1_Plep1_2	1.76	OWR49908.1/7.1e-201/single-stranded DNA-binding protein 3 isoform 3 [Danaus plexippus plexippus]	XM_011558196.1/0.0/PREDICTED: Plutella xylostella single-stranded DNA-binding protein 3-like (LOC105387468), mRNA	sp|Q9BWW4|SSBP3_HUMAN/2.8e-98/Single-stranded DNA-binding protein 3 OS=Homo sapiens GN=SSBP3 PE=1 SV=1	ggo:101131681/8.5e-86/uncharacterized LOC101131681; K08462 G protein-coupled receptor 125	7300349/6.5e-113/[LKR] KOG4594 Sequence-specific single-stranded-DNA-binding protein	PTHR12610/7.5E-127/--	NA
CL1077.Contig2_Plep1_2	CL1077.Contig2_Plep1_2	6.98	XP_022126214.1/1.6e-224/single-stranded DNA-binding protein 3 isoform X1 [Pieris rapae]	XM_011558196.1/0.0/PREDICTED: Plutella xylostella single-stranded DNA-binding protein 3-like (LOC105387468), mRNA	sp|Q9BWW4|SSBP3_HUMAN/7.8e-93/Single-stranded DNA-binding protein 3 OS=Homo sapiens GN=SSBP3 PE=1 SV=1	ggo:101131681/1.7e-78/uncharacterized LOC101131681; K08462 G protein-coupled receptor 125	7300349/1.2e-122/[LKR] KOG4594 Sequence-specific single-stranded-DNA-binding protein	PTHR12610/2.3E-125/--	NA
CL1078.Contig1_Plep1_2	CL1078.Contig1_Plep1_2	8.87	XP_021185226.1/4.9e-227/nuclear receptor subfamily 2 group C member 1-B isoform X3 [Helicoverpa armigera]	XM_014431297.1/0.0/PREDICTED: Halyomorpha halys retinoic acid receptor RXR-alpha-B-like (LOC106687418), transcript variant X1, mRNA &gt;XM_014431298.1 PREDICTED: Halyomorpha halys retinoic acid receptor RXR-alpha-B-like (LOC106687418), transcript variant X2, mRNA	sp|P55094|NR2C2_RAT/1.1e-66/Nuclear receptor subfamily 2 group C member 2 OS=Rattus norvegicus GN=Nr2c2 PE=1 SV=1	dpl:KGM_203727B/5.0e-188/nuclear orphan receptor; K14031 nuclear receptor subfamily 2 group C	7296444/1.6e-40/[T] KOG3575 FOG: Hormone receptors	PTHR24083:SF54/1.1E-118/--	NA
CL1078.Contig2_Plep1_2	CL1078.Contig2_Plep1_2	2.88	XP_021185226.1/5.0e-227/nuclear receptor subfamily 2 group C member 1-B isoform X3 [Helicoverpa armigera]	XM_014431297.1/0.0/PREDICTED: Halyomorpha halys retinoic acid receptor RXR-alpha-B-like (LOC106687418), transcript variant X1, mRNA &gt;XM_014431298.1 PREDICTED: Halyomorpha halys retinoic acid receptor RXR-alpha-B-like (LOC106687418), transcript variant X2, mRNA	sp|P55094|NR2C2_RAT/1.1e-66/Nuclear receptor subfamily 2 group C member 2 OS=Rattus norvegicus GN=Nr2c2 PE=1 SV=1	dpl:KGM_203727B/8.8e-188/nuclear orphan receptor; K14031 nuclear receptor subfamily 2 group C	7296444/1.7e-40/[T] KOG3575 FOG: Hormone receptors	SM00399/9.2E-37/c4 zinc finger in nuclear hormone receptors	NA
CL1079.Contig1_Plep1_2	CL1079.Contig1_Plep1_2	1.75	XP_014360207.1/1.9e-59/PREDICTED: uncharacterized protein LOC106712228 [Papilio machaon]	NA	sp|Q54FZ4|Y8927_DICDI/1.6e-07/Putative uncharacterized protein DDB_G0290521 OS=Dictyostelium discoideum GN=DDB_G0290521 PE=3 SV=2	NA	NA	PTHR23067/2.6E-14/--	NA
CL1079.Contig2_Plep1_2	CL1079.Contig2_Plep1_2	8.78	XP_013195443.1/2.0e-99/PREDICTED: uncharacterized protein LOC106138728 isoform X2 [Amyelois transitella]	NA	sp|Q54FZ4|Y8927_DICDI/1.7e-07/Putative uncharacterized protein DDB_G0290521 OS=Dictyostelium discoideum GN=DDB_G0290521 PE=3 SV=2	NA	NA	PS00028/-/Zinc finger C2H2 type domain signature.	NA
CL108.Contig1_Plep1_2	CL108.Contig1_Plep1_2	1.12	XP_011270661.1/9.8e-10/hypothetical protein CAOG_08983 [Capsaspora owczarzaki ATCC 30864]	NA	NA	ccar:109098342/7.9e-08/pre-rRNA-processing protein TSR1 homolog; K14799 pre-rRNA-processing protein TSR1	NA	NA	NA
CL108.Contig2_Plep1_2	CL108.Contig2_Plep1_2	4.42	XP_012562377.1/1.5e-17/PREDICTED: uncharacterized protein LOC105847374 [Hydra vulgaris]	NA	sp|P35072|TCB1_CAEBR/1.4e-06/Transposable element Tcb1 transposase OS=Caenorhabditis briggsae PE=3 SV=1	NA	CE00014/1.3e-06/[R] TWOG0028 FOG: Transposase	PTHR23022:SF77/2.0E-12/--	NA
CL1080.Contig1_Plep1_2	CL1080.Contig1_Plep1_2	6.63	XP_021195532.1/7.0e-280/probable peroxisomal acyl-coenzyme A oxidase 1 [Helicoverpa armigera]	XM_011555878.1/0.0/PREDICTED: Plutella xylostella probable peroxisomal acyl-coenzyme A oxidase 1 (LOC105385488), mRNA	sp|Q7KML2|ACOX1_DROME/1.1e-181/Probable peroxisomal acyl-coenzyme A oxidase 1 OS=Drosophila melanogaster GN=CG5009 PE=1 SV=1	pmac:106716871/1.5e-270/LOW QUALITY PROTEIN: probable peroxisomal acyl-coenzyme A oxidase 1; K00232 acyl-CoA oxidase [EC:1.3.3.6]	7302716/7.8e-182/[I] KOG0136 Acyl-CoA oxidase	PTHR10909:SF250/2.7E-197/--	NA
CL1080.Contig2_Plep1_2	CL1080.Contig2_Plep1_2	5.53	XP_021195532.1/5.3e-280/probable peroxisomal acyl-coenzyme A oxidase 1 [Helicoverpa armigera]	XM_011555878.1/0.0/PREDICTED: Plutella xylostella probable peroxisomal acyl-coenzyme A oxidase 1 (LOC105385488), mRNA	sp|Q7KML2|ACOX1_DROME/1.1e-181/Probable peroxisomal acyl-coenzyme A oxidase 1 OS=Drosophila melanogaster GN=CG5009 PE=1 SV=1	pmac:106716871/6.6e-271/LOW QUALITY PROTEIN: probable peroxisomal acyl-coenzyme A oxidase 1; K00232 acyl-CoA oxidase [EC:1.3.3.6]	7302716/7.8e-182/[I] KOG0136 Acyl-CoA oxidase	PTHR10909/1.8E-197/--	NA
CL1081.Contig1_Plep1_2	CL1081.Contig1_Plep1_2	1.97	ADI61812.1/1.2e-21/endonuclease-reverse transcriptase [Bombyx mori]	NA	NA	NA	NA	NA	NA
CL1082.Contig1_Plep1_2	CL1082.Contig1_Plep1_2	3.4	XP_021184844.1/3.1e-164/solute carrier family 35 member F6 [Helicoverpa armigera] >XP_021184846.1 solute carrier family 35 member F6 [Helicoverpa armigera] >XP_021184847.1 solute carrier family 35 member F6 [Helicoverpa armigera]	XM_007892912.1/0.0/PREDICTED: Callorhinchus milii solute carrier family 35, member F6 (slc35f6), mRNA	sp|Q8N357|S35F6_HUMAN/1.1e-94/Solute carrier family 35 member F6 OS=Homo sapiens GN=SLC35F6 PE=1 SV=1	sko:100368038/1.2e-20/S-methyl-5'-thioadenosine phosphorylase-like; K00772 5'-methylthioadenosine phosphorylase [EC:2.4.2.28]	Hs8923524/2.3e-94/[R] KOG3912 Predicted integral membrane protein	PF04142/3.1E-7/Nucleotide-sugar transporter	cellular_component:GO:0016021//integral component of membrane;GO:0000139//Golgi membrane;molecular_function:GO:0005351//sugar:proton symporter activity;
CL1082.Contig2_Plep1_2	CL1082.Contig2_Plep1_2	3.83	XP_021184844.1/3.1e-164/solute carrier family 35 member F6 [Helicoverpa armigera] >XP_021184846.1 solute carrier family 35 member F6 [Helicoverpa armigera] >XP_021184847.1 solute carrier family 35 member F6 [Helicoverpa armigera]	XM_007892912.1/0.0/PREDICTED: Callorhinchus milii solute carrier family 35, member F6 (slc35f6), mRNA	sp|Q8N357|S35F6_HUMAN/1.1e-94/Solute carrier family 35 member F6 OS=Homo sapiens GN=SLC35F6 PE=1 SV=1	sko:100368038/1.2e-20/S-methyl-5'-thioadenosine phosphorylase-like; K00772 5'-methylthioadenosine phosphorylase [EC:2.4.2.28]	Hs8923524/2.3e-94/[R] KOG3912 Predicted integral membrane protein	PF04142/3.1E-7/Nucleotide-sugar transporter	cellular_component:GO:0016021//integral component of membrane;GO:0000139//Golgi membrane;molecular_function:GO:0005351//sugar:proton symporter activity;
CL1083.Contig1_Plep1_2	CL1083.Contig1_Plep1_2	3.97	KPI93507.1/4.3e-39/Pancreatic triacylglycerol lipase [Papilio xuthus]	NA	sp|A5PK46|LIPR2_BOVIN/6.8e-18/Pancreatic lipase-related protein 2 OS=Bos taurus GN=PNLIPRP2 PE=2 SV=1	ame:413532/1.4e-22/exosome component 10; K12591 exosome complex exonuclease RRP6 [EC:3.1.13.-]	Hs5174497/6.0e-16/[MOI] TWOG0490 Vitellogenin/Lipoprotein lipase/Triacylglyerol lipase	PF00151/2.2E-24/Lipase	NA
CL1083.Contig2_Plep1_2	CL1083.Contig2_Plep1_2	3.64	XP_011562801.1/1.8e-43/PREDICTED: pancreatic triacylglycerol lipase-like [Plutella xylostella]	NA	sp|A5PK46|LIPR2_BOVIN/1.7e-22/Pancreatic lipase-related protein 2 OS=Bos taurus GN=PNLIPRP2 PE=2 SV=1	nvi:100113631/8.3e-29/Rrp6; pancreatic triacylglycerol lipase; K12591 exosome complex exonuclease RRP6 [EC:3.1.13.-]	Hs10835000/6.7e-21/[MOI] TWOG0490 Vitellogenin/Lipoprotein lipase/Triacylglyerol lipase	PTHR11610/1.2E-46/--	NA
CL1084.Contig1_Plep1_2	CL1084.Contig1_Plep1_2	14.15	XP_021188810.1/0.0e+00/cell division cycle and apoptosis regulator protein 1-like [Helicoverpa armigera]	XM_021333135.1/0.0/PREDICTED: Helicoverpa armigera cell division cycle and apoptosis regulator protein 1-like (LOC110375132), mRNA	sp|Q8CH18|CCAR1_MOUSE/3.1e-143/Cell division cycle and apoptosis regulator protein 1 OS=Mus musculus GN=Ccar1 PE=1 SV=1	sgh:107555863/1.9e-14/X-linked retinitis pigmentosa GTPase regulator-like isoform X1; K19607 X-linked retinitis pigmentosa GTPase regulator	At3g28770/7.1e-12/[S] LSE0099 A Uncharacterized protein	PF14444/7.8E-29/S1-like	biological_process:GO:0006355//regulation of transcription, DNA-templated;GO:0051301//cell division;
CL1084.Contig2_Plep1_2	CL1084.Contig2_Plep1_2	0.92	XP_021188810.1/1.9e-218/cell division cycle and apoptosis regulator protein 1-like [Helicoverpa armigera]	XM_013283405.1/0.0/PREDICTED: Papilio polytes cell division cycle and apoptosis regulator protein 1-like (LOC106103621), mRNA	sp|Q8CH18|CCAR1_MOUSE/2.7e-57/Cell division cycle and apoptosis regulator protein 1 OS=Mus musculus GN=Ccar1 PE=1 SV=1	NA	Hs20471264/4.3e-57/[R] KOG4246 Predicted DNA-binding protein, contains SAP domain	PF14444/2.3E-29/S1-like	biological_process:GO:0006355//regulation of transcription, DNA-templated;GO:0051301//cell division;
CL1084.Contig3_Plep1_2	CL1084.Contig3_Plep1_2	1.35	XP_021188810.1/1.8e-254/cell division cycle and apoptosis regulator protein 1-like [Helicoverpa armigera]	XM_013309373.1/0.0/PREDICTED: Papilio xuthus cell division cycle and apoptosis regulator protein 1-like (LOC106115811), mRNA	sp|Q8CH18|CCAR1_MOUSE/4.6e-71/Cell division cycle and apoptosis regulator protein 1 OS=Mus musculus GN=Ccar1 PE=1 SV=1	NA	Hs20471264/1.6e-70/[R] KOG4246 Predicted DNA-binding protein, contains SAP domain	PTHR14304/4.8E-128/--	biological_process:GO:0006355//regulation of transcription, DNA-templated;GO:0051301//cell division;
CL1085.Contig1_Plep1_2	CL1085.Contig1_Plep1_2	2.64	NA	NA	NA	NA	NA	NA	NA
CL1085.Contig2_Plep1_2	CL1085.Contig2_Plep1_2	2.94	NA	NA	NA	NA	NA	NA	NA
CL1086.Contig1_Plep1_2	CL1086.Contig1_Plep1_2	17.78	XP_021189598.1/1.7e-25/NECAP-like protein CG9132 [Helicoverpa armigera]	NA	sp|Q3T093|NECP1_BOVIN/4.9e-06/Adaptin ear-binding coat-associated protein 1 OS=Bos taurus GN=NECAP1 PE=2 SV=1	pmac:106710789/1.3e-24/NECAP-like protein CG9132; K20069 adaptin ear-binding coat-associated protein 1/2	NA	NA	biological_process:GO:0006897//endocytosis;cellular_component:GO:0016020//membrane;
CL1087.Contig1_Plep1_2	CL1087.Contig1_Plep1_2	4.23	XP_014367186.1/1.5e-198/PREDICTED: bifunctional coenzyme A synthase isoform X3 [Papilio machaon]	XM_013339451.1/0.0/PREDICTED: Amyelois transitella bifunctional coenzyme A synthase (LOC106138319), transcript variant X4, mRNA	sp|Q13057|COASY_HUMAN/7.7e-80/Bifunctional coenzyme A synthase OS=Homo sapiens GN=COASY PE=1 SV=4	pmac:106717784/2.0e-199/bifunctional coenzyme A synthase isoform X1; K02318 phosphopantetheine adenylyltransferase / dephospho-CoA kinase [EC:2.7.7.3 2.7.1.24]	HsM13376838_2/1.4e-41/[H] KOG3220 Similar to bacterial dephospho-CoA kinase	PTHR10695:SF20/3.1E-125/--	NA
CL1087.Contig2_Plep1_2	CL1087.Contig2_Plep1_2	2.97	XP_004932229.1/1.1e-142/bifunctional coenzyme A synthase isoform X2 [Bombyx mori]	NA	sp|Q13057|COASY_HUMAN/8.2e-66/Bifunctional coenzyme A synthase OS=Homo sapiens GN=COASY PE=1 SV=4	bmor:101738185/1.5e-143/bifunctional coenzyme A synthase; K02318 phosphopantetheine adenylyltransferase / dephospho-CoA kinase [EC:2.7.7.3 2.7.1.24]	Hs21489977_2/1.3e-41/[H] KOG3220 Similar to bacterial dephospho-CoA kinase	PTHR10695:SF20/2.0E-96/--	biological_process:GO:0015937//coenzyme A biosynthetic process;molecular_function:GO:0005524//ATP binding;GO:0004140//dephospho-CoA kinase activity;
CL1088.Contig1_Plep1_2	CL1088.Contig1_Plep1_2	1141.71	NP_001037144.1/2.6e-96/ribosomal protein L9 [Bombyx mori] >XP_012548545.1 ribosomal protein L9 isoform X1 [Bombyx mori] >AAV34819.1 ribosomal protein L9 [Bombyx mori]	JF264988.1/0.0/Heliconius melpomene cythera ribosomal protein L9 (RpL9) mRNA, complete cds	sp|Q963B7|RL9_SPOFR/2.4e-96/60S ribosomal protein L9 OS=Spodoptera frugiperda GN=RpL9 PE=2 SV=1	bmor:692664/3.4e-97/RpL9; ribosomal protein L9; K02940 large subunit ribosomal protein L9e	7297799/1.3e-78/[J] KOG3255 60S ribosomal protein L9	PTHR11655/5.2E-108/--	biological_process:GO:0006412//translation;cellular_component:GO:0005840//ribosome;molecular_function:GO:0003735//structural constituent of ribosome;GO:0019843//rRNA binding;
CL1088.Contig2_Plep1_2	CL1088.Contig2_Plep1_2	241.65	NP_001037144.1/2.7e-96/ribosomal protein L9 [Bombyx mori] >XP_012548545.1 ribosomal protein L9 isoform X1 [Bombyx mori] >AAV34819.1 ribosomal protein L9 [Bombyx mori]	JF264988.1/0.0/Heliconius melpomene cythera ribosomal protein L9 (RpL9) mRNA, complete cds	sp|Q963B7|RL9_SPOFR/2.6e-96/60S ribosomal protein L9 OS=Spodoptera frugiperda GN=RpL9 PE=2 SV=1	bmor:692664/3.6e-97/RpL9; ribosomal protein L9; K02940 large subunit ribosomal protein L9e	7297799/1.3e-78/[J] KOG3255 60S ribosomal protein L9	PTHR11655/5.2E-108/--	biological_process:GO:0006412//translation;cellular_component:GO:0005840//ribosome;molecular_function:GO:0003735//structural constituent of ribosome;GO:0019843//rRNA binding;
CL1089.Contig1_Plep1_2	CL1089.Contig1_Plep1_2	0.32	NA	NA	NA	NA	NA	NA	NA
CL1089.Contig2_Plep1_2	CL1089.Contig2_Plep1_2	0.84	NA	NA	NA	NA	NA	NA	NA
CL109.Contig1_Plep1_2	CL109.Contig1_Plep1_2	11.66	XP_011556038.1/8.8e-112/PREDICTED: charged multivesicular body protein 5 [Plutella xylostella]	XM_014437000.1/0.0/PREDICTED: Halyomorpha halys charged multivesicular body protein 5 (LOC106691283), mRNA	sp|Q9VVI9|CHMP5_DROME/1.9e-95/Charged multivesicular body protein 5 OS=Drosophila melanogaster GN=Vps60 PE=1 SV=2	pxy:105387062/1.2e-112/charged multivesicular body protein 5; K12198 charged multivesicular body protein 5	Hs20127558/8.2e-77/[U] KOG1655 Protein involved in vacuolar protein sorting	PTHR22761/4.1E-101/--	NA
CL1090.Contig1_Plep1_2	CL1090.Contig1_Plep1_2	4.65	ADE05584.1/8.5e-166/cytochrome P450 6AB13 [Manduca sexta]	NA	sp|Q95031|CP6B6_HELAM/5.9e-76/Cytochrome P450 6B6 OS=Helicoverpa armigera GN=CYP6B6 PE=2 SV=1	bmor:100126559/1.3e-162/Cyp6ab5; cytochrome P450; K14999 cytochrome P450 family 6 [EC:1.14.-.-]	7302303/1.4e-66/[Q] KOG0158 Cytochrome P450 CYP3/CYP5/CYP6/CYP9 subfamilies	PR00463/1.8E-17/E-class P450 group I signature	molecular_function:GO:0016705//oxidoreductase activity, acting on paired donors, with incorporation or reduction of molecular oxygen;GO:0020037//heme binding;GO:0005506//iron ion binding;GO:0004497//monooxygenase activity;
CL1090.Contig2_Plep1_2	CL1090.Contig2_Plep1_2	3.2	BAM73815.1/9.5e-67/cytochrome P450 [Bombyx mori] >BAM73816.1 cytochrome P450 [Bombyx mori]	NA	sp|Q95036|CP6B5_PAPGL/3.5e-34/Cytochrome P450 6B5 (Fragment) OS=Papilio glaucus GN=CYP6B5 PE=2 SV=1	bmor:100126559/8.2e-67/Cyp6ab5; cytochrome P450; K14999 cytochrome P450 family 6 [EC:1.14.-.-]	7304034/2.1e-33/[Q] KOG0158 Cytochrome P450 CYP3/CYP5/CYP6/CYP9 subfamilies	PF00067/2.8E-47/Cytochrome P450	molecular_function:GO:0016705//oxidoreductase activity, acting on paired donors, with incorporation or reduction of molecular oxygen;GO:0020037//heme binding;GO:0005506//iron ion binding;GO:0004497//monooxygenase activity;
CL1091.Contig1_Plep1_2	CL1091.Contig1_Plep1_2	2598.25	ENN76005.1/3.6e-11/hypothetical protein YQE_07385, partial [Dendroctonus ponderosae]	NA	NA	NA	NA	PS51155/13.416/Chitin-binding type R&R domain profile.	NA
CL1091.Contig2_Plep1_2	CL1091.Contig2_Plep1_2	117.97	NA	NA	NA	NA	NA	NA	NA
CL1092.Contig1_Plep1_2	CL1092.Contig1_Plep1_2	16.2	NA	NA	NA	NA	NA	NA	NA
CL1092.Contig2_Plep1_2	CL1092.Contig2_Plep1_2	8.9	NA	NA	NA	NA	NA	NA	NA
CL1093.Contig1_Plep1_2	CL1093.Contig1_Plep1_2	11.87	XP_021181411.1/2.5e-307/ecdysone-inducible protein E75 isoform X3 [Helicoverpa armigera]	XM_014514944.1/0.0/PREDICTED: Papilio machaon ecdysone-inducible protein E75 (LOC106720319), transcript variant X3, mRNA	sp|Q08893|E75_MANSE/8.1e-308/Ecdysone-inducible protein E75 OS=Manduca sexta GN=E75 PE=2 SV=2	prap:110992761/4.2e-295/ecdysone-inducible protein E75 isoform X1; K08701 nuclear receptor subfamily 1 group D member 3	7293920/2.9e-174/[T] KOG3575 FOG: Hormone receptors	PR00047/2.5E-19/C4-type steroid receptor zinc finger signature	NA
CL1093.Contig2_Plep1_2	CL1093.Contig2_Plep1_2	21.5	XP_021181413.1/2.5e-258/ecdysone-inducible protein E75 isoform X5 [Helicoverpa armigera]	U63930.1/0.0/Choristoneura fumiferana hormone receptor 75 mRNA, complete cds	sp|Q08893|E75_MANSE/7.4e-244/Ecdysone-inducible protein E75 OS=Manduca sexta GN=E75 PE=2 SV=2	dpl:KGM_206120/6.3e-258/E75 protein; K08701 nuclear receptor subfamily 1 group D member 3	7293920/1.4e-143/[T] KOG3575 FOG: Hormone receptors	SM00430/1.5E-27/Ligand binding domain of hormone receptors	NA
CL1094.Contig1_Plep1_2	CL1094.Contig1_Plep1_2	0.93	NA	NA	NA	NA	NA	NA	NA
CL1094.Contig2_Plep1_2	CL1094.Contig2_Plep1_2	0.39	NA	NA	NA	NA	NA	NA	NA
CL1095.Contig1_Plep1_2	CL1095.Contig1_Plep1_2	9.4	XP_003708242.1/2.2e-59/PREDICTED: lachesin [Megachile rotundata]	NA	sp|Q24372|LACH_DROME/7.7e-54/Lachesin OS=Drosophila melanogaster GN=Lac PE=1 SV=2	lcm:102351448/8.1e-26/hemicentin-1-like; K17341 hemicentin	7303450/5.6e-54/[T] KOG3510 FOG: Immunoglobulin C-2 Type/fibronectin type III domains	PS50835/12.64/Ig-like domain profile.	NA
CL1095.Contig2_Plep1_2	CL1095.Contig2_Plep1_2	19	XP_003708242.1/2.3e-59/PREDICTED: lachesin [Megachile rotundata]	NA	sp|Q24372|LACH_DROME/7.9e-54/Lachesin OS=Drosophila melanogaster GN=Lac PE=1 SV=2	lcm:102351448/8.3e-26/hemicentin-1-like; K17341 hemicentin	7303450/5.7e-54/[T] KOG3510 FOG: Immunoglobulin C-2 Type/fibronectin type III domains	PS50835/12.64/Ig-like domain profile.	NA
CL1096.Contig1_Plep1_2	CL1096.Contig1_Plep1_2	10.87	NA	NA	NA	NA	NA	NA	NA
CL1096.Contig2_Plep1_2	CL1096.Contig2_Plep1_2	8.3	XP_013149192.1/3.7e-197/PREDICTED: protein croquemort-like isoform X3 [Papilio polytes]	XM_013323192.1/0.0/PREDICTED: Papilio xuthus protein croquemort-like (LOC106125792), transcript variant X6, mRNA	sp|Q27367|CRQ_DROME/3.6e-85/Protein croquemort OS=Drosophila melanogaster GN=crq PE=1 SV=3	dpl:KGM_202796/1.4e-115/scavenger receptor class B member 3; K13885 scavenger receptor class B, member 1	7296202/2.6e-85/[T] KOG3776 Plasma membrane glycoprotein CD36 and related membrane receptors	PR01609/3.8E-33/Adhesion molecule CD36 family signature	NA
CL1096.Contig3_Plep1_2	CL1096.Contig3_Plep1_2	6.22	XP_013149192.1/3.7e-197/PREDICTED: protein croquemort-like isoform X3 [Papilio polytes]	XM_013323192.1/0.0/PREDICTED: Papilio xuthus protein croquemort-like (LOC106125792), transcript variant X6, mRNA	sp|Q27367|CRQ_DROME/3.6e-85/Protein croquemort OS=Drosophila melanogaster GN=crq PE=1 SV=3	dpl:KGM_202796/1.4e-115/scavenger receptor class B member 3; K13885 scavenger receptor class B, member 1	7296202/2.6e-85/[T] KOG3776 Plasma membrane glycoprotein CD36 and related membrane receptors	PR01609/3.8E-33/Adhesion molecule CD36 family signature	NA
CL1097.Contig1_Plep1_2	CL1097.Contig1_Plep1_2	4.74	NA	NA	NA	NA	NA	NA	NA
CL1097.Contig2_Plep1_2	CL1097.Contig2_Plep1_2	0.41	NA	NA	NA	NA	NA	NA	NA
CL1097.Contig3_Plep1_2	CL1097.Contig3_Plep1_2	3.74	NA	NA	NA	NA	NA	NA	NA
CL1097.Contig4_Plep1_2	CL1097.Contig4_Plep1_2	1.41	NA	NA	NA	NA	NA	NA	NA
CL1098.Contig1_Plep1_2	CL1098.Contig1_Plep1_2	8.09	ASO97998.1/3.7e-206/cytochrome p450 CYP6AB14 [Spodoptera exigua]	NA	sp|Q27664|CP6B2_HELAM/4.3e-87/Cytochrome P450 6B2 OS=Helicoverpa armigera GN=CYP6B2 PE=2 SV=1	pmac:106711527/1.8e-196/cytochrome P450 6B6-like; K14999 cytochrome P450 family 6 [EC:1.14.-.-]	7302303/9.1e-87/[Q] KOG0158 Cytochrome P450 CYP3/CYP5/CYP6/CYP9 subfamilies	PTHR24292/1.2E-156/--	NA
CL1098.Contig2_Plep1_2	CL1098.Contig2_Plep1_2	1.95	KOB64674.1/1.3e-196/Cytochrome CYP6AB14, partial [Operophtera brumata]	JF829002.1/0.0/Spodoptera litura cytochrome P450 (CYP6AB14) mRNA, complete cds	sp|Q95031|CP6B6_HELAM/4.1e-94/Cytochrome P450 6B6 OS=Helicoverpa armigera GN=CYP6B6 PE=2 SV=1	pmac:106711527/6.4e-187/cytochrome P450 6B6-like; K14999 cytochrome P450 family 6 [EC:1.14.-.-]	7302303/1.2e-84/[Q] KOG0158 Cytochrome P450 CYP3/CYP5/CYP6/CYP9 subfamilies	PR00463/3.0E-23/E-class P450 group I signature	NA
CL1099.Contig1_Plep1_2	CL1099.Contig1_Plep1_2	2.02	XP_014362454.1/3.7e-11/PREDICTED: zinc finger protein 43-like [Papilio machaon]	NA	NA	NA	NA	SM00355/0.073/zinc finger	NA
CL11.Contig1_Plep1_2	CL11.Contig1_Plep1_2	2.19	NA	NA	NA	NA	NA	NA	NA
CL11.Contig3_Plep1_2	CL11.Contig3_Plep1_2	1.44	NA	NA	NA	NA	NA	NA	NA
CL110.Contig1_Plep1_2	CL110.Contig1_Plep1_2	4.44	XP_004928198.1/1.0e-127/nuclear RNA export factor 1 [Bombyx mori]	NA	sp|Q9UBU9|NXF1_HUMAN/8.4e-52/Nuclear RNA export factor 1 OS=Homo sapiens GN=NXF1 PE=1 SV=1	bmor:101739030/1.3e-128/nuclear RNA export factor 1; K14284 nuclear RNA export factor	Hs15487670/6.1e-52/[A] KOG3763 mRNA export factor TAP/MEX67	PF02136/6.4E-12/Nuclear transport factor 2 (NTF2) domain	biological_process:GO:0006406//mRNA export from nucleus;cellular_component:GO:0005634//nucleus;GO:0005737//cytoplasm;molecular_function:GO:0003723//RNA binding;
CL110.Contig2_Plep1_2	CL110.Contig2_Plep1_2	5.87	XP_004928198.1/1.1e-120/nuclear RNA export factor 1 [Bombyx mori]	NA	sp|Q9UBU9|NXF1_HUMAN/9.8e-47/Nuclear RNA export factor 1 OS=Homo sapiens GN=NXF1 PE=1 SV=1	bmor:101739030/1.4e-121/nuclear RNA export factor 1; K14284 nuclear RNA export factor	Hs15487670/7.1e-47/[A] KOG3763 mRNA export factor TAP/MEX67	PF03943/1.6E-19/TAP C-terminal domain	biological_process:GO:0006406//mRNA export from nucleus;cellular_component:GO:0005634//nucleus;GO:0005737//cytoplasm;molecular_function:GO:0003723//RNA binding;
CL110.Contig3_Plep1_2	CL110.Contig3_Plep1_2	2.03	XP_021190616.1/7.1e-81/nuclear RNA export factor 1 [Helicoverpa armigera]	NA	sp|O88984|NXF1_RAT/1.8e-30/Nuclear RNA export factor 1 OS=Rattus norvegicus GN=Nxf1 PE=2 SV=1	bmor:101739030/1.2e-81/nuclear RNA export factor 1; K14284 nuclear RNA export factor	Hs15487670/6.6e-30/[A] KOG3763 mRNA export factor TAP/MEX67	PF02136/2.9E-5/Nuclear transport factor 2 (NTF2) domain	biological_process:GO:0006406//mRNA export from nucleus;cellular_component:GO:0005634//nucleus;GO:0005737//cytoplasm;molecular_function:GO:0003723//RNA binding;
CL110.Contig4_Plep1_2	CL110.Contig4_Plep1_2	4.77	XP_004928198.1/1.1e-266/nuclear RNA export factor 1 [Bombyx mori]	NA	sp|Q9U1H9|NXF1_DROME/1.2e-108/Nuclear RNA export factor 1 OS=Drosophila melanogaster GN=sbr PE=1 SV=2	bmor:101739030/1.5e-267/nuclear RNA export factor 1; K14284 nuclear RNA export factor	7292559/8.2e-91/[A] KOG3763 mRNA export factor TAP/MEX67	PS51281/21.63/TAP C-terminal (TAP-C) domain profile.	biological_process:GO:0006406//mRNA export from nucleus;cellular_component:GO:0005634//nucleus;GO:0005737//cytoplasm;molecular_function:GO:0003723//RNA binding;
CL1100.Contig1_Plep1_2	CL1100.Contig1_Plep1_2	148.06	XP_007635022.1/2.8e-34/PREDICTED: dentin sialophosphoprotein-like isoform X2 [Cricetulus griseus]	NA	sp|Q8ID94|YPF12_PLAF7/5.0e-17/Uncharacterized protein MAL13P1.304 OS=Plasmodium falciparum (isolate 3D7) GN=MAL13P1.304 PE=1 SV=1	pmac:106716648/6.2e-06/calcium and integrin-binding protein 1-like isoform X1; K17259 calcium and integrin-binding protein 1	NA	NA	molecular_function:GO:0003723//RNA binding;
CL1100.Contig2_Plep1_2	CL1100.Contig2_Plep1_2	6.91	NA	NA	NA	NA	NA	NA	NA
CL1101.Contig1_Plep1_2	CL1101.Contig1_Plep1_2	17.51	XP_021193269.1/4.2e-48/uncharacterized protein LOC110378370 [Helicoverpa armigera]	NA	NA	NA	NA	NA	NA
CL1101.Contig2_Plep1_2	CL1101.Contig2_Plep1_2	7.6	XP_021193269.1/2.1e-48/uncharacterized protein LOC110378370 [Helicoverpa armigera]	CP017001.1/0.0/Plasmodium falciparum 3D7 chromosome 11 sequence	NA	NA	NA	NA	NA
CL1102.Contig1_Plep1_2	CL1102.Contig1_Plep1_2	41.2	XP_021186905.1/1.3e-269/uncharacterized protein LOC110373846 isoform X1 [Helicoverpa armigera]	XM_011562348.1/0.0/PREDICTED: Plutella xylostella uncharacterized LOC105390950 (LOC105390950), transcript variant X2, mRNA	sp|Q68CJ9|CR3L3_HUMAN/5.9e-38/Cyclic AMP-responsive element-binding protein 3-like protein 3 OS=Homo sapiens GN=CREB3L3 PE=1 SV=2	bmor:101735428/1.4e-256/cyclic AMP-responsive element-binding protein 3-like protein 3-B; K09048 cyclic AMP-responsive element-binding protein 3	Hs14211949/4.3e-38/[K] KOG0709 CREB/ATF family transcription factor	PS50217/11.817/Basic-leucine zipper (bZIP) domain profile.	NA
CL1102.Contig2_Plep1_2	CL1102.Contig2_Plep1_2	25.44	XP_021186906.1/5.4e-266/uncharacterized protein LOC110373846 isoform X2 [Helicoverpa armigera]	XM_011562348.1/0.0/PREDICTED: Plutella xylostella uncharacterized LOC105390950 (LOC105390950), transcript variant X2, mRNA	sp|Q68CJ9|CR3L3_HUMAN/6.2e-38/Cyclic AMP-responsive element-binding protein 3-like protein 3 OS=Homo sapiens GN=CREB3L3 PE=1 SV=2	bmor:101735428/4.1e-262/cyclic AMP-responsive element-binding protein 3-like protein 3-B; K09048 cyclic AMP-responsive element-binding protein 3	Hs14211949/4.5e-38/[K] KOG0709 CREB/ATF family transcription factor	PF00170/3.4E-15/bZIP transcription factor	NA
CL1103.Contig1_Plep1_2	CL1103.Contig1_Plep1_2	5.73	XP_018346485.1/1.6e-06/PREDICTED: uncharacterized protein LOC108751045 [Trachymyrmex septentrionalis] >KYN36249.1 THAP domain-containing protein 9 [Trachymyrmex septentrionalis]	NA	NA	NA	NA	NA	NA
CL1104.Contig1_Plep1_2	CL1104.Contig1_Plep1_2	12.15	NA	AC138267.7/0.0/Mus musculus chromosome 7, clone RP23-367B1, complete sequence	NA	NA	NA	NA	NA
CL1104.Contig2_Plep1_2	CL1104.Contig2_Plep1_2	134.03	NA	NA	NA	NA	NA	NA	NA
CL1105.Contig1_Plep1_2	CL1105.Contig1_Plep1_2	4.96	XP_021197258.1/0.0e+00/peptidylprolyl isomerase domain and WD repeat-containing protein 1 [Helicoverpa armigera]	XM_011559542.1/0.0/PREDICTED: Plutella xylostella peptidylprolyl isomerase domain and WD repeat-containing protein 1 (LOC105388606), mRNA	sp|Q96BP3|PPWD1_HUMAN/2.1e-244/Peptidylprolyl isomerase domain and WD repeat-containing protein 1 OS=Homo sapiens GN=PPWD1 PE=1 SV=1	bmor:101744742/0.0e+00/peptidylprolyl isomerase domain and WD repeat-containing protein 1; K12736 peptidylprolyl isomerase domain and WD repeat-containing protein 1 [EC:5.2.1.8]	Hs14727498/4.3e-231/[O] KOG0882 Cyclophilin-related peptidyl-prolyl cis-trans isomerase	SM00320/3.2/WD40 repeats	molecular_function:GO:0003755//peptidyl-prolyl cis-trans isomerase activity;
CL1105.Contig2_Plep1_2	CL1105.Contig2_Plep1_2	1.17	XP_021197258.1/9.7e-159/peptidylprolyl isomerase domain and WD repeat-containing protein 1 [Helicoverpa armigera]	NA	sp|Q96BP3|PPWD1_HUMAN/4.8e-107/Peptidylprolyl isomerase domain and WD repeat-containing protein 1 OS=Homo sapiens GN=PPWD1 PE=1 SV=1	pmac:106715764/2.5e-155/peptidylprolyl isomerase domain and WD repeat-containing protein 1 isoform X1; K12736 peptidylprolyl isomerase domain and WD repeat-containing protein 1 [EC:5.2.1.8]	7291811/4.9e-101/[O] KOG0882 Cyclophilin-related peptidyl-prolyl cis-trans isomerase	SM00320/3.2/WD40 repeats	NA
CL1106.Contig1_Plep1_2	CL1106.Contig1_Plep1_2	21.96	XP_013185248.1/5.4e-117/PREDICTED: serine protease easter-like [Amyelois transitella]	NA	sp|Q9V3Z2|SER7_DROME/2.4e-74/Serine protease 7 OS=Drosophila melanogaster GN=Sp7 PE=1 SV=1	cfo:105256415/1.1e-57/transmembrane protease serine 9; K09640 transmembrane protease serine 9 [EC:3.4.21.-]	7298939/1.7e-74/[E] KOG3627 Trypsin	SM00680/1.7E-10/Clip or disulphide knot domain	NA
CL1106.Contig2_Plep1_2	CL1106.Contig2_Plep1_2	398.44	XP_013185248.1/2.5e-121/PREDICTED: serine protease easter-like [Amyelois transitella]	NA	sp|Q9V3Z2|SER7_DROME/5.6e-75/Serine protease 7 OS=Drosophila melanogaster GN=Sp7 PE=1 SV=1	cfo:105256415/7.7e-63/transmembrane protease serine 9; K09640 transmembrane protease serine 9 [EC:3.4.21.-]	7298939/4.1e-75/[E] KOG3627 Trypsin	PS50240/30.917/Serine proteases, trypsin domain profile.	NA
CL1107.Contig1_Plep1_2	CL1107.Contig1_Plep1_2	2.11	NA	NA	NA	NA	NA	NA	NA
CL1107.Contig2_Plep1_2	CL1107.Contig2_Plep1_2	44.42	OWR51693.1/2.4e-27/seminal fluid protein HACP044 [Danaus plexippus plexippus]	NA	NA	NA	NA	NA	NA
CL1108.Contig1_Plep1_2	CL1108.Contig1_Plep1_2	1.37	NA	NA	NA	NA	NA	NA	NA
CL1108.Contig2_Plep1_2	CL1108.Contig2_Plep1_2	4.82	NA	NA	NA	NA	NA	NA	NA
CL1109.Contig1_Plep1_2	CL1109.Contig1_Plep1_2	46.79	AKN89772.1/3.0e-28/juvenile hormone diol kinase [Spodoptera litura]	NA	sp|P45961|CEX2_CAEEL/8.4e-12/Calexcitin-2 OS=Caenorhabditis elegans GN=cex-2 PE=2 SV=3	bmor:692634/2.5e-23/Jhdk, Scp2; juvenile hormone diol kinase; K15825 juvenile hormone diol kinase	NA	PS50222/7.065/EF-hand calcium-binding domain profile.	NA
CL1109.Contig2_Plep1_2	CL1109.Contig2_Plep1_2	2.33	XP_021190979.1/8.5e-18/sarcoplasmic calcium-binding proteins I, III, and IV-like [Helicoverpa armigera]	NA	NA	bmor:692634/2.0e-12/Jhdk, Scp2; juvenile hormone diol kinase; K15825 juvenile hormone diol kinase	NA	PF13202/0.1/EF hand	NA
CL111.Contig1_Plep1_2	CL111.Contig1_Plep1_2	0.28	NA	NA	NA	NA	NA	NA	NA
CL111.Contig2_Plep1_2	CL111.Contig2_Plep1_2	0.98	NA	NA	NA	NA	NA	NA	NA
CL1110.Contig1_Plep1_2	CL1110.Contig1_Plep1_2	3.32	NA	XM_011554038.1/0.0/PREDICTED: Plutella xylostella ras-related protein Rab6 (LOC105383900), transcript variant X2, mRNA	NA	NA	NA	NA	NA
CL1110.Contig2_Plep1_2	CL1110.Contig2_Plep1_2	3.97	NA	XM_011554038.1/0.0/PREDICTED: Plutella xylostella ras-related protein Rab6 (LOC105383900), transcript variant X2, mRNA	NA	NA	NA	NA	NA
CL1110.Contig3_Plep1_2	CL1110.Contig3_Plep1_2	0.75	NA	XM_011554038.1/0.0/PREDICTED: Plutella xylostella ras-related protein Rab6 (LOC105383900), transcript variant X2, mRNA	NA	NA	NA	NA	NA
CL1110.Contig4_Plep1_2	CL1110.Contig4_Plep1_2	10.38	XP_021185631.1/1.3e-112/ras-related protein Rab6 isoform X2 [Helicoverpa armigera]	XM_014509435.1/0.0/PREDICTED: Papilio machaon ras-related protein Rab6 (LOC106716011), transcript variant X2, mRNA	sp|O18334|RAB6_DROME/1.0e-106/Ras-related protein Rab6 OS=Drosophila melanogaster GN=Rab6 PE=1 SV=1	bmor:692966/2.0e-109/ras small monomeric GTPase Rab6; K07893 Ras-related protein Rab-6A	7297923/7.3e-107/[U] KOG0094 GTPase Rab6/YPT6/Ryh1, small G protein superfamily	PR00449/3.0E-38/Transforming protein P21 ras signature	NA
CL1110.Contig5_Plep1_2	CL1110.Contig5_Plep1_2	2.88	NA	XM_011554038.1/0.0/PREDICTED: Plutella xylostella ras-related protein Rab6 (LOC105383900), transcript variant X2, mRNA	NA	NA	NA	NA	NA
CL1110.Contig6_Plep1_2	CL1110.Contig6_Plep1_2	6.69	NA	XM_011554038.1/0.0/PREDICTED: Plutella xylostella ras-related protein Rab6 (LOC105383900), transcript variant X2, mRNA	NA	NA	NA	NA	NA
CL1111.Contig1_Plep1_2	CL1111.Contig1_Plep1_2	2.2	XP_022123240.1/1.9e-115/cytochrome P450 4C1-like [Pieris rapae]	NA	sp|Q5RCN6|CP4V2_PONAB/1.3e-52/Cytochrome P450 4V2 OS=Pongo abelii GN=CYP4V2 PE=2 SV=1	prap:110998767/2.5e-116/cytochrome P450 4C1-like; K07427 cytochrome P450 family 4 subfamily V	7301993/2.7e-44/[QI] KOG0157 Cytochrome P450 CYP4/CYP19/CYP26 subfamilies	PR00385/1.3E-7/P450 superfamily signature	NA
CL1111.Contig2_Plep1_2	CL1111.Contig2_Plep1_2	34.42	XP_022123240.1/2.9e-134/cytochrome P450 4C1-like [Pieris rapae]	NA	sp|Q5RCN6|CP4V2_PONAB/1.2e-60/Cytochrome P450 4V2 OS=Pongo abelii GN=CYP4V2 PE=2 SV=1	prap:110998767/3.8e-135/cytochrome P450 4C1-like; K07427 cytochrome P450 family 4 subfamily V	7290036/2.1e-51/[QI] KOG0157 Cytochrome P450 CYP4/CYP19/CYP26 subfamilies	PR00385/1.5E-10/P450 superfamily signature	NA
CL1111.Contig3_Plep1_2	CL1111.Contig3_Plep1_2	1.74	XP_022123240.1/1.6e-117/cytochrome P450 4C1-like [Pieris rapae]	NA	sp|Q5RCN6|CP4V2_PONAB/4.5e-58/Cytochrome P450 4V2 OS=Pongo abelii GN=CYP4V2 PE=2 SV=1	prap:110998767/2.1e-118/cytochrome P450 4C1-like; K07427 cytochrome P450 family 4 subfamily V	7290036/9.5e-50/[QI] KOG0157 Cytochrome P450 CYP4/CYP19/CYP26 subfamilies	PS00086/-/Cytochrome P450 cysteine heme-iron ligand signature.	NA
CL1111.Contig4_Plep1_2	CL1111.Contig4_Plep1_2	10.22	XP_013185000.1/1.2e-99/PREDICTED: cytochrome P450 4C1-like [Amyelois transitella]	NA	sp|Q5RCN6|CP4V2_PONAB/4.8e-50/Cytochrome P450 4V2 OS=Pongo abelii GN=CYP4V2 PE=2 SV=1	prap:110998767/1.3e-99/cytochrome P450 4C1-like; K07427 cytochrome P450 family 4 subfamily V	7301993/4.5e-42/[QI] KOG0157 Cytochrome P450 CYP4/CYP19/CYP26 subfamilies	PF00067/1.1E-60/Cytochrome P450	NA
CL1111.Contig5_Plep1_2	CL1111.Contig5_Plep1_2	8.19	XP_022123240.1/2.4e-117/cytochrome P450 4C1-like [Pieris rapae]	NA	sp|Q5RCN6|CP4V2_PONAB/8.9e-58/Cytochrome P450 4V2 OS=Pongo abelii GN=CYP4V2 PE=2 SV=1	prap:110998767/3.1e-118/cytochrome P450 4C1-like; K07427 cytochrome P450 family 4 subfamily V	7290036/1.9e-49/[QI] KOG0157 Cytochrome P450 CYP4/CYP19/CYP26 subfamilies	PTHR24291:SF56/4.2E-105/--	NA
CL1111.Contig6_Plep1_2	CL1111.Contig6_Plep1_2	5.38	XP_022123240.1/1.8e-115/cytochrome P450 4C1-like [Pieris rapae]	NA	sp|Q5RCN6|CP4V2_PONAB/1.2e-52/Cytochrome P450 4V2 OS=Pongo abelii GN=CYP4V2 PE=2 SV=1	prap:110998767/2.4e-116/cytochrome P450 4C1-like; K07427 cytochrome P450 family 4 subfamily V	7301993/2.5e-44/[QI] KOG0157 Cytochrome P450 CYP4/CYP19/CYP26 subfamilies	PTHR24291/2.3E-92/--	NA
CL1111.Contig8_Plep1_2	CL1111.Contig8_Plep1_2	0.84	XP_022123240.1/2.7e-117/cytochrome P450 4C1-like [Pieris rapae]	NA	sp|Q5RCN6|CP4V2_PONAB/7.9e-58/Cytochrome P450 4V2 OS=Pongo abelii GN=CYP4V2 PE=2 SV=1	prap:110998767/3.6e-118/cytochrome P450 4C1-like; K07427 cytochrome P450 family 4 subfamily V	7290036/1.7e-49/[QI] KOG0157 Cytochrome P450 CYP4/CYP19/CYP26 subfamilies	PF00067/1.5E-69/Cytochrome P450	NA
CL1112.Contig1_Plep1_2	CL1112.Contig1_Plep1_2	0.58	NA	NA	NA	NA	NA	NA	NA
CL1112.Contig2_Plep1_2	CL1112.Contig2_Plep1_2	4.94	NA	NA	NA	NA	NA	NA	NA
CL1112.Contig3_Plep1_2	CL1112.Contig3_Plep1_2	0.5	NA	NA	NA	NA	NA	NA	NA
CL1113.Contig2_Plep1_2	CL1113.Contig2_Plep1_2	2.08	ELT93497.1/6.7e-16/hypothetical protein CAPTEDRAFT_208217, partial [Capitella teleta]	NA	NA	NA	NA	PTHR19446:SF244/6.0E-16/--	NA
CL1114.Contig1_Plep1_2	CL1114.Contig1_Plep1_2	2.72	XP_021189962.1/3.2e-52/aprataxin and PNK-like factor isoform X1 [Helicoverpa armigera]	NA	sp|A0JNH9|APLF_BOVIN/1.7e-18/Aprataxin and PNK-like factor OS=Bos taurus GN=APLF PE=2 SV=1	pmac:106718902/1.4e-48/LOW QUALITY PROTEIN: aprataxin and PNK-like factor; K13295 aprataxin and PNK-like factor [EC:4.2.99.18]	NA	PTHR21315/4.4E-14/--	NA
CL1114.Contig2_Plep1_2	CL1114.Contig2_Plep1_2	7.47	XP_021189964.1/4.7e-58/aprataxin and PNK-like factor isoform X2 [Helicoverpa armigera]	NA	sp|A0JNH9|APLF_BOVIN/2.2e-17/Aprataxin and PNK-like factor OS=Bos taurus GN=APLF PE=2 SV=1	pmac:106718902/1.2e-54/LOW QUALITY PROTEIN: aprataxin and PNK-like factor; K13295 aprataxin and PNK-like factor [EC:4.2.99.18]	NA	PF10283/3.9E-13/Zinc-finger (CX5CX6HX5H) motif	NA
CL1115.Contig1_Plep1_2	CL1115.Contig1_Plep1_2	29.01	XP_021195187.1/1.1e-43/antichymotrypsin-1-like isoform X12 [Helicoverpa armigera]	NA	sp|Q03383|ACH1_BOMMO/4.7e-39/Antichymotrypsin-1 OS=Bombyx mori PE=1 SV=1	pmac:106716480/6.2e-38/antichymotrypsin-1; K13963 serpin B	7302315/6.9e-16/[V] KOG2392 Serpin	PF00079/6.0E-25/Serpin (serine protease inhibitor)	NA
CL1115.Contig2_Plep1_2	CL1115.Contig2_Plep1_2	80.4	XP_014365638.1/4.8e-121/PREDICTED: antichymotrypsin-1-like [Papilio machaon]	NA	sp|Q03383|ACH1_BOMMO/1.9e-114/Antichymotrypsin-1 OS=Bombyx mori PE=1 SV=1	pmac:106716609/6.4e-122/antichymotrypsin-1-like; K13963 serpin B	7302315/4.1e-47/[V] KOG2392 Serpin	PS00284/-/Serpins signature.	NA
CL1115.Contig3_Plep1_2	CL1115.Contig3_Plep1_2	26.1	KPJ09530.1/1.1e-120/Antichymotrypsin-1 [Papilio machaon]	NA	sp|Q03383|ACH1_BOMMO/3.4e-116/Antichymotrypsin-1 OS=Bombyx mori PE=1 SV=1	pmac:106716609/9.2e-121/antichymotrypsin-1-like; K13963 serpin B	7302315/1.3e-45/[V] KOG2392 Serpin	PTHR11461/9.1E-99/--	cellular_component:GO:0005615//extracellular space;molecular_function:GO:0004867//serine-type endopeptidase inhibitor activity;
CL1116.Contig1_Plep1_2	CL1116.Contig1_Plep1_2	5.63	XP_021199582.1/2.7e-133/esterase E4-like [Helicoverpa armigera] >XP_021199583.1 esterase E4-like [Helicoverpa armigera]	NA	sp|P12992|ESTJ_HELVI/7.5e-61/Juvenile hormone esterase OS=Heliothis virescens PE=1 SV=2	prap:111000492/8.8e-101/esterase FE4-like; K03927 carboxylesterase 2 [EC:3.1.1.1 3.1.1.84 3.1.1.56]	7298805/1.9e-58/[R] KOG1516 Carboxylesterase and related proteins	PF00135/1.2E-113/Carboxylesterase family	NA
CL1116.Contig2_Plep1_2	CL1116.Contig2_Plep1_2	1	XP_012552344.1/1.6e-07/esterase FE4 isoform X1 [Bombyx mori]	NA	NA	NA	NA	NA	NA
CL1117.Contig1_Plep1_2	CL1117.Contig1_Plep1_2	3.54	XP_013176172.1/0.0e+00/PREDICTED: talin-1 isoform X3 [Papilio xuthus]	NA	sp|Q9Y490|TLN1_HUMAN/2.3e-125/Talin-1 OS=Homo sapiens GN=TLN1 PE=1 SV=3	pmac:106708256/0.0e+00/talin-1; K06271 talin	7295073/3.9e-138/[Z] KOG4261 Talin	PF01608/1.4E-49/I/LWEQ domain	NA
CL1117.Contig2_Plep1_2	CL1117.Contig2_Plep1_2	3.56	XP_013176173.1/0.0e+00/PREDICTED: talin-1 isoform X4 [Papilio xuthus]	NA	sp|Q9Y490|TLN1_HUMAN/2.3e-125/Talin-1 OS=Homo sapiens GN=TLN1 PE=1 SV=3	pmac:106708256/0.0e+00/talin-1; K06271 talin	7295073/3.9e-138/[Z] KOG4261 Talin	PF01608/1.4E-49/I/LWEQ domain	NA
CL1118.Contig1_Plep1_2	CL1118.Contig1_Plep1_2	0.4	XP_013195218.1/2.4e-21/PREDICTED: uncharacterized PE-PGRS family protein PE_PGRS54-like isoform X2 [Amyelois transitella]	NA	NA	NA	7299808/1.9e-06/[G] KOG2806 Chitinase	PF01607/1.0E-12/Chitin binding Peritrophin-A domain	NA
CL1118.Contig2_Plep1_2	CL1118.Contig2_Plep1_2	0.66	XP_013195217.1/1.1e-31/PREDICTED: uncharacterized PE-PGRS family protein PE_PGRS54-like isoform X1 [Amyelois transitella]	NA	sp|Q54G14|Y0266_DICDI/3.5e-16/Uncharacterized protein DDB_G0290685 OS=Dictyostelium discoideum GN=DDB_G0290685 PE=2 SV=2	ngi:103749266/1.4e-11/Akap5; A-kinase anchoring protein 5; K16522 A-kinase anchor protein 5	At5g37430/4.5e-13/[S] LSE0402 A Uncharacterized protein	SM00494/1.6E-12/Chitin-binding domain type 2	NA
CL1119.Contig1_Plep1_2	CL1119.Contig1_Plep1_2	10.01	XP_012543904.2/4.7e-29/tripeptidyl-peptidase 2 isoform X2 [Bombyx mori]	NA	sp|P29144|TPP2_HUMAN/1.5e-08/Tripeptidyl-peptidase 2 OS=Homo sapiens GN=TPP2 PE=1 SV=4	bmor:101742969/6.2e-30/tripeptidyl-peptidase 2; K01280 tripeptidyl-peptidase II [EC:3.4.14.10]	Hs4507657/1.1e-08/[O] KOG1114 Tripeptidyl peptidase II	NA	NA
CL1119.Contig3_Plep1_2	CL1119.Contig3_Plep1_2	0.97	XP_012543904.2/4.7e-29/tripeptidyl-peptidase 2 isoform X2 [Bombyx mori]	NA	sp|P29144|TPP2_HUMAN/1.5e-08/Tripeptidyl-peptidase 2 OS=Homo sapiens GN=TPP2 PE=1 SV=4	bmor:101742969/6.2e-30/tripeptidyl-peptidase 2; K01280 tripeptidyl-peptidase II [EC:3.4.14.10]	Hs4507657/1.1e-08/[O] KOG1114 Tripeptidyl peptidase II	NA	NA
CL1119.Contig4_Plep1_2	CL1119.Contig4_Plep1_2	5.72	XP_004923904.2/4.7e-29/tripeptidyl-peptidase 2 isoform X1 [Bombyx mori]	NA	sp|P29144|TPP2_HUMAN/1.5e-08/Tripeptidyl-peptidase 2 OS=Homo sapiens GN=TPP2 PE=1 SV=4	bmor:101742969/6.2e-30/tripeptidyl-peptidase 2; K01280 tripeptidyl-peptidase II [EC:3.4.14.10]	Hs4507657/1.1e-08/[O] KOG1114 Tripeptidyl peptidase II	NA	NA
CL112.Contig1_Plep1_2	CL112.Contig1_Plep1_2	5.31	NA	NA	NA	NA	NA	NA	NA
CL112.Contig2_Plep1_2	CL112.Contig2_Plep1_2	4.22	NA	NA	NA	NA	NA	NA	NA
CL1120.Contig1_Plep1_2	CL1120.Contig1_Plep1_2	13.54	AKB96193.1/0.0e+00/cullin-1, partial [Cydia pomonella]	XM_014508565.1/0.0/PREDICTED: Papilio machaon cullin-1 (LOC106715294), mRNA	sp|Q13616|CUL1_HUMAN/0.0e+00/Cullin-1 OS=Homo sapiens GN=CUL1 PE=1 SV=2	prap:110997214/0.0e+00/cullin-1; K03347 cullin 1	Hs4503161/4.9e-313/[D] KOG2166 Cullins	PS50069/62.173/Cullin family profile.	NA
CL1120.Contig2_Plep1_2	CL1120.Contig2_Plep1_2	11.75	AKB96193.1/0.0e+00/cullin-1, partial [Cydia pomonella]	XM_014508565.1/0.0/PREDICTED: Papilio machaon cullin-1 (LOC106715294), mRNA	sp|Q13616|CUL1_HUMAN/0.0e+00/Cullin-1 OS=Homo sapiens GN=CUL1 PE=1 SV=2	prap:110997214/0.0e+00/cullin-1; K03347 cullin 1	Hs4503161/5.1e-313/[D] KOG2166 Cullins	PS50069/62.173/Cullin family profile.	NA
CL1121.Contig1_Plep1_2	CL1121.Contig1_Plep1_2	3.14	NA	NA	NA	NA	NA	NA	NA
CL1121.Contig2_Plep1_2	CL1121.Contig2_Plep1_2	0.6	NA	NA	NA	NA	NA	NA	NA
CL1122.Contig1_Plep1_2	CL1122.Contig1_Plep1_2	6.72	XP_013142367.1/1.0e-97/PREDICTED: protein transport protein sft2 [Papilio polytes]	AK383784.1/0.0/Bombyx mori mRNA, clone: MFB-22C20	sp|Q9CSV6|SFT2C_MOUSE/8.8e-19/Vesicle transport protein SFT2C OS=Mus musculus GN=Sft2d3 PE=1 SV=2	spu:586262/3.4e-09/solute carrier family 12 member 9; K14429 solute carrier family 12 (potassium/chloride transporters), member 9	CE20520/8.3e-27/[U] KOG2887 Membrane protein involved in ER to Golgi transport	PF04178/3.3E-34/Got1/Sft2-like family	biological_process:GO:0015031//protein transport;GO:0016192//vesicle-mediated transport;cellular_component:GO:0016021//integral component of membrane;
CL1122.Contig2_Plep1_2	CL1122.Contig2_Plep1_2	5.17	NA	NA	NA	NA	NA	NA	NA
CL1123.Contig1_Plep1_2	CL1123.Contig1_Plep1_2	12.81	NA	NA	NA	NA	NA	NA	NA
CL1124.Contig1_Plep1_2	CL1124.Contig1_Plep1_2	1.61	NA	NA	NA	NA	NA	NA	NA
CL1124.Contig2_Plep1_2	CL1124.Contig2_Plep1_2	10.08	NA	NA	NA	NA	NA	NA	NA
CL1125.Contig1_Plep1_2	CL1125.Contig1_Plep1_2	3.06	KPI99935.1/1.4e-100/DNA polymerase delta subunit 3 [Papilio xuthus]	XM_021339298.1/0.0/PREDICTED: Helicoverpa armigera DNA polymerase delta subunit 3-like (LOC110379575), mRNA	sp|Q9EQ28|DPOD3_MOUSE/9.1e-25/DNA polymerase delta subunit 3 OS=Mus musculus GN=Pold3 PE=1 SV=2	pmac:106711870/1.0e-99/DNA polymerase delta subunit 3-like; K03504 DNA polymerase delta subunit 3	CE08028_2/1.8e-09/[RP] KOG4475 FOG: Immunoglobin and related proteins	PTHR17598/2.9E-32/--	biological_process:GO:0006260//DNA replication;cellular_component:GO:0005634//nucleus;
CL1125.Contig2_Plep1_2	CL1125.Contig2_Plep1_2	1.79	KPI99935.1/9.9e-102/DNA polymerase delta subunit 3 [Papilio xuthus]	XM_021339298.1/0.0/PREDICTED: Helicoverpa armigera DNA polymerase delta subunit 3-like (LOC110379575), mRNA	sp|Q9EQ28|DPOD3_MOUSE/4.2e-25/DNA polymerase delta subunit 3 OS=Mus musculus GN=Pold3 PE=1 SV=2	pmac:106711870/1.5e-101/DNA polymerase delta subunit 3-like; K03504 DNA polymerase delta subunit 3	CE08028_2/5.2e-09/[RP] KOG4475 FOG: Immunoglobin and related proteins	PTHR17598/7.1E-34/--	biological_process:GO:0006260//DNA replication;cellular_component:GO:0005634//nucleus;
CL1126.Contig1_Plep1_2	CL1126.Contig1_Plep1_2	9.1	NA	NA	NA	NA	NA	NA	NA
CL1127.Contig1_Plep1_2	CL1127.Contig1_Plep1_2	8.74	XP_013191001.1/5.6e-132/PREDICTED: exosome complex component RRP41 [Amyelois transitella]	XM_011555115.1/0.0/PREDICTED: Plutella xylostella exosome complex component RRP41 (LOC105384830), mRNA	sp|Q9NPD3|EXOS4_HUMAN/3.3e-78/Exosome complex component RRP41 OS=Homo sapiens GN=EXOSC4 PE=1 SV=3	prap:110995112/1.3e-129/exosome complex component RRP41; K11600 exosome complex component RRP41	7298022/4.7e-82/[J] KOG1068 Exosomal 3'-5' exoribonuclease complex, subunit Rrp41 and related exoribonucleases	PTHR11953:SF0/1.2E-112/--	NA
CL1127.Contig2_Plep1_2	CL1127.Contig2_Plep1_2	2.45	XP_013191001.1/8.2e-99/PREDICTED: exosome complex component RRP41 [Amyelois transitella]	XM_011555115.1/0.0/PREDICTED: Plutella xylostella exosome complex component RRP41 (LOC105384830), mRNA	sp|Q9NPD3|EXOS4_HUMAN/4.8e-56/Exosome complex component RRP41 OS=Homo sapiens GN=EXOSC4 PE=1 SV=3	pmac:106711005/3.3e-96/exosome complex component RRP41; K11600 exosome complex component RRP41	Hs9506689/3.5e-56/[J] KOG1068 Exosomal 3'-5' exoribonuclease complex, subunit Rrp41 and related exoribonucleases	PTHR11953/9.3E-77/--	NA
CL1128.Contig1_Plep1_2	CL1128.Contig1_Plep1_2	5.65	NA	NA	NA	NA	NA	NA	NA
CL1128.Contig2_Plep1_2	CL1128.Contig2_Plep1_2	2.98	XP_013139233.1/5.2e-111/PREDICTED: mitochondrial amidoxime-reducing component 1 [Papilio polytes]	NA	sp|Q5VT66|MARC1_HUMAN/2.3e-44/Mitochondrial amidoxime-reducing component 1 OS=Homo sapiens GN=MARC1 PE=1 SV=1	ncc:104941688/5.8e-26/mocos; molybdenum cofactor sulfurase; K15631 molybdenum cofactor sulfurtransferase [EC:2.8.1.9]	7303847/2.0e-45/[R] KOG2362 Uncharacterized Fe-S protein	PF03473/1.4E-18/MOSC domain	NA
CL1128.Contig3_Plep1_2	CL1128.Contig3_Plep1_2	12.01	XP_013139233.1/5.4e-111/PREDICTED: mitochondrial amidoxime-reducing component 1 [Papilio polytes]	NA	sp|Q5VT66|MARC1_HUMAN/2.4e-44/Mitochondrial amidoxime-reducing component 1 OS=Homo sapiens GN=MARC1 PE=1 SV=1	ncc:104941688/6.0e-26/mocos; molybdenum cofactor sulfurase; K15631 molybdenum cofactor sulfurtransferase [EC:2.8.1.9]	7303847/2.1e-45/[R] KOG2362 Uncharacterized Fe-S protein	PF03473/1.4E-18/MOSC domain	NA
CL1128.Contig4_Plep1_2	CL1128.Contig4_Plep1_2	2.1	XP_013139233.1/5.3e-111/PREDICTED: mitochondrial amidoxime-reducing component 1 [Papilio polytes]	NA	sp|Q5VT66|MARC1_HUMAN/2.4e-44/Mitochondrial amidoxime-reducing component 1 OS=Homo sapiens GN=MARC1 PE=1 SV=1	ncc:104941688/5.9e-26/mocos; molybdenum cofactor sulfurase; K15631 molybdenum cofactor sulfurtransferase [EC:2.8.1.9]	7303847/2.0e-45/[R] KOG2362 Uncharacterized Fe-S protein	PF03476/4.7E-25/MOSC N-terminal beta barrel domain	NA
CL1128.Contig5_Plep1_2	CL1128.Contig5_Plep1_2	6.65	XP_013139233.1/5.5e-111/PREDICTED: mitochondrial amidoxime-reducing component 1 [Papilio polytes]	NA	sp|Q5VT66|MARC1_HUMAN/2.5e-44/Mitochondrial amidoxime-reducing component 1 OS=Homo sapiens GN=MARC1 PE=1 SV=1	ncc:104941688/6.1e-26/mocos; molybdenum cofactor sulfurase; K15631 molybdenum cofactor sulfurtransferase [EC:2.8.1.9]	7303847/2.1e-45/[R] KOG2362 Uncharacterized Fe-S protein	PF03476/4.7E-25/MOSC N-terminal beta barrel domain	NA
CL1129.Contig1_Plep1_2	CL1129.Contig1_Plep1_2	20.85	XP_013199490.1/6.7e-93/PREDICTED: uncharacterized protein LOC106142316 [Amyelois transitella]	NA	NA	pmac:106717711/2.0e-45/WD repeat-containing protein 75-like; K14552 NET1-associated nuclear protein 1 (U3 small nucleolar RNA-associated protein 17)	7298745/2.7e-24/[R] TWOG0192 Predicted small molecule kinase	PTHR11012/1.4E-36/--	NA
CL1129.Contig2_Plep1_2	CL1129.Contig2_Plep1_2	6.37	XP_013199490.1/6.7e-93/PREDICTED: uncharacterized protein LOC106142316 [Amyelois transitella]	NA	NA	pmac:106717711/2.0e-45/WD repeat-containing protein 75-like; K14552 NET1-associated nuclear protein 1 (U3 small nucleolar RNA-associated protein 17)	7298745/2.6e-24/[R] TWOG0192 Predicted small molecule kinase	PTHR11012/1.4E-36/--	NA
CL113.Contig1_Plep1_2	CL113.Contig1_Plep1_2	5.17	KMQ89175.1/1.1e-56/hypothetical protein RF55_11217 [Lasius niger]	NA	NA	NA	NA	NA	NA
CL1130.Contig1_Plep1_2	CL1130.Contig1_Plep1_2	6.14	XP_021184601.1/6.9e-71/uncharacterized protein LOC110372311 isoform X1 [Helicoverpa armigera]	NA	NA	pmac:106708867/1.0e-62/uncharacterized protein LOC106708867 isoform X1; K21877 harmonin	NA	NA	NA
CL1130.Contig2_Plep1_2	CL1130.Contig2_Plep1_2	2.51	XP_014356456.1/3.7e-09/PREDICTED: uncharacterized protein LOC106709213 isoform X4 [Papilio machaon]	NA	NA	pmac:106709213/1.9e-09/uncharacterized protein LOC106709213 isoform X1; K06237 collagen, type IV, alpha	NA	NA	NA
CL1130.Contig3_Plep1_2	CL1130.Contig3_Plep1_2	7.99	KPI91270.1/8.8e-57/hypothetical protein RR46_14774 [Papilio xuthus]	NA	NA	bmor:101736534/1.9e-55/uncharacterized LOC101736534; K21877 harmonin	NA	NA	NA
CL1131.Contig1_Plep1_2	CL1131.Contig1_Plep1_2	0.96	XP_022128001.1/3.4e-136/heterogeneous nuclear ribonucleoprotein R isoform X8 [Pieris rapae]	XM_022272309.1/0.0/PREDICTED: Pieris rapae heterogeneous nuclear ribonucleoprotein R (LOC111002176), transcript variant X10, mRNA	sp|O43390|HNRPR_HUMAN/4.0e-70/Heterogeneous nuclear ribonucleoprotein R OS=Homo sapiens GN=HNRNPR PE=1 SV=1	dnx:107168061/8.1e-94/heterogeneous nuclear ribonucleoprotein Q isoform X1; K13160 heterogeneous nuclear ribonucleoprotein Q	7300657/2.1e-100/[A] KOG0117 Heterogeneous nuclear ribonucleoprotein R (RRM superfamily)	PTHR24012/3.2E-80/--	NA
CL1131.Contig2_Plep1_2	CL1131.Contig2_Plep1_2	3.88	XP_022127999.1/2.3e-140/heterogeneous nuclear ribonucleoprotein R isoform X7 [Pieris rapae]	XM_022272307.1/0.0/PREDICTED: Pieris rapae heterogeneous nuclear ribonucleoprotein R (LOC111002176), transcript variant X9, mRNA	sp|O43390|HNRPR_HUMAN/1.5e-69/Heterogeneous nuclear ribonucleoprotein R OS=Homo sapiens GN=HNRNPR PE=1 SV=1	dnx:107168061/5.3e-93/heterogeneous nuclear ribonucleoprotein Q isoform X1; K13160 heterogeneous nuclear ribonucleoprotein Q	7300657/4.7e-100/[A] KOG0117 Heterogeneous nuclear ribonucleoprotein R (RRM superfamily)	PTHR24012/5.4E-81/--	NA
CL1132.Contig1_Plep1_2	CL1132.Contig1_Plep1_2	0.75	KMQ84254.1/4.9e-07/hypothetical protein RF55_18104 [Lasius niger]	NA	NA	NA	NA	NA	NA
CL1132.Contig2_Plep1_2	CL1132.Contig2_Plep1_2	2.46	KYM93378.1/9.4e-13/hypothetical protein ALC62_16020 [Cyphomyrmex costatus]	NA	NA	NA	NA	NA	NA
CL1133.Contig1_Plep1_2	CL1133.Contig1_Plep1_2	4.02	NA	NA	NA	NA	NA	NA	NA
CL1133.Contig2_Plep1_2	CL1133.Contig2_Plep1_2	1.61	NA	NA	NA	NA	NA	NA	NA
CL1134.Contig2_Plep1_2	CL1134.Contig2_Plep1_2	1.55	XP_021200862.1/1.9e-204/coiled-coil domain-containing protein 6 isoform X1 [Helicoverpa armigera]	LM018723.1/0.0/Soboliphyme baturini genome assembly S_baturini_Dall_Island ,scaffold SBAD_scaffold0005181	sp|D3YZP9|CCDC6_MOUSE/2.1e-112/Coiled-coil domain-containing protein 6 OS=Mus musculus GN=Ccdc6 PE=1 SV=1	pmac:106714767/1.0e-198/LOW QUALITY PROTEIN: coiled-coil domain-containing protein 6; K09288 coiled-coil domain-containing protein 6	7294028/1.8e-134/[S] KOG2129 Uncharacterized conserved protein H4	PTHR15276/3.6E-180/--	NA
CL1134.Contig3_Plep1_2	CL1134.Contig3_Plep1_2	2.2	XP_021200862.1/1.8e-204/coiled-coil domain-containing protein 6 isoform X1 [Helicoverpa armigera]	LM018723.1/0.0/Soboliphyme baturini genome assembly S_baturini_Dall_Island ,scaffold SBAD_scaffold0005181	sp|D3YZP9|CCDC6_MOUSE/2.0e-112/Coiled-coil domain-containing protein 6 OS=Mus musculus GN=Ccdc6 PE=1 SV=1	pmac:106714767/1.0e-198/LOW QUALITY PROTEIN: coiled-coil domain-containing protein 6; K09288 coiled-coil domain-containing protein 6	7294028/1.8e-134/[S] KOG2129 Uncharacterized conserved protein H4	PTHR15276/3.6E-180/--	NA
CL1134.Contig4_Plep1_2	CL1134.Contig4_Plep1_2	2.65	XP_021200862.1/1.8e-204/coiled-coil domain-containing protein 6 isoform X1 [Helicoverpa armigera]	LM018723.1/0.0/Soboliphyme baturini genome assembly S_baturini_Dall_Island ,scaffold SBAD_scaffold0005181	sp|D3YZP9|CCDC6_MOUSE/2.0e-112/Coiled-coil domain-containing protein 6 OS=Mus musculus GN=Ccdc6 PE=1 SV=1	pmac:106714767/1.0e-198/LOW QUALITY PROTEIN: coiled-coil domain-containing protein 6; K09288 coiled-coil domain-containing protein 6	7294028/1.8e-134/[S] KOG2129 Uncharacterized conserved protein H4	PTHR15276/3.6E-180/--	NA
CL1134.Contig5_Plep1_2	CL1134.Contig5_Plep1_2	2.25	XP_021200862.1/1.5e-204/coiled-coil domain-containing protein 6 isoform X1 [Helicoverpa armigera]	LM018723.1/0.0/Soboliphyme baturini genome assembly S_baturini_Dall_Island ,scaffold SBAD_scaffold0005181	sp|D3YZP9|CCDC6_MOUSE/1.6e-112/Coiled-coil domain-containing protein 6 OS=Mus musculus GN=Ccdc6 PE=1 SV=1	pmac:106714767/8.0e-199/LOW QUALITY PROTEIN: coiled-coil domain-containing protein 6; K09288 coiled-coil domain-containing protein 6	7294028/1.4e-134/[S] KOG2129 Uncharacterized conserved protein H4	PTHR15276/3.6E-180/--	NA
CL1135.Contig1_Plep1_2	CL1135.Contig1_Plep1_2	26.62	XP_013147978.1/1.6e-269/PREDICTED: sodium-coupled monocarboxylate transporter 2 [Papilio polytes]	NA	sp|Q3ZMH1|SC5A8_DANRE/3.0e-76/Sodium-coupled monocarboxylate transporter 1 OS=Danio rerio GN=slc5a8 PE=1 SV=1	fcd:110863531/1.2e-84/sodium-coupled monocarboxylate transporter 1-like; K14388 solute carrier family 5 (sodium-coupled monocarboxylate transporter), member 8/12	7300439/2.2e-161/[P] KOG2349 Na+:iodide/myo-inositol/multivitamin symporters	PTHR11819:SF108/5.1E-251/--	biological_process:GO:0055085//transmembrane transport;cellular_component:GO:0016021//integral component of membrane;molecular_function:GO:0005215//transporter activity;
CL1135.Contig2_Plep1_2	CL1135.Contig2_Plep1_2	8.52	XP_013147978.1/1.4e-269/PREDICTED: sodium-coupled monocarboxylate transporter 2 [Papilio polytes]	NA	sp|Q3ZMH1|SC5A8_DANRE/2.6e-76/Sodium-coupled monocarboxylate transporter 1 OS=Danio rerio GN=slc5a8 PE=1 SV=1	fcd:110863531/1.1e-84/sodium-coupled monocarboxylate transporter 1-like; K14388 solute carrier family 5 (sodium-coupled monocarboxylate transporter), member 8/12	7300439/1.9e-161/[P] KOG2349 Na+:iodide/myo-inositol/multivitamin symporters	PTHR11819:SF108/5.1E-251/--	biological_process:GO:0055085//transmembrane transport;cellular_component:GO:0016021//integral component of membrane;molecular_function:GO:0005215//transporter activity;
CL1136.Contig1_Plep1_2	CL1136.Contig1_Plep1_2	2.22	NA	NA	NA	NA	NA	NA	NA
CL1136.Contig2_Plep1_2	CL1136.Contig2_Plep1_2	3.75	NA	NA	NA	NA	NA	NA	NA
CL1136.Contig3_Plep1_2	CL1136.Contig3_Plep1_2	1.82	NA	NA	NA	NA	NA	NA	NA
CL1137.Contig1_Plep1_2	CL1137.Contig1_Plep1_2	6.16	XP_013191416.1/5.5e-100/PREDICTED: putative nuclease HARBI1 [Amyelois transitella] >XP_013193363.1 PREDICTED: putative nuclease HARBI1 [Amyelois transitella] >XP_013195805.1 PREDICTED: putative nuclease HARBI1 [Amyelois transitella] >XP_013196903.1 PREDICTED: putative nuclease HARBI1 [Amyelois transitella] >XP_013199159.1 PREDICTED: putative nuclease HARBI1 [Amyelois transitella]	NA	sp|Q6AZB8|HARB1_DANRE/4.9e-34/Putative nuclease HARBI1 OS=Danio rerio GN=harbi1 PE=2 SV=1	adf:107328293/4.1e-19/uncharacterized LOC107328293; K03654 ATP-dependent DNA helicase RecQ [EC:3.6.4.12]	At3g55350/2.8e-18/[L] KOG4585 Predicted transposase	PTHR22930/7.0E-93/--	NA
CL1137.Contig2_Plep1_2	CL1137.Contig2_Plep1_2	2.68	XP_013193337.1/8.8e-68/PREDICTED: ankyrin-3-like [Amyelois transitella]	NA	sp|Q6AZB8|HARB1_DANRE/1.9e-24/Putative nuclease HARBI1 OS=Danio rerio GN=harbi1 PE=2 SV=1	adf:107328293/1.2e-17/uncharacterized LOC107328293; K03654 ATP-dependent DNA helicase RecQ [EC:3.6.4.12]	At3g55350/1.6e-15/[L] KOG4585 Predicted transposase	PTHR22930/9.3E-70/--	NA
CL1138.Contig1_Plep1_2	CL1138.Contig1_Plep1_2	22.17	XP_021194165.1/0.0e+00/serine/arginine repetitive matrix protein 1-like isoform X1 [Helicoverpa armigera] >XP_021194166.1 serine/arginine repetitive matrix protein 1-like isoform X2 [Helicoverpa armigera]	XM_013333760.1/0.0/PREDICTED: Amyelois transitella serine/arginine repetitive matrix protein 1 (LOC106133895), transcript variant X2, mRNA	sp|Q5T200|ZC3HD_HUMAN/2.9e-52/Zinc finger CCCH domain-containing protein 13 OS=Homo sapiens GN=ZC3H13 PE=1 SV=1	bmor:101735812/0.0e+00/serine/arginine repetitive matrix protein 1; K13171 serine/arginine repetitive matrix protein 1	7294506/1.3e-113/[AR] KOG2146 Splicing coactivator SRm160/300, subunit SRm160 (contains PWI domain)	PTHR23148/1.2E-78/--	NA
CL1138.Contig2_Plep1_2	CL1138.Contig2_Plep1_2	8.75	XP_021194165.1/0.0e+00/serine/arginine repetitive matrix protein 1-like isoform X1 [Helicoverpa armigera] >XP_021194166.1 serine/arginine repetitive matrix protein 1-like isoform X2 [Helicoverpa armigera]	XM_013333760.1/0.0/PREDICTED: Amyelois transitella serine/arginine repetitive matrix protein 1 (LOC106133895), transcript variant X2, mRNA	sp|Q5T200|ZC3HD_HUMAN/2.7e-50/Zinc finger CCCH domain-containing protein 13 OS=Homo sapiens GN=ZC3H13 PE=1 SV=1	bmor:101735812/0.0e+00/serine/arginine repetitive matrix protein 1; K13171 serine/arginine repetitive matrix protein 1	7294506/3.2e-77/[AR] KOG2146 Splicing coactivator SRm160/300, subunit SRm160 (contains PWI domain)	PS51025/19.704/PWI domain profile.	NA
CL1139.Contig1_Plep1_2	CL1139.Contig1_Plep1_2	4.22	XP_021189847.1/1.4e-54/cyclin-dependent kinase 2-interacting protein-like [Helicoverpa armigera]	NA	sp|Q6GM07|CINP_XENLA/4.6e-07/Cyclin-dependent kinase 2-interacting protein OS=Xenopus laevis GN=cinp PE=2 SV=1	NA	NA	PTHR15827/8.8E-15/--	NA
CL1139.Contig2_Plep1_2	CL1139.Contig2_Plep1_2	0.61	XP_021189847.1/9.3e-28/cyclin-dependent kinase 2-interacting protein-like [Helicoverpa armigera]	NA	NA	NA	NA	NA	NA
CL114.Contig1_Plep1_2	CL114.Contig1_Plep1_2	4.88	XP_004931734.1/6.5e-140/pre-mRNA-splicing regulator female-lethal(2)D [Bombyx mori]	XM_021337203.1/0.0/PREDICTED: Helicoverpa armigera pre-mRNA-splicing regulator female-lethal(2)D (LOC110378097), mRNA	sp|Q9Y091|FL2D_DROME/4.0e-67/Pre-mRNA-splicing regulator female-lethal(2)D OS=Drosophila melanogaster GN=fl(2)d PE=1 SV=2	sfm:108925612/6.2e-06/erc2; ERC protein 2 isoform X1; K19878 ELKS/RAB6-interacting/CAST family member 2	7303273/2.9e-67/[A] KOG2991 Splicing regulator	PF17098/7.7E-67/Pre-mRNA-splicing regulator WTAP	biological_process:GO:0000381//regulation of alternative mRNA splicing, via spliceosome;GO:0080009//mRNA methylation;cellular_component:GO:0005634//nucleus;
CL114.Contig2_Plep1_2	CL114.Contig2_Plep1_2	3.61	XP_013180176.1/7.2e-117/PREDICTED: pre-mRNA-splicing regulator female-lethal(2)D isoform X1 [Papilio xuthus] >KPI99896.1 hypothetical protein RR46_04870 [Papilio xuthus]	XM_021337203.1/0.0/PREDICTED: Helicoverpa armigera pre-mRNA-splicing regulator female-lethal(2)D (LOC110378097), mRNA	sp|Q9Y091|FL2D_DROME/9.3e-66/Pre-mRNA-splicing regulator female-lethal(2)D OS=Drosophila melanogaster GN=fl(2)d PE=1 SV=2	NA	7303273/6.8e-66/[A] KOG2991 Splicing regulator	PF17098/6.7E-64/Pre-mRNA-splicing regulator WTAP	biological_process:GO:0000381//regulation of alternative mRNA splicing, via spliceosome;GO:0080009//mRNA methylation;cellular_component:GO:0005634//nucleus;
CL1140.Contig1_Plep1_2	CL1140.Contig1_Plep1_2	22.4	XP_013165515.1/1.3e-296/PREDICTED: ABC transporter G family member 20-like [Papilio xuthus] >XP_013165516.1 PREDICTED: ABC transporter G family member 20-like [Papilio xuthus]	NA	sp|Q8T674|ABCGK_DICDI/4.3e-84/ABC transporter G family member 20 OS=Dictyostelium discoideum GN=abcG20 PE=3 SV=1	myb:102259602/6.1e-29/ABCA3; ATP binding cassette subfamily A member 3; K05643 ATP-binding cassette, subfamily A (ABC1), member 3	7301693/8.8e-164/[IR] KOG0059 Lipid exporter ABCA1 and related proteins, ABC superfamily	PS50893/20.008/ATP-binding cassette, ABC transporter-type domain profile.	NA
CL1140.Contig2_Plep1_2	CL1140.Contig2_Plep1_2	7.92	KPJ19597.1/2.7e-20/ABC transporter G family member 20 [Papilio machaon]	NA	NA	NA	7301693/3.3e-14/[IR] KOG0059 Lipid exporter ABCA1 and related proteins, ABC superfamily	NA	NA
CL1141.Contig1_Plep1_2	CL1141.Contig1_Plep1_2	7.01	NA	NA	NA	NA	NA	NA	NA
CL1141.Contig2_Plep1_2	CL1141.Contig2_Plep1_2	7.52	NA	NA	NA	NA	NA	NA	NA
CL1142.Contig1_Plep1_2	CL1142.Contig1_Plep1_2	9.87	ASX93973.1/1.9e-218/cytochrome P450 CYP4M42 [Zygaena filipendulae]	AY605086.1/0.0/Phyllopertha diversa pheromone-degrading enzyme mRNA, complete cds	sp|P29981|CP4C1_BLADI/5.3e-106/Cytochrome P450 4C1 OS=Blaberus discoidalis GN=CYP4C1 PE=2 SV=1	pxy:105389304/1.8e-193/uncharacterized LOC105389304; K15001 cytochrome P450 family 4 [EC:1.14.-.-]	7301993/6.0e-91/[QI] KOG0157 Cytochrome P450 CYP4/CYP19/CYP26 subfamilies	PR00463/4.6E-20/E-class P450 group I signature	NA
CL1142.Contig2_Plep1_2	CL1142.Contig2_Plep1_2	1.31	ASX93973.1/3.9e-135/cytochrome P450 CYP4M42 [Zygaena filipendulae]	NA	sp|P29981|CP4C1_BLADI/5.6e-59/Cytochrome P450 4C1 OS=Blaberus discoidalis GN=CYP4C1 PE=2 SV=1	pxy:105389304/7.8e-108/uncharacterized LOC105389304; K15001 cytochrome P450 family 4 [EC:1.14.-.-]	7290280/2.9e-49/[QI] KOG0157 Cytochrome P450 CYP4/CYP19/CYP26 subfamilies	PTHR24291:SF44/1.4E-93/--	NA
CL1142.Contig3_Plep1_2	CL1142.Contig3_Plep1_2	5.26	ASX93973.1/2.8e-177/cytochrome P450 CYP4M42 [Zygaena filipendulae]	NA	sp|P29981|CP4C1_BLADI/8.6e-83/Cytochrome P450 4C1 OS=Blaberus discoidalis GN=CYP4C1 PE=2 SV=1	pxy:105389304/7.4e-150/uncharacterized LOC105389304; K15001 cytochrome P450 family 4 [EC:1.14.-.-]	7301993/5.1e-69/[QI] KOG0157 Cytochrome P450 CYP4/CYP19/CYP26 subfamilies	PR00463/7.54E-10/E-class P450 group I signature	NA
CL1143.Contig1_Plep1_2	CL1143.Contig1_Plep1_2	14.43	NA	NA	NA	NA	NA	NA	NA
CL1143.Contig2_Plep1_2	CL1143.Contig2_Plep1_2	12.66	AKL78853.1/0.0e+00/ebony [Chilo suppressalis]	NA	sp|Q4L235|ACSF4_HUMAN/8.2e-26/Acyl-CoA synthetase family member 4 OS=Homo sapiens GN=AASDH PE=1 SV=3	ocu:100343993/2.1e-28/AASDH; aminoadipate-semialdehyde dehydrogenase; K00142 acyl-CoA synthetase [EC:6.2.1.-]	7300724/6.2e-233/[Q] KOG1178 Non-ribosomal peptide synthetase/alpha-aminoadipate reductase and related enzymes	PS00455/-/Putative AMP-binding domain signature.	NA
CL1144.Contig1_Plep1_2	CL1144.Contig1_Plep1_2	10.23	NA	NA	NA	NA	NA	NA	NA
CL1144.Contig2_Plep1_2	CL1144.Contig2_Plep1_2	0.65	NA	NA	NA	NA	NA	NA	NA
CL1145.Contig1_Plep1_2	CL1145.Contig1_Plep1_2	1.96	NA	NA	NA	NA	NA	NA	NA
CL1145.Contig2_Plep1_2	CL1145.Contig2_Plep1_2	13.22	NA	NA	NA	NA	NA	NA	NA
CL1146.Contig1_Plep1_2	CL1146.Contig1_Plep1_2	2.42	KPJ12969.1/2.0e-39/Ectonucleoside triphosphate diphosphohydrolase 5 [Papilio machaon]	NA	sp|O75356|ENTP5_HUMAN/2.8e-06/Ectonucleoside triphosphate diphosphohydrolase 5 OS=Homo sapiens GN=ENTPD5 PE=1 SV=1	bmor:101739670/2.2e-39/ectonucleoside triphosphate diphosphohydrolase 5; K01511 ectonucleoside triphosphate diphosphohydrolase 5/6 [EC:3.6.1.6]	7295881/1.4e-15/[F] KOG1385 Nucleoside phosphatase	PF01150/6.2E-11/GDA1/CD39 (nucleoside phosphatase) family	NA
CL1146.Contig2_Plep1_2	CL1146.Contig2_Plep1_2	0.9	XP_013188358.1/2.0e-42/PREDICTED: ectonucleoside triphosphate diphosphohydrolase 5 isoform X1 [Amyelois transitella]	NA	sp|O75356|ENTP5_HUMAN/2.2e-06/Ectonucleoside triphosphate diphosphohydrolase 5 OS=Homo sapiens GN=ENTPD5 PE=1 SV=1	pmac:106713040/4.6e-43/ectonucleoside triphosphate diphosphohydrolase 5; K01511 ectonucleoside triphosphate diphosphohydrolase 5/6 [EC:3.6.1.6]	7295881/2.1e-14/[F] KOG1385 Nucleoside phosphatase	PTHR11782/1.1E-18/--	NA
CL1147.Contig1_Plep1_2	CL1147.Contig1_Plep1_2	15.48	XP_011565754.1/3.2e-19/PREDICTED: vegetative cell wall protein gp1-like isoform X1 [Plutella xylostella] >XP_011565755.1 PREDICTED: vegetative cell wall protein gp1-like isoform X2 [Plutella xylostella]	NA	sp|Q9NAX4|SP65_DICDI/1.0e-06/Spore coat protein SP65 OS=Dictyostelium discoideum GN=cotE PE=1 SV=1	mcc:100429390/5.8e-09/mucin-5B-like; K13908 mucin-5B	CE21470/1.2e-09/[TV] KOG4297 C-type lectin	NA	NA
CL1147.Contig2_Plep1_2	CL1147.Contig2_Plep1_2	10.38	XP_011565754.1/1.1e-19/PREDICTED: vegetative cell wall protein gp1-like isoform X1 [Plutella xylostella] >XP_011565755.1 PREDICTED: vegetative cell wall protein gp1-like isoform X2 [Plutella xylostella]	NA	sp|E2RYF6|MUC22_HUMAN/1.3e-06/Mucin-22 OS=Homo sapiens GN=MUC22 PE=1 SV=2	mcc:100429390/9.6e-09/mucin-5B-like; K13908 mucin-5B	CE21470/4.5e-09/[TV] KOG4297 C-type lectin	NA	NA
CL1148.Contig1_Plep1_2	CL1148.Contig1_Plep1_2	15.73	NA	NA	NA	NA	NA	NA	NA
CL1148.Contig2_Plep1_2	CL1148.Contig2_Plep1_2	9.86	NA	NA	NA	NA	NA	NA	NA
CL1149.Contig1_Plep1_2	CL1149.Contig1_Plep1_2	3.99	NA	NA	NA	NA	NA	NA	NA
CL1149.Contig2_Plep1_2	CL1149.Contig2_Plep1_2	1.83	NA	NA	NA	NA	NA	NA	NA
CL115.Contig1_Plep1_2	CL115.Contig1_Plep1_2	0.41	NA	NA	NA	NA	NA	NA	NA
CL115.Contig2_Plep1_2	CL115.Contig2_Plep1_2	9.56	KPJ21040.1/6.9e-06/hypothetical protein RR48_00071 [Papilio machaon]	NA	NA	NA	NA	NA	NA
CL1151.Contig2_Plep1_2	CL1151.Contig2_Plep1_2	5.69	NA	NA	NA	NA	NA	NA	NA
CL1152.Contig1_Plep1_2	CL1152.Contig1_Plep1_2	7.8	NA	NA	NA	NA	NA	NA	NA
CL1152.Contig2_Plep1_2	CL1152.Contig2_Plep1_2	8.36	NA	NA	NA	NA	NA	NA	NA
CL1153.Contig2_Plep1_2	CL1153.Contig2_Plep1_2	3.98	NA	NA	NA	NA	NA	NA	NA
CL1154.Contig1_Plep1_2	CL1154.Contig1_Plep1_2	7.16	XP_022113949.1/7.7e-160/CCR4-NOT transcription complex subunit 9 [Pieris rapae]	XM_017994836.1/0.0/PREDICTED: Drosophila busckii cell differentiation protein RCD1 homolog (LOC108605225), mRNA	sp|A7MB47|CNOT9_BOVIN/1.7e-132/CCR4-NOT transcription complex subunit 9 OS=Bos taurus GN=CNOT9 PE=2 SV=1	prap:110992435/1.0e-160/CCR4-NOT transcription complex subunit 9; K12606 CCR4-NOT transcription complex subunit 9	Hs4885579/1.2e-132/[R] KOG3036 Protein involved in cell differentiation/sexual development	PF04078/4.0E-130/Cell differentiation family, Rcd1-like	biological_process:GO:0006402//mRNA catabolic process;cellular_component:GO:0030014//CCR4-NOT complex;
CL1154.Contig2_Plep1_2	CL1154.Contig2_Plep1_2	2.91	XP_013186047.1/1.8e-159/PREDICTED: cell differentiation protein RCD1 homolog [Amyelois transitella]	XM_017994836.1/0.0/PREDICTED: Drosophila busckii cell differentiation protein RCD1 homolog (LOC108605225), mRNA	sp|A7MB47|CNOT9_BOVIN/1.8e-132/CCR4-NOT transcription complex subunit 9 OS=Bos taurus GN=CNOT9 PE=2 SV=1	prap:110992435/4.2e-160/CCR4-NOT transcription complex subunit 9; K12606 CCR4-NOT transcription complex subunit 9	Hs4885579/1.3e-132/[R] KOG3036 Protein involved in cell differentiation/sexual development	PTHR12262/3.1E-205/--	biological_process:GO:0006402//mRNA catabolic process;cellular_component:GO:0030014//CCR4-NOT complex;
CL1155.Contig1_Plep1_2	CL1155.Contig1_Plep1_2	3.97	XP_013191229.1/0.0e+00/PREDICTED: serrate RNA effector molecule homolog isoform X2 [Amyelois transitella]	XM_013335775.1/0.0/PREDICTED: Amyelois transitella serrate RNA effector molecule homolog (LOC106135478), transcript variant X2, mRNA	sp|Q17FR9|SRRT_AEDAE/3.2e-247/Serrate RNA effector molecule homolog OS=Aedes aegypti GN=Ars2 PE=3 SV=1	mcc:717705/1.4e-07/NEFH; neurofilament heavy; K04574 neurofilament heavy polypeptide	7302185/8.3e-205/[R] KOG2295 C2H2 Zn-finger protein	PF04959/2.8E-55/Arsenite-resistance protein 2	NA
CL1155.Contig2_Plep1_2	CL1155.Contig2_Plep1_2	5.6	XP_013191228.1/0.0e+00/PREDICTED: serrate RNA effector molecule homolog isoform X1 [Amyelois transitella]	XM_021333119.1/0.0/PREDICTED: Helicoverpa armigera serrate RNA effector molecule homolog (LOC110375126), mRNA	sp|Q17FR9|SRRT_AEDAE/1.1e-236/Serrate RNA effector molecule homolog OS=Aedes aegypti GN=Ars2 PE=3 SV=1	pvt:110072892/6.7e-07/PNISR; arginine/serine-rich protein PNISR; K13170 splicing factor, arginine/serine-rich 18	7302185/8.9e-212/[R] KOG2295 C2H2 Zn-finger protein	PTHR13165:SF0/2.9E-263/--	NA
CL1156.Contig2_Plep1_2	CL1156.Contig2_Plep1_2	3.48	ETN65035.1/1.0e-53/zinc finger protein [Anopheles darlingi]	NA	sp|Q5R5U3|ZN271_PONAB/3.1e-36/Zinc finger protein 271 OS=Pongo abelii GN=ZNF271 PE=2 SV=1	obi:106883442/1.5e-37/uncharacterized LOC106883442; K09228 KRAB domain-containing zinc finger protein	Hs20562103/4.9e-36/[R] KOG1721 FOG: Zn-finger	PS00028/-/Zinc finger C2H2 type domain signature.	cellular_component:GO:0005634//nucleus;molecular_function:GO:0008270//zinc ion binding;GO:0003676//nucleic acid binding;
CL1157.Contig1_Plep1_2	CL1157.Contig1_Plep1_2	10.09	XP_021199193.1/2.6e-32/proton-coupled amino acid transporter-like protein CG1139 [Helicoverpa armigera]	NA	sp|Q7Z2H8|S36A1_HUMAN/4.3e-13/Proton-coupled amino acid transporter 1 OS=Homo sapiens GN=SLC36A1 PE=1 SV=1	bmor:105841453/1.9e-31/proton-coupled amino acid transporter 1-like; K14209 solute carrier family 36 (proton-coupled amino acid transporter)	7293314/2.4e-21/[E] KOG1304 Amino acid transporters	NA	NA
CL1157.Contig2_Plep1_2	CL1157.Contig2_Plep1_2	1.48	XP_021199193.1/2.5e-32/proton-coupled amino acid transporter-like protein CG1139 [Helicoverpa armigera]	NA	sp|Q7Z2H8|S36A1_HUMAN/4.2e-13/Proton-coupled amino acid transporter 1 OS=Homo sapiens GN=SLC36A1 PE=1 SV=1	bmor:105841453/1.8e-31/proton-coupled amino acid transporter 1-like; K14209 solute carrier family 36 (proton-coupled amino acid transporter)	7293314/2.3e-21/[E] KOG1304 Amino acid transporters	NA	NA
CL1158.Contig1_Plep1_2	CL1158.Contig1_Plep1_2	3.99	NA	JX262888.1/0.0/Curetis bulis mitochondrion, complete genome	NA	NA	NA	NA	NA
CL1158.Contig2_Plep1_2	CL1158.Contig2_Plep1_2	3.11	NA	JX262888.1/0.0/Curetis bulis mitochondrion, complete genome	NA	NA	NA	NA	NA
CL1158.Contig3_Plep1_2	CL1158.Contig3_Plep1_2	0.65	NA	NA	NA	NA	NA	NA	NA
CL1159.Contig1_Plep1_2	CL1159.Contig1_Plep1_2	0.32	NA	NA	NA	NA	NA	NA	NA
CL1159.Contig2_Plep1_2	CL1159.Contig2_Plep1_2	3.85	NA	NA	NA	NA	NA	NA	NA
CL116.Contig1_Plep1_2	CL116.Contig1_Plep1_2	5.5	XP_014362237.1/3.1e-155/PREDICTED: protein farnesyltransferase/geranylgeranyltransferase type-1 subunit alpha [Papilio machaon] >KPJ19808.1 Protein farnesyltransferase/geranylgeranyltransferase type-1 subunit alpha [Papilio machaon]	NA	sp|P29702|FNTA_BOVIN/2.3e-99/Protein farnesyltransferase/geranylgeranyltransferase type-1 subunit alpha OS=Bos taurus GN=FNTA PE=2 SV=2	pmac:106713859/4.2e-156/protein farnesyltransferase/geranylgeranyltransferase type-1 subunit alpha; K05955 protein farnesyltransferase/geranylgeranyltransferase type-1 subunit alpha [EC:2.5.1.58 2.5.1.59]	Hs4503771/5.4e-98/[O] KOG0530 Protein farnesyltransferase, alpha subunit/protein geranylgeranyltransferase type I, alpha subunit	PS51147/4.61/Protein prenyltransferases alpha subunit repeat profile.	biological_process:GO:0018342//protein prenylation;molecular_function:GO:0008318//protein prenyltransferase activity;
CL116.Contig2_Plep1_2	CL116.Contig2_Plep1_2	8.44	XP_014362237.1/3.4e-155/PREDICTED: protein farnesyltransferase/geranylgeranyltransferase type-1 subunit alpha [Papilio machaon] >KPJ19808.1 Protein farnesyltransferase/geranylgeranyltransferase type-1 subunit alpha [Papilio machaon]	NA	sp|P29702|FNTA_BOVIN/2.5e-99/Protein farnesyltransferase/geranylgeranyltransferase type-1 subunit alpha OS=Bos taurus GN=FNTA PE=2 SV=2	pmac:106713859/4.4e-156/protein farnesyltransferase/geranylgeranyltransferase type-1 subunit alpha; K05955 protein farnesyltransferase/geranylgeranyltransferase type-1 subunit alpha [EC:2.5.1.58 2.5.1.59]	Hs4503771/5.7e-98/[O] KOG0530 Protein farnesyltransferase, alpha subunit/protein geranylgeranyltransferase type I, alpha subunit	PS51147/4.61/Protein prenyltransferases alpha subunit repeat profile.	biological_process:GO:0018342//protein prenylation;molecular_function:GO:0008318//protein prenyltransferase activity;
CL1160.Contig1_Plep1_2	CL1160.Contig1_Plep1_2	7.34	NA	NA	NA	NA	NA	NA	NA
CL1160.Contig2_Plep1_2	CL1160.Contig2_Plep1_2	6.15	NA	NA	NA	NA	NA	NA	NA
CL1161.Contig1_Plep1_2	CL1161.Contig1_Plep1_2	3.81	NA	NA	NA	NA	NA	NA	NA
CL1161.Contig2_Plep1_2	CL1161.Contig2_Plep1_2	7.34	NA	NA	NA	NA	NA	NA	NA
CL1162.Contig1_Plep1_2	CL1162.Contig1_Plep1_2	18.32	XP_022125478.1/3.9e-114/glycine-rich protein GRP33-like isoform X2 [Pieris rapae]	XM_012492322.1/0.0/PREDICTED: Apis florea KH domain-containing, RNA-binding, signal transduction-associated protein 3-like (LOC100863033), transcript variant X3, mRNA	sp|Q920F3|KHDR2_RAT/1.5e-43/KH domain-containing, RNA-binding, signal transduction-associated protein 2 OS=Rattus norvegicus GN=Khdrbs2 PE=1 SV=1	prap:111000381/1.0e-110/KH domain-containing, RNA-binding, signal transduction-associated protein 2-like isoform X1; K14942 KH domain-containing, RNA-binding, signal transduction-associated protein 3	7302782/1.7e-65/[A] KOG1588 RNA-binding protein Sam68 and related KH domain proteins	PF00013/1.1E-4/KH domain	NA
CL1162.Contig2_Plep1_2	CL1162.Contig2_Plep1_2	10.46	OWR54186.1/3.1e-122/quaking related protein [Danaus plexippus plexippus]	XM_012492322.1/0.0/PREDICTED: Apis florea KH domain-containing, RNA-binding, signal transduction-associated protein 3-like (LOC100863033), transcript variant X3, mRNA	sp|Q920F3|KHDR2_RAT/7.9e-43/KH domain-containing, RNA-binding, signal transduction-associated protein 2 OS=Rattus norvegicus GN=Khdrbs2 PE=1 SV=1	dpl:KGM_216170/4.1e-123/quaking related protein; K14942 KH domain-containing, RNA-binding, signal transduction-associated protein 3	7302782/3.4e-67/[A] KOG1588 RNA-binding protein Sam68 and related KH domain proteins	PF00013/1.4E-4/KH domain	NA
CL1163.Contig1_Plep1_2	CL1163.Contig1_Plep1_2	24.77	XP_013148230.1/5.6e-283/PREDICTED: V-type proton ATPase subunit H isoform X2 [Papilio polytes]	XM_014515841.1/0.0/PREDICTED: Papilio machaon V-type proton ATPase subunit H (LOC106721015), transcript variant X2, mRNA	sp|Q9U5N0|VATH_MANSE/4.2e-163/V-type proton ATPase subunit H OS=Manduca sexta PE=2 SV=1	pmac:106721015/5.0e-272/V-type proton ATPase subunit H isoform X1; K02144 V-type H+-transporting ATPase subunit H	7298328/2.5e-109/[C] KOG2759 Vacuolar H+-ATPase V1 sector, subunit H	PF03224/7.8E-110/V-ATPase subunit H	biological_process:GO:0015991//ATP hydrolysis coupled proton transport;cellular_component:GO:0000221//vacuolar proton-transporting V-type ATPase, V1 domain;molecular_function:GO:0046961//proton-transporting ATPase activity, rotational mechanism;
CL1163.Contig2_Plep1_2	CL1163.Contig2_Plep1_2	27.87	Q9U5N0.1/4.9e-265/RecName: Full=V-type proton ATPase subunit H; Short=V-ATPase subunit H; AltName: Full=Vacuolar proton pump subunit H >CAB55499.1 vacuolar ATPase subunit H [Manduca sexta]	XM_014515844.1/0.0/PREDICTED: Papilio machaon V-type proton ATPase subunit H (LOC106721015), transcript variant X4, mRNA	sp|Q9U5N0|VATH_MANSE/2.9e-267/V-type proton ATPase subunit H OS=Manduca sexta PE=2 SV=1	bmor:733031/2.5e-265/vacuolar ATP synthase subunit H; K02144 V-type H+-transporting ATPase subunit H	7298328/4.7e-158/[C] KOG2759 Vacuolar H+-ATPase V1 sector, subunit H	PF03224/1.7E-111/V-ATPase subunit H	biological_process:GO:0015991//ATP hydrolysis coupled proton transport;cellular_component:GO:0000221//vacuolar proton-transporting V-type ATPase, V1 domain;molecular_function:GO:0046961//proton-transporting ATPase activity, rotational mechanism;
CL1164.Contig1_Plep1_2	CL1164.Contig1_Plep1_2	3.13	NA	NA	NA	NA	NA	NA	NA
CL1164.Contig2_Plep1_2	CL1164.Contig2_Plep1_2	1.19	NA	NA	NA	NA	NA	NA	NA
CL1165.Contig1_Plep1_2	CL1165.Contig1_Plep1_2	2.76	NA	NA	NA	NA	NA	NA	NA
CL1165.Contig2_Plep1_2	CL1165.Contig2_Plep1_2	2.6	NA	NA	NA	NA	NA	NA	NA
CL1166.Contig2_Plep1_2	CL1166.Contig2_Plep1_2	1.03	NA	NA	NA	NA	NA	NA	NA
CL1167.Contig1_Plep1_2	CL1167.Contig1_Plep1_2	11.71	XP_013184049.1/4.2e-139/PREDICTED: hsp70-binding protein 1 [Amyelois transitella]	NA	sp|Q99P31|HPBP1_MOUSE/3.9e-25/Hsp70-binding protein 1 OS=Mus musculus GN=Hspbp1 PE=1 SV=1	bmor:101737590/3.6e-131/hsp70-binding protein 1; K09562 hsp70-interacting protein	At5g02150/1.5e-15/[O] KOG2160 Armadillo/beta-catenin-like repeat-containing protein	PTHR19316/7.6E-63/--	NA
CL1167.Contig2_Plep1_2	CL1167.Contig2_Plep1_2	3.17	XP_013184049.1/4.3e-139/PREDICTED: hsp70-binding protein 1 [Amyelois transitella]	NA	sp|Q99P31|HPBP1_MOUSE/3.9e-25/Hsp70-binding protein 1 OS=Mus musculus GN=Hspbp1 PE=1 SV=1	bmor:101737590/3.7e-131/hsp70-binding protein 1; K09562 hsp70-interacting protein	At5g02150/1.6e-15/[O] KOG2160 Armadillo/beta-catenin-like repeat-containing protein	PTHR19316/7.6E-63/--	NA
CL1168.Contig1_Plep1_2	CL1168.Contig1_Plep1_2	19.26	KPJ01415.1/7.7e-48/hypothetical protein RR46_03187 [Papilio xuthus]	NA	NA	NA	NA	NA	NA
CL1168.Contig2_Plep1_2	CL1168.Contig2_Plep1_2	29.49	KPJ01415.1/6.2e-48/hypothetical protein RR46_03187 [Papilio xuthus]	NA	NA	NA	NA	NA	NA
CL1169.Contig1_Plep1_2	CL1169.Contig1_Plep1_2	7.85	NA	NA	NA	NA	NA	NA	NA
CL1169.Contig2_Plep1_2	CL1169.Contig2_Plep1_2	2.96	NA	NA	NA	NA	NA	NA	NA
CL117.Contig1_Plep1_2	CL117.Contig1_Plep1_2	1.32	NA	NA	NA	NA	NA	NA	NA
CL117.Contig2_Plep1_2	CL117.Contig2_Plep1_2	1.95	NA	NA	NA	NA	NA	NA	NA
CL1170.Contig1_Plep1_2	CL1170.Contig1_Plep1_2	1.44	NA	NA	NA	NA	NA	NA	NA
CL1170.Contig2_Plep1_2	CL1170.Contig2_Plep1_2	1.18	NA	NA	NA	NA	NA	NA	NA
CL1171.Contig1_Plep1_2	CL1171.Contig1_Plep1_2	48.97	XP_021185457.1/7.8e-134/lysosomal-associated transmembrane protein 4A isoform X1 [Helicoverpa armigera] >XP_021185458.1 lysosomal-associated transmembrane protein 4A isoform X1 [Helicoverpa armigera]	XM_014511773.1/0.0/PREDICTED: Papilio machaon tetraspanning orphan receptor (LOC106717845), mRNA	sp|Q5ZML7|LAP4A_CHICK/2.3e-26/Lysosomal-associated transmembrane protein 4A OS=Gallus gallus GN=LAPTM4A PE=2 SV=1	dpl:KGM_207787/3.1e-123/lysosomal-associated transmembrane protein; K12387 lysosomal-associated transmembrane protein	Hs7661916/2.1e-21/[F] LSE2852 H Membrane nucleoside transporter	PF03821/8.3E-6/Golgi 4-transmembrane spanning transporter	NA
CL1171.Contig2_Plep1_2	CL1171.Contig2_Plep1_2	3.94	NA	NA	NA	NA	NA	NA	NA
CL1172.Contig1_Plep1_2	CL1172.Contig1_Plep1_2	13.27	NA	NA	NA	NA	NA	NA	NA
CL1172.Contig2_Plep1_2	CL1172.Contig2_Plep1_2	6.79	XP_013193425.1/3.9e-252/PREDICTED: AP-2 complex subunit mu [Amyelois transitella] >XP_021194440.1 AP-2 complex subunit mu isoform X1 [Helicoverpa armigera] >XP_021194441.1 AP-2 complex subunit mu isoform X2 [Helicoverpa armigera] >XP_021194442.1 AP-2 complex subunit mu isoform X3 [Helicoverpa armigera] >XP_021202993.1 AP-2 complex subunit mu [Bombyx mori]	XM_021338767.1/0.0/PREDICTED: Helicoverpa armigera AP-2 complex subunit mu (LOC110379216), transcript variant X3, mRNA	sp|Q5ZMP6|AP2M1_CHICK/1.4e-222/AP-2 complex subunit mu OS=Gallus gallus GN=AP2M1 PE=2 SV=1	bmor:101745374/5.2e-253/AP-2 complex subunit mu; K11826 AP-2 complex subunit mu-1	7300861/5.6e-242/[U] KOG0938 Adaptor complexes medium subunit family	PS51072/44.46/Mu homology domain (MHD) profile.	biological_process:GO:0006886//intracellular protein transport;GO:0016192//vesicle-mediated transport;cellular_component:GO:0030131//clathrin adaptor complex;molecular_function:GO:0008289//lipid binding;
CL1172.Contig3_Plep1_2	CL1172.Contig3_Plep1_2	4.53	XP_013193425.1/3.9e-252/PREDICTED: AP-2 complex subunit mu [Amyelois transitella] >XP_021194440.1 AP-2 complex subunit mu isoform X1 [Helicoverpa armigera] >XP_021194441.1 AP-2 complex subunit mu isoform X2 [Helicoverpa armigera] >XP_021194442.1 AP-2 complex subunit mu isoform X3 [Helicoverpa armigera] >XP_021202993.1 AP-2 complex subunit mu [Bombyx mori]	XM_021338767.1/0.0/PREDICTED: Helicoverpa armigera AP-2 complex subunit mu (LOC110379216), transcript variant X3, mRNA	sp|Q5ZMP6|AP2M1_CHICK/1.4e-222/AP-2 complex subunit mu OS=Gallus gallus GN=AP2M1 PE=2 SV=1	bmor:101745374/5.2e-253/AP-2 complex subunit mu; K11826 AP-2 complex subunit mu-1	7300861/5.6e-242/[U] KOG0938 Adaptor complexes medium subunit family	PS51072/44.46/Mu homology domain (MHD) profile.	biological_process:GO:0006886//intracellular protein transport;GO:0016192//vesicle-mediated transport;cellular_component:GO:0030131//clathrin adaptor complex;molecular_function:GO:0008289//lipid binding;
CL1173.Contig1_Plep1_2	CL1173.Contig1_Plep1_2	5.68	XP_011551659.1/8.8e-83/PREDICTED: DNA replication complex GINS protein PSF3-like [Plutella xylostella] >XP_011567534.1 PREDICTED: DNA replication complex GINS protein PSF3-like [Plutella xylostella]	NA	sp|Q9BRX5|PSF3_HUMAN/6.4e-27/DNA replication complex GINS protein PSF3 OS=Homo sapiens GN=GINS3 PE=1 SV=1	pxy:105383320/1.2e-83/DNA replication complex GINS protein PSF3-like; K10734 GINS complex subunit 3	Hs21362088/4.7e-27/[S] KOG1106 Uncharacterized conserved protein	PTHR22768/1.6E-53/--	biological_process:GO:0006260//DNA replication;cellular_component:GO:0005634//nucleus;
CL1173.Contig2_Plep1_2	CL1173.Contig2_Plep1_2	1.89	XP_013187585.1/5.1e-67/PREDICTED: DNA replication complex GINS protein PSF3 [Amyelois transitella]	NA	sp|Q08E12|PSF3_BOVIN/3.0e-21/DNA replication complex GINS protein PSF3 OS=Bos taurus GN=GINS3 PE=2 SV=1	pxy:105383320/5.7e-67/DNA replication complex GINS protein PSF3-like; K10734 GINS complex subunit 3	Hs21362088/2.9e-21/[S] KOG1106 Uncharacterized conserved protein	PTHR22768/8.8E-36/--	NA
CL1174.Contig1_Plep1_2	CL1174.Contig1_Plep1_2	3.85	NA	NA	NA	NA	NA	NA	NA
CL1174.Contig2_Plep1_2	CL1174.Contig2_Plep1_2	5.81	NA	NA	NA	NA	NA	NA	NA
CL1175.Contig1_Plep1_2	CL1175.Contig1_Plep1_2	3.34	XP_017774384.1/4.2e-152/PREDICTED: casein kinase I-like isoform X4 [Nicrophorus vespilloides]	AY526607.1/0.0/Antheraea pernyi casein kinase I alpha mRNA, partial cds	sp|P67827|KC1A_BOVIN/1.0e-152/Casein kinase I isoform alpha OS=Bos taurus GN=CSNK1A1 PE=1 SV=1	nvl:108561097/5.6e-153/casein kinase I-like isoform X1; K08957 casein kinase 1, alpha [EC:2.7.11.1]	Hs19923746/2.2e-152/[T] KOG1163 Casein kinase (serine/threonine/tyrosine protein kinase)	PTHR11909/6.1E-230/--	NA
CL1175.Contig2_Plep1_2	CL1175.Contig2_Plep1_2	11.11	XP_011557397.1/7.1e-177/PREDICTED: casein kinase I isoform alpha-like isoform X1 [Plutella xylostella]	XM_013329632.1/0.0/PREDICTED: Amyelois transitella casein kinase I isoform alpha (LOC106130726), transcript variant X4, mRNA	sp|P67827|KC1A_BOVIN/1.3e-151/Casein kinase I isoform alpha OS=Bos taurus GN=CSNK1A1 PE=1 SV=1	nvl:108561097/2.3e-152/casein kinase I-like isoform X1; K08957 casein kinase 1, alpha [EC:2.7.11.1]	Hs19923746/2.7e-151/[T] KOG1163 Casein kinase (serine/threonine/tyrosine protein kinase)	PF00069/2.5E-26/Protein kinase domain	NA
CL1176.Contig1_Plep1_2	CL1176.Contig1_Plep1_2	1.93	NA	NA	NA	NA	NA	NA	NA
CL1176.Contig2_Plep1_2	CL1176.Contig2_Plep1_2	1.22	NA	NA	NA	NA	NA	NA	NA
CL1177.Contig1_Plep1_2	CL1177.Contig1_Plep1_2	1.96	XP_021180969.1/0.0e+00/tetratricopeptide repeat protein 27 [Helicoverpa armigera]	NA	sp|Q5F3K0|TTC27_CHICK/1.0e-110/Tetratricopeptide repeat protein 27 OS=Gallus gallus GN=TTC27 PE=2 SV=1	ccan:109697160/9.3e-07/baculoviral IAP repeat-containing protein 6-like; K10586 baculoviral IAP repeat-containing protein 6 (apollon) [EC:2.3.2.23]	7293921/1.7e-128/[R] KOG1128 Uncharacterized conserved protein, contains TPR repeats	PS50005/6.52/TPR repeat profile.	NA
CL1177.Contig2_Plep1_2	CL1177.Contig2_Plep1_2	6.15	XP_021180969.1/0.0e+00/tetratricopeptide repeat protein 27 [Helicoverpa armigera]	NA	sp|Q5F3K0|TTC27_CHICK/1.1e-110/Tetratricopeptide repeat protein 27 OS=Gallus gallus GN=TTC27 PE=2 SV=1	ccan:109697160/1.0e-06/baculoviral IAP repeat-containing protein 6-like; K10586 baculoviral IAP repeat-containing protein 6 (apollon) [EC:2.3.2.23]	7293921/1.0e-131/[R] KOG1128 Uncharacterized conserved protein, contains TPR repeats	PTHR16193/7.5E-202/--	NA
CL1178.Contig1_Plep1_2	CL1178.Contig1_Plep1_2	7.7	KRX12134.1/2.5e-19/Photosystem II 5 kDa protein, chloroplastic [Trichinella nelsoni]	NA	NA	NA	NA	PD030057/1.0E-17/PHOTOSYSTEM II CHLOROPLAST PEPTIDE MEMBRANE PHOTOSYNTHESIS TRANSIT PROTEIN THYLAKOID PLASTID	NA
CL1178.Contig2_Plep1_2	CL1178.Contig2_Plep1_2	5.05	KRX12134.1/2.1e-17/Photosystem II 5 kDa protein, chloroplastic [Trichinella nelsoni]	NA	NA	NA	NA	PTHR34940/8.1E-36/--	NA
CL1179.Contig2_Plep1_2	CL1179.Contig2_Plep1_2	1.25	NA	NA	NA	NA	NA	NA	NA
CL118.Contig1_Plep1_2	CL118.Contig1_Plep1_2	4.13	XP_013179389.1/4.6e-164/PREDICTED: protein apterous-like isoform X3 [Papilio xuthus]	XM_013323935.1/0.0/PREDICTED: Papilio xuthus protein apterous-like (LOC106126329), transcript variant X3, mRNA	sp|P29673|APTE_DROME/1.2e-52/Protein apterous OS=Drosophila melanogaster GN=ap PE=2 SV=1	pmac:106717322/3.5e-144/protein apterous-like isoform X1; K09373 LIM homeobox protein 2/9	7302219/8.6e-53/[R] KOG0490 Transcription factor, contains HOX domain	PS50023/13.979/LIM domain profile.	NA
CL118.Contig2_Plep1_2	CL118.Contig2_Plep1_2	7.81	XP_013183601.1/2.6e-221/PREDICTED: protein apterous-like [Amyelois transitella]	XM_013323933.1/0.0/PREDICTED: Papilio xuthus protein apterous-like (LOC106126329), transcript variant X1, mRNA	sp|P29673|APTE_DROME/1.2e-98/Protein apterous OS=Drosophila melanogaster GN=ap PE=2 SV=1	prap:111000896/6.8e-218/protein apterous-like isoform X1; K09373 LIM homeobox protein 2/9	7302219/8.7e-99/[R] KOG0490 Transcription factor, contains HOX domain	PF00046/5.6E-19/Homeobox domain	NA
CL1180.Contig1_Plep1_2	CL1180.Contig1_Plep1_2	5.99	XP_013200732.1/5.4e-133/PREDICTED: trithorax group protein osa isoform X1 [Amyelois transitella]	XM_021331227.1/0.0/PREDICTED: Helicoverpa armigera altered inheritance of mitochondria protein 3 (LOC110373833), transcript variant X3, mRNA	sp|Q6PB44|PTN23_MOUSE/9.3e-18/Tyrosine-protein phosphatase non-receptor type 23 OS=Mus musculus GN=Ptpn23 PE=1 SV=2	lco:104940483/1.5e-22/zona pellucida sperm-binding protein 4-like; K19926 zona pellucida sperm-binding protein 1	CE28321/2.3e-10/[Z] KOG2418 Microtubule-associated protein TAU	NA	NA
CL1180.Contig2_Plep1_2	CL1180.Contig2_Plep1_2	2.01	XP_013139022.1/8.8e-112/PREDICTED: PDZ and LIM domain protein Zasp-like isoform X2 [Papilio polytes]	XM_013345281.1/0.0/PREDICTED: Amyelois transitella extensin (LOC106143245), transcript variant X3, mRNA	NA	cmy:102942536/1.2e-08/ARID1A; AT-rich interaction domain 1A; K11653 AT-rich interactive domain-containing protein 1	Hs21264569/1.9e-09/[B] KOG2510 SWI-SNF chromatin-remodeling complex protein	SM00735/6.3E-11/ZASP-like motif	NA
CL1180.Contig3_Plep1_2	CL1180.Contig3_Plep1_2	18.17	XP_013200732.1/7.0e-138/PREDICTED: trithorax group protein osa isoform X1 [Amyelois transitella]	XM_021331227.1/0.0/PREDICTED: Helicoverpa armigera altered inheritance of mitochondria protein 3 (LOC110373833), transcript variant X3, mRNA	sp|Q6PB44|PTN23_MOUSE/8.9e-18/Tyrosine-protein phosphatase non-receptor type 23 OS=Mus musculus GN=Ptpn23 PE=1 SV=2	lco:104940483/1.4e-22/zona pellucida sperm-binding protein 4-like; K19926 zona pellucida sperm-binding protein 1	CE28322/2.2e-10/[Z] KOG2418 Microtubule-associated protein TAU	NA	NA
CL1180.Contig4_Plep1_2	CL1180.Contig4_Plep1_2	9.9	XP_013200736.1/2.7e-87/PREDICTED: uncharacterized protein LOC106143245 isoform X4 [Amyelois transitella]	XM_021331227.1/0.0/PREDICTED: Helicoverpa armigera altered inheritance of mitochondria protein 3 (LOC110373833), transcript variant X3, mRNA	NA	cmy:102942536/9.6e-09/ARID1A; AT-rich interaction domain 1A; K11653 AT-rich interactive domain-containing protein 1	HsM19923341/1.2e-09/[B] KOG2510 SWI-SNF chromatin-remodeling complex protein	NA	NA
CL1180.Contig5_Plep1_2	CL1180.Contig5_Plep1_2	7.14	XP_013139022.1/1.1e-116/PREDICTED: PDZ and LIM domain protein Zasp-like isoform X2 [Papilio polytes]	XM_013345281.1/0.0/PREDICTED: Amyelois transitella extensin (LOC106143245), transcript variant X3, mRNA	NA	cmy:102942536/1.2e-08/ARID1A; AT-rich interaction domain 1A; K11653 AT-rich interactive domain-containing protein 1	Hs21264575/1.4e-09/[B] KOG2510 SWI-SNF chromatin-remodeling complex protein	SM00735/6.3E-11/ZASP-like motif	NA
CL1180.Contig6_Plep1_2	CL1180.Contig6_Plep1_2	39.94	XP_013200735.1/1.8e-177/PREDICTED: extensin isoform X3 [Amyelois transitella]	XM_013345281.1/0.0/PREDICTED: Amyelois transitella extensin (LOC106143245), transcript variant X3, mRNA	sp|Q6PB44|PTN23_MOUSE/1.0e-17/Tyrosine-protein phosphatase non-receptor type 23 OS=Mus musculus GN=Ptpn23 PE=1 SV=2	lco:104940483/4.4e-23/zona pellucida sperm-binding protein 4-like; K19926 zona pellucida sperm-binding protein 1	CE24967/2.6e-10/[Z] KOG2418 Microtubule-associated protein TAU	SM00735/6.3E-11/ZASP-like motif	NA
CL1181.Contig1_Plep1_2	CL1181.Contig1_Plep1_2	7.28	XP_013174413.1/2.3e-133/PREDICTED: 4,5-DOPA dioxygenase extradiol-like [Papilio xuthus]	NA	NA	phd:102318084/3.6e-26/extradiol ring-cleavage dioxygenase-like; K15777 4,5-DOPA dioxygenase extradiol [EC:1.13.11.-]	At4g15090_2/1.6e-32/[S] TWOG0099 Uncharacterized protein	PF02900/8.3E-34/Catalytic LigB subunit of aromatic ring-opening dioxygenase	NA
CL1181.Contig3_Plep1_2	CL1181.Contig3_Plep1_2	4.93	XP_013174413.1/1.2e-133/PREDICTED: 4,5-DOPA dioxygenase extradiol-like [Papilio xuthus]	NA	NA	phd:102318084/1.5e-28/extradiol ring-cleavage dioxygenase-like; K15777 4,5-DOPA dioxygenase extradiol [EC:1.13.11.-]	At4g15090_2/5.6e-34/[S] TWOG0099 Uncharacterized protein	PTHR30096:SF4/5.1E-93/--	NA
CL1182.Contig1_Plep1_2	CL1182.Contig1_Plep1_2	3067.99	NA	NA	NA	NA	NA	NA	NA
CL1182.Contig2_Plep1_2	CL1182.Contig2_Plep1_2	283.72	NA	NA	NA	NA	NA	NA	NA
CL1183.Contig1_Plep1_2	CL1183.Contig1_Plep1_2	6.49	NA	NA	NA	NA	NA	NA	NA
CL1184.Contig1_Plep1_2	CL1184.Contig1_Plep1_2	13.37	XP_021196135.1/3.1e-147/uncharacterized protein LOC110380460 [Helicoverpa armigera]	XM_012692738.2/0.0/PREDICTED: Bombyx mori uncharacterized LOC105842064 (LOC105842064), mRNA	NA	dvi:Dvir_GJ23623/4.0e-74/uncharacterized protein; K18080 tensin	NA	PTHR21113/4.5E-89/--	NA
CL1185.Contig1_Plep1_2	CL1185.Contig1_Plep1_2	1.45	CEL96658.1/3.3e-11/unnamed protein product [Vitrella brassicaformis CCMP3155]	NA	NA	NA	NA	PTHR31032/1.1E-47/--	NA
CL1185.Contig2_Plep1_2	CL1185.Contig2_Plep1_2	3.38	CEL96658.1/1.0e-15/unnamed protein product [Vitrella brassicaformis CCMP3155]	NA	NA	NA	NA	PTHR31032:SF3/4.7E-90/--	NA
CL1186.Contig1_Plep1_2	CL1186.Contig1_Plep1_2	17.92	XP_022126765.1/1.6e-275/uncharacterized protein LOC111001258 isoform X3 [Pieris rapae]	AK382003.1/0.0/Bombyx mori mRNA, clone: fdpe03N04	NA	tca:103313020/2.3e-68/receptor-type tyrosine-protein phosphatase alpha-like; K18032 receptor-type tyrosine-protein phosphatase A [EC:3.1.3.48]	7291560/2.3e-07/[G] KOG3075 Ribose 5-phosphate isomerase	PF16061/3.1E-107/Domain of unknown function (DUF4803)	NA
CL1186.Contig2_Plep1_2	CL1186.Contig2_Plep1_2	23.78	XP_021194435.1/6.7e-274/uncharacterized protein LOC110379212 isoform X3 [Helicoverpa armigera]	XM_021338760.1/0.0/PREDICTED: Helicoverpa armigera uncharacterized LOC110379212 (LOC110379212), transcript variant X3, mRNA	NA	tca:103313020/4.5e-69/receptor-type tyrosine-protein phosphatase alpha-like; K18032 receptor-type tyrosine-protein phosphatase A [EC:3.1.3.48]	7291560/2.3e-07/[G] KOG3075 Ribose 5-phosphate isomerase	PF16061/5.2E-103/Domain of unknown function (DUF4803)	NA
CL1187.Contig1_Plep1_2	CL1187.Contig1_Plep1_2	4.34	XP_021188986.1/1.2e-129/elongation of very long chain fatty acids protein AAEL008004 isoform X2 [Helicoverpa armigera]	XM_022264492.1/0.0/PREDICTED: Pieris rapae elongation of very long chain fatty acids protein AAEL008004-like (LOC110996669), transcript variant X3, mRNA	sp|Q1HRV8|ELVL1_AEDAE/4.4e-94/Elongation of very long chain fatty acids protein AAEL008004 OS=Aedes aegypti GN=AAEL008004 PE=2 SV=2	pxy:105382558/6.9e-94/elongation of very long chain fatty acids protein AAEL008004-like; K10250 elongation of very long chain fatty acids protein 7 [EC:2.3.1.199]	7298969/1.6e-85/[I] KOG3071 Fatty acyl-CoA elongase/Polyunsaturated fatty acid specific elongation enzyme	PF01151/3.9E-57/GNS1/SUR4 family	NA
CL1187.Contig2_Plep1_2	CL1187.Contig2_Plep1_2	24.95	XP_021188983.1/7.7e-168/elongation of very long chain fatty acids protein AAEL008004 isoform X1 [Helicoverpa armigera] >XP_021188984.1 elongation of very long chain fatty acids protein AAEL008004 isoform X1 [Helicoverpa armigera]	XM_021333309.1/0.0/PREDICTED: Helicoverpa armigera elongation of very long chain fatty acids protein AAEL008004 (LOC110375258), transcript variant X2, mRNA	sp|Q1HRV8|ELVL1_AEDAE/1.3e-129/Elongation of very long chain fatty acids protein AAEL008004 OS=Aedes aegypti GN=AAEL008004 PE=2 SV=2	nvl:108557523/2.6e-111/elongation of very long chain fatty acids protein AAEL008004-like; K10250 elongation of very long chain fatty acids protein 7 [EC:2.3.1.199]	7298969/3.2e-88/[I] KOG3071 Fatty acyl-CoA elongase/Polyunsaturated fatty acid specific elongation enzyme	PF01151/1.9E-68/GNS1/SUR4 family	NA
CL1188.Contig1_Plep1_2	CL1188.Contig1_Plep1_2	60.69	NP_001298421.1/5.4e-87/eukaryotic translation initiation factor 5A [Papilio polytes] >NP_001299269.1 eukaryotic translation initiation factor 5A [Papilio xuthus] >XP_013140859.1 PREDICTED: eukaryotic translation initiation factor 5A [Papilio polytes] >XP_013140860.1 PREDICTED: eukaryotic translation initiation factor 5A [Papilio polytes] >XP_013179991.1 PREDICTED: eukaryotic translation initiatio…	XM_021342567.1/0.0/PREDICTED: Helicoverpa armigera eukaryotic translation initiation factor 5A (LOC110382083), transcript variant X2, mRNA	sp|P62924|IF5A_SPOEX/1.6e-88/Eukaryotic translation initiation factor 5A OS=Spodoptera exigua GN=eIF-5A PE=2 SV=1	pmac:106713245/7.1e-88/eukaryotic translation initiation factor 5A; K03263 translation initiation factor 5A	7291729/5.7e-72/[J] KOG3271 Translation initiation factor 5A (eIF-5A)	PS00302/-/Eukaryotic initiation factor 5A hypusine signature.	biological_process:GO:0006452//translational frameshifting;GO:0045905//positive regulation of translational termination;GO:0045901//positive regulation of translational elongation;molecular_function:GO:0043022//ribosome binding;GO:0003743//translation initiation factor activity;GO:0003746//translation elongation factor activity;
CL1188.Contig2_Plep1_2	CL1188.Contig2_Plep1_2	118.15	NP_001298421.1/5.3e-87/eukaryotic translation initiation factor 5A [Papilio polytes] >NP_001299269.1 eukaryotic translation initiation factor 5A [Papilio xuthus] >XP_013140859.1 PREDICTED: eukaryotic translation initiation factor 5A [Papilio polytes] >XP_013140860.1 PREDICTED: eukaryotic translation initiation factor 5A [Papilio polytes] >XP_013179991.1 PREDICTED: eukaryotic translation initiatio…	XM_013345523.1/0.0/PREDICTED: Amyelois transitella eukaryotic translation initiation factor 5A (LOC106143436), transcript variant X2, mRNA	sp|P62925|IF5A_SPOFR/1.5e-88/Eukaryotic translation initiation factor 5A OS=Spodoptera frugiperda GN=eIF-5A PE=1 SV=1	pmac:106713245/7.0e-88/eukaryotic translation initiation factor 5A; K03263 translation initiation factor 5A	7291729/5.6e-72/[J] KOG3271 Translation initiation factor 5A (eIF-5A)	PS00302/-/Eukaryotic initiation factor 5A hypusine signature.	biological_process:GO:0006452//translational frameshifting;GO:0045905//positive regulation of translational termination;GO:0045901//positive regulation of translational elongation;molecular_function:GO:0043022//ribosome binding;GO:0003743//translation initiation factor activity;GO:0003746//translation elongation factor activity;
CL1189.Contig1_Plep1_2	CL1189.Contig1_Plep1_2	700.24	NA	NA	NA	NA	NA	NA	NA
CL1189.Contig2_Plep1_2	CL1189.Contig2_Plep1_2	1456.48	NA	NA	NA	NA	NA	NA	NA
CL119.Contig1_Plep1_2	CL119.Contig1_Plep1_2	12.12	NA	NA	NA	NA	NA	NA	NA
CL119.Contig2_Plep1_2	CL119.Contig2_Plep1_2	41.28	NA	NA	NA	NA	NA	NA	NA
CL1190.Contig1_Plep1_2	CL1190.Contig1_Plep1_2	1.89	NA	NA	NA	NA	NA	NA	NA
CL1190.Contig2_Plep1_2	CL1190.Contig2_Plep1_2	0.99	NA	NA	NA	NA	NA	NA	NA
CL1191.Contig1_Plep1_2	CL1191.Contig1_Plep1_2	5.19	XP_022128001.1/5.7e-264/heterogeneous nuclear ribonucleoprotein R isoform X8 [Pieris rapae]	XM_021333403.1/0.0/PREDICTED: Helicoverpa armigera heterogeneous nuclear ribonucleoprotein R (LOC110375328), mRNA	sp|O43390|HNRPR_HUMAN/1.3e-148/Heterogeneous nuclear ribonucleoprotein R OS=Homo sapiens GN=HNRNPR PE=1 SV=1	dnx:107168061/3.6e-174/heterogeneous nuclear ribonucleoprotein Q isoform X1; K13160 heterogeneous nuclear ribonucleoprotein Q	7300657/5.7e-207/[A] KOG0117 Heterogeneous nuclear ribonucleoprotein R (RRM superfamily)	PS50102/11.554/Eukaryotic RNA Recognition Motif (RRM) profile.	NA
CL1191.Contig2_Plep1_2	CL1191.Contig2_Plep1_2	7.18	XP_022127999.1/3.9e-268/heterogeneous nuclear ribonucleoprotein R isoform X7 [Pieris rapae]	XM_013332705.1/0.0/PREDICTED: Amyelois transitella heterogeneous nuclear ribonucleoprotein R (LOC106133098), transcript variant X1, mRNA	sp|O43390|HNRPR_HUMAN/4.9e-148/Heterogeneous nuclear ribonucleoprotein R OS=Homo sapiens GN=HNRNPR PE=1 SV=1	dnx:107168061/2.4e-173/heterogeneous nuclear ribonucleoprotein Q isoform X1; K13160 heterogeneous nuclear ribonucleoprotein Q	7300657/1.3e-206/[A] KOG0117 Heterogeneous nuclear ribonucleoprotein R (RRM superfamily)	PS50102/11.554/Eukaryotic RNA Recognition Motif (RRM) profile.	NA
CL1191.Contig3_Plep1_2	CL1191.Contig3_Plep1_2	17.43	XP_022127999.1/3.5e-268/heterogeneous nuclear ribonucleoprotein R isoform X7 [Pieris rapae]	XM_013332706.1/0.0/PREDICTED: Amyelois transitella heterogeneous nuclear ribonucleoprotein R (LOC106133098), transcript variant X2, mRNA	sp|O43390|HNRPR_HUMAN/4.5e-148/Heterogeneous nuclear ribonucleoprotein R OS=Homo sapiens GN=HNRNPR PE=1 SV=1	dnx:107168061/2.1e-173/heterogeneous nuclear ribonucleoprotein Q isoform X1; K13160 heterogeneous nuclear ribonucleoprotein Q	7300657/1.2e-206/[A] KOG0117 Heterogeneous nuclear ribonucleoprotein R (RRM superfamily)	PTHR24012:SF480/1.5E-137/--	NA
CL1191.Contig4_Plep1_2	CL1191.Contig4_Plep1_2	9.27	XP_022128001.1/5.2e-264/heterogeneous nuclear ribonucleoprotein R isoform X8 [Pieris rapae]	XM_013332706.1/0.0/PREDICTED: Amyelois transitella heterogeneous nuclear ribonucleoprotein R (LOC106133098), transcript variant X2, mRNA	sp|O43390|HNRPR_HUMAN/1.2e-148/Heterogeneous nuclear ribonucleoprotein R OS=Homo sapiens GN=HNRNPR PE=1 SV=1	dnx:107168061/3.3e-174/heterogeneous nuclear ribonucleoprotein Q isoform X1; K13160 heterogeneous nuclear ribonucleoprotein Q	7300657/5.2e-207/[A] KOG0117 Heterogeneous nuclear ribonucleoprotein R (RRM superfamily)	PTHR24012:SF480/7.3E-137/--	NA
CL1192.Contig1_Plep1_2	CL1192.Contig1_Plep1_2	4.17	NA	NA	NA	NA	NA	NA	NA
CL1192.Contig2_Plep1_2	CL1192.Contig2_Plep1_2	1.44	NA	NA	NA	NA	NA	NA	NA
CL1193.Contig1_Plep1_2	CL1193.Contig1_Plep1_2	4.64	KPJ02582.1/7.4e-32/Uncharacterized protein C17orf90-like [Papilio xuthus]	NA	sp|Q9CR10|OXLD1_MOUSE/3.7e-09/Oxidoreductase-like domain-containing protein 1 OS=Mus musculus GN=Oxld1 PE=1 SV=1	NA	NA	PF09791/6.1E-7/Oxidoreductase-like protein, N-terminal	NA
CL1193.Contig2_Plep1_2	CL1193.Contig2_Plep1_2	1.78	KPJ02582.1/4.9e-32/Uncharacterized protein C17orf90-like [Papilio xuthus]	NA	sp|Q9CR10|OXLD1_MOUSE/7.2e-09/Oxidoreductase-like domain-containing protein 1 OS=Mus musculus GN=Oxld1 PE=1 SV=1	NA	NA	PF09791/6.4E-7/Oxidoreductase-like protein, N-terminal	NA
CL1193.Contig3_Plep1_2	CL1193.Contig3_Plep1_2	3.11	KPJ02582.1/6.2e-26/Uncharacterized protein C17orf90-like [Papilio xuthus]	NA	sp|Q9CR10|OXLD1_MOUSE/4.9e-09/Oxidoreductase-like domain-containing protein 1 OS=Mus musculus GN=Oxld1 PE=1 SV=1	NA	NA	PF09791/3.5E-7/Oxidoreductase-like protein, N-terminal	NA
CL1194.Contig1_Plep1_2	CL1194.Contig1_Plep1_2	8.16	ARA91641.1/2.0e-164/cytochrome P450 monooxygenase [Pieris rapae]	NA	sp|Q964R0|CP6K1_BLAGE/1.3e-72/Cytochrome P450 6k1 OS=Blattella germanica GN=CYP6K1 PE=2 SV=1	prap:110993760/1.0e-164/cytochrome P450 6k1-like; K14999 cytochrome P450 family 6 [EC:1.14.-.-]	7303501/6.7e-66/[Q] KOG0158 Cytochrome P450 CYP3/CYP5/CYP6/CYP9 subfamilies	PTHR24292/4.3E-124/--	cellular_component:GO:0016021//integral component of membrane;molecular_function:GO:0016705//oxidoreductase activity, acting on paired donors, with incorporation or reduction of molecular oxygen;GO:0020037//heme binding;GO:0005506//iron ion binding;GO:0004497//monooxygenase activity;
CL1194.Contig2_Plep1_2	CL1194.Contig2_Plep1_2	4.31	ARA91641.1/1.9e-49/cytochrome P450 monooxygenase [Pieris rapae]	NA	sp|Q9V675|CP6G2_DROME/9.5e-22/Probable cytochrome P450 6g2 OS=Drosophila melanogaster GN=Cyp6g2 PE=2 SV=1	prap:110993760/3.4e-50/cytochrome P450 6k1-like; K14999 cytochrome P450 family 6 [EC:1.14.-.-]	7303501/6.9e-22/[Q] KOG0158 Cytochrome P450 CYP3/CYP5/CYP6/CYP9 subfamilies	PF00067/8.4E-14/Cytochrome P450	NA
CL1195.Contig1_Plep1_2	CL1195.Contig1_Plep1_2	2.96	NA	NA	NA	NA	NA	NA	NA
CL1195.Contig2_Plep1_2	CL1195.Contig2_Plep1_2	3.68	NA	NA	NA	NA	NA	NA	NA
CL1196.Contig1_Plep1_2	CL1196.Contig1_Plep1_2	2.3	AQY62770.1/1.0e-23/carboxylesterase [Pieris rapae]	NA	sp|Q8N0W4|NLGNX_HUMAN/1.5e-16/Neuroligin-4, X-linked OS=Homo sapiens GN=NLGN4X PE=1 SV=1	prap:111004119/3.9e-24/venom carboxylesterase-6-like; K01050 cholinesterase [EC:3.1.1.8]	Hs7662470/8.3e-17/[R] KOG1516 Carboxylesterase and related proteins	PTHR11559/8.3E-33/--	NA
CL1196.Contig2_Plep1_2	CL1196.Contig2_Plep1_2	60.6	AII21987.1/2.9e-156/odorant degrading enzyme CXE13 [Sesamia inferens]	NA	sp|B2D0J5|EST6_APIME/1.0e-102/Venom carboxylesterase-6 OS=Apis mellifera PE=2 SV=1	pmac:106712332/5.4e-151/venom carboxylesterase-6-like; K01044 carboxylesterase 1 [EC:3.1.1.1]	7297537/1.5e-66/[R] KOG1516 Carboxylesterase and related proteins	PS00122/-/Carboxylesterases type-B serine active site.	NA
CL1197.Contig1_Plep1_2	CL1197.Contig1_Plep1_2	4.18	NA	NA	NA	NA	NA	NA	NA
CL1198.Contig1_Plep1_2	CL1198.Contig1_Plep1_2	142.45	XP_014355624.1/8.9e-110/PREDICTED: cytochrome P450 4c3-like [Papilio machaon]	NA	sp|Q27589|CP4D2_DROME/8.6e-38/Cytochrome P450 4d2 OS=Drosophila melanogaster GN=Cyp4d2 PE=2 SV=2	pmac:106708601/1.2e-110/cytochrome P450 4c3-like; K15001 cytochrome P450 family 4 [EC:1.14.-.-]	7301993/8.1e-38/[QI] KOG0157 Cytochrome P450 CYP4/CYP19/CYP26 subfamilies	PTHR24291/1.5E-66/--	NA
CL1198.Contig2_Plep1_2	CL1198.Contig2_Plep1_2	25.95	XP_013175028.1/5.3e-153/PREDICTED: cytochrome P450 4c3-like [Papilio xuthus]	NA	sp|Q9VA27|CP4C3_DROME/2.6e-56/Cytochrome P450 4c3 OS=Drosophila melanogaster GN=Cyp4c3 PE=2 SV=1	pmac:106708601/4.6e-153/cytochrome P450 4c3-like; K15001 cytochrome P450 family 4 [EC:1.14.-.-]	7301993/1.9e-56/[QI] KOG0157 Cytochrome P450 CYP4/CYP19/CYP26 subfamilies	PR00385/2.5E-7/P450 superfamily signature	NA
CL1199.Contig1_Plep1_2	CL1199.Contig1_Plep1_2	3.89	NA	NA	NA	NA	NA	NA	NA
CL12.Contig1_Plep1_2	CL12.Contig1_Plep1_2	3.15	XP_021184635.1/1.5e-85/uncharacterized protein LOC110372336 [Helicoverpa armigera]	NA	NA	pxy:105397960/7.4e-86/uncharacterized LOC105397960; K00010 myo-inositol 2-dehydrogenase / D-chiro-inositol 1-dehydrogenase [EC:1.1.1.18 1.1.1.369]	7295964/2.3e-13/[GQ] KOG2741 Dimeric dihydrodiol dehydrogenase	PTHR22604/2.9E-56/--	NA
CL12.Contig2_Plep1_2	CL12.Contig2_Plep1_2	297.75	XP_011568290.1/9.7e-175/PREDICTED: uncharacterized protein LOC105397960 [Plutella xylostella]	NA	sp|Q6DKE0|DHDH_XENLA/8.7e-08/Trans-1,2-dihydrobenzene-1,2-diol dehydrogenase OS=Xenopus laevis GN=dhdh PE=2 SV=1	pxy:105397960/1.3e-175/uncharacterized LOC105397960; K00010 myo-inositol 2-dehydrogenase / D-chiro-inositol 1-dehydrogenase [EC:1.1.1.18 1.1.1.369]	7295964/3.5e-14/[GQ] KOG2741 Dimeric dihydrodiol dehydrogenase	PF02894/6.1E-6/Oxidoreductase family, C-terminal alpha/beta domain	NA
CL12.Contig3_Plep1_2	CL12.Contig3_Plep1_2	4.78	XP_011568290.1/1.0e-32/PREDICTED: uncharacterized protein LOC105397960 [Plutella xylostella]	NA	NA	pxy:105397960/1.4e-33/uncharacterized LOC105397960; K00010 myo-inositol 2-dehydrogenase / D-chiro-inositol 1-dehydrogenase [EC:1.1.1.18 1.1.1.369]	NA	PF02894/3.6E-5/Oxidoreductase family, C-terminal alpha/beta domain	NA
CL120.Contig2_Plep1_2	CL120.Contig2_Plep1_2	23.47	XP_021191555.1/1.1e-124/uncharacterized protein LOC110377174 [Helicoverpa armigera] >XP_021191556.1 uncharacterized protein LOC110377174 [Helicoverpa armigera] >XP_021191557.1 uncharacterized protein LOC110377174 [Helicoverpa armigera]	XR_001225594.1/0.0/PREDICTED: Papilio polytes uncharacterized LOC106102722 (LOC106102722), misc_RNA	NA	bter:105666137/2.3e-06/D site-binding protein; K09062 protein giant	NA	PF07716/4.4E-9/Basic region leucine zipper	NA
CL120.Contig3_Plep1_2	CL120.Contig3_Plep1_2	15.99	XP_021191555.1/4.3e-142/uncharacterized protein LOC110377174 [Helicoverpa armigera] >XP_021191556.1 uncharacterized protein LOC110377174 [Helicoverpa armigera] >XP_021191557.1 uncharacterized protein LOC110377174 [Helicoverpa armigera]	XR_001225594.1/0.0/PREDICTED: Papilio polytes uncharacterized LOC106102722 (LOC106102722), misc_RNA	NA	bter:105666137/2.2e-06/D site-binding protein; K09062 protein giant	NA	PS50217/9.105/Basic-leucine zipper (bZIP) domain profile.	NA
CL120.Contig4_Plep1_2	CL120.Contig4_Plep1_2	33.7	XP_021191555.1/1.1e-124/uncharacterized protein LOC110377174 [Helicoverpa armigera] >XP_021191556.1 uncharacterized protein LOC110377174 [Helicoverpa armigera] >XP_021191557.1 uncharacterized protein LOC110377174 [Helicoverpa armigera]	XR_001225594.1/0.0/PREDICTED: Papilio polytes uncharacterized LOC106102722 (LOC106102722), misc_RNA	NA	bter:105666137/2.3e-06/D site-binding protein; K09062 protein giant	NA	PF07716/4.4E-9/Basic region leucine zipper	NA
CL120.Contig5_Plep1_2	CL120.Contig5_Plep1_2	11.45	XP_021191555.1/4.3e-142/uncharacterized protein LOC110377174 [Helicoverpa armigera] >XP_021191556.1 uncharacterized protein LOC110377174 [Helicoverpa armigera] >XP_021191557.1 uncharacterized protein LOC110377174 [Helicoverpa armigera]	XR_001225594.1/0.0/PREDICTED: Papilio polytes uncharacterized LOC106102722 (LOC106102722), misc_RNA	NA	bter:105666137/2.3e-06/D site-binding protein; K09062 protein giant	NA	PS50217/9.105/Basic-leucine zipper (bZIP) domain profile.	NA
CL120.Contig6_Plep1_2	CL120.Contig6_Plep1_2	63.63	NP_001037099.1/1.3e-33/chorion b-ZIP transcription factor [Bombyx mori] >XP_012549563.1 chorion b-ZIP transcription factor isoform X1 [Bombyx mori] >AAV34566.1 chorion b-ZIP transcription factor [Bombyx mori]	XM_021335880.1/0.0/PREDICTED: Helicoverpa armigera uncharacterized LOC110377174 (LOC110377174), transcript variant X1, mRNA	NA	NA	NA	NA	molecular_function:GO:0003700//DNA binding transcription factor activity;
CL120.Contig7_Plep1_2	CL120.Contig7_Plep1_2	39.84	XP_021191555.1/4.3e-142/uncharacterized protein LOC110377174 [Helicoverpa armigera] >XP_021191556.1 uncharacterized protein LOC110377174 [Helicoverpa armigera] >XP_021191557.1 uncharacterized protein LOC110377174 [Helicoverpa armigera]	XR_001225594.1/0.0/PREDICTED: Papilio polytes uncharacterized LOC106102722 (LOC106102722), misc_RNA	NA	bter:105666137/2.2e-06/D site-binding protein; K09062 protein giant	NA	PS50217/9.105/Basic-leucine zipper (bZIP) domain profile.	NA
CL1200.Contig1_Plep1_2	CL1200.Contig1_Plep1_2	4.6	XP_021182479.1/2.2e-132/arginine/serine-rich coiled-coil protein 2 isoform X1 [Helicoverpa armigera]	NA	sp|A6QLS2|RSRC2_BOVIN/5.0e-30/Arginine/serine-rich coiled-coil protein 2 OS=Bos taurus GN=RSRC2 PE=2 SV=2	tut:107363986/1.9e-23/splicing regulatory glutamine/lysine-rich protein 1-like; K13165 splicing factor, arginine/serine-rich 12	7292130/4.0e-21/[A] KOG1869 Splicing coactivator SRm160/300, subunit SRm300	PF15477/2.5E-20/Small acidic protein family	NA
CL1200.Contig2_Plep1_2	CL1200.Contig2_Plep1_2	4.34	XP_021182479.1/2.2e-132/arginine/serine-rich coiled-coil protein 2 isoform X1 [Helicoverpa armigera]	NA	sp|A6QLS2|RSRC2_BOVIN/5.0e-30/Arginine/serine-rich coiled-coil protein 2 OS=Bos taurus GN=RSRC2 PE=2 SV=2	tut:107363986/1.8e-23/splicing regulatory glutamine/lysine-rich protein 1-like; K13165 splicing factor, arginine/serine-rich 12	7292130/4.0e-21/[A] KOG1869 Splicing coactivator SRm160/300, subunit SRm300	PF15477/2.5E-20/Small acidic protein family	NA
CL1201.Contig1_Plep1_2	CL1201.Contig1_Plep1_2	8.27	XP_021183289.1/1.6e-181/COP9 signalosome complex subunit 6 [Helicoverpa armigera]	XM_018481125.1/0.0/PREDICTED: Agrilus planipennis COP9 signalosome complex subunit 6 (LOC108745069), mRNA	sp|Q9VCY3|CSN6_DROME/4.5e-109/COP9 signalosome complex subunit 6 OS=Drosophila melanogaster GN=CSN6 PE=1 SV=1	pmac:106712337/1.8e-181/COP9 signalosome complex subunit 6; K12179 COP9 signalosome complex subunit 6	7300881/3.2e-109/[OT] KOG3050 COP9 signalosome, subunit CSN6	PTHR10540:SF8/5.4E-131/--	biological_process:GO:0000338//protein deneddylation;cellular_component:GO:0008180//COP9 signalosome;
CL1201.Contig2_Plep1_2	CL1201.Contig2_Plep1_2	5.61	XP_021183289.1/1.6e-181/COP9 signalosome complex subunit 6 [Helicoverpa armigera]	XM_018481125.1/0.0/PREDICTED: Agrilus planipennis COP9 signalosome complex subunit 6 (LOC108745069), mRNA	sp|Q9VCY3|CSN6_DROME/4.4e-109/COP9 signalosome complex subunit 6 OS=Drosophila melanogaster GN=CSN6 PE=1 SV=1	pmac:106712337/1.8e-181/COP9 signalosome complex subunit 6; K12179 COP9 signalosome complex subunit 6	7300881/3.2e-109/[OT] KOG3050 COP9 signalosome, subunit CSN6	PTHR10540:SF8/5.4E-131/--	biological_process:GO:0000338//protein deneddylation;cellular_component:GO:0008180//COP9 signalosome;
CL1202.Contig1_Plep1_2	CL1202.Contig1_Plep1_2	13.28	NA	NA	NA	NA	NA	NA	NA
CL1202.Contig2_Plep1_2	CL1202.Contig2_Plep1_2	4.88	NA	NA	NA	NA	NA	NA	NA
CL1203.Contig1_Plep1_2	CL1203.Contig1_Plep1_2	4.76	XP_021197883.1/1.1e-07/uncharacterized protein LOC110381805 [Helicoverpa armigera]	NA	NA	NA	NA	NA	NA
CL1203.Contig2_Plep1_2	CL1203.Contig2_Plep1_2	3.14	XP_013196262.1/1.4e-53/PREDICTED: U1 small nuclear ribonucleoprotein 70 kDa [Amyelois transitella]	NA	sp|P17133|RU17_DROME/5.0e-40/U1 small nuclear ribonucleoprotein 70 kDa OS=Drosophila melanogaster GN=snRNP-U1-70K PE=1 SV=2	dpl:KGM_206206/9.5e-54/U1 small nuclear ribonucleoprotein; K11093 U1 small nuclear ribonucleoprotein 70kDa	7297205/3.7e-40/[A] KOG0113 U1 small nuclear ribonucleoprotein (RRM superfamily)	PTHR13952:SF5/2.7E-52/--	NA
CL1204.Contig1_Plep1_2	CL1204.Contig1_Plep1_2	3.19	NA	NA	NA	NA	NA	NA	NA
CL1204.Contig2_Plep1_2	CL1204.Contig2_Plep1_2	1.07	NA	NA	NA	NA	NA	NA	NA
CL1204.Contig3_Plep1_2	CL1204.Contig3_Plep1_2	2.21	NA	NA	NA	NA	NA	NA	NA
CL1204.Contig4_Plep1_2	CL1204.Contig4_Plep1_2	1.57	NA	NA	NA	NA	NA	NA	NA
CL1205.Contig1_Plep1_2	CL1205.Contig1_Plep1_2	4.77	XP_004926798.1/9.6e-33/mediator of RNA polymerase II transcription subunit 17 isoform X2 [Bombyx mori]	NA	sp|Q9VEC1|MED17_DROME/3.0e-20/Mediator of RNA polymerase II transcription subunit 17 OS=Drosophila melanogaster GN=MED17 PE=1 SV=1	bmor:101739503/1.3e-33/mediator of RNA polymerase II transcription subunit 17; K15133 mediator of RNA polymerase II transcription subunit 17	7300347/2.2e-20/[KT] KOG4512 Vitamin D3 receptor interacting protein	NA	cellular_component:GO:0016592//mediator complex;molecular_function:GO:0001104//RNA polymerase II transcription cofactor activity;
CL1205.Contig2_Plep1_2	CL1205.Contig2_Plep1_2	0.18	XP_021201283.1/5.4e-19/mediator of RNA polymerase II transcription subunit 17 [Helicoverpa armigera]	NA	sp|Q17JT4|MED17_AEDAE/2.7e-12/Mediator of RNA polymerase II transcription subunit 17 OS=Aedes aegypti GN=MED17 PE=3 SV=1	bmor:101739503/1.6e-19/mediator of RNA polymerase II transcription subunit 17; K15133 mediator of RNA polymerase II transcription subunit 17	7300347/1.4e-10/[KT] KOG4512 Vitamin D3 receptor interacting protein	NA	cellular_component:GO:0016592//mediator complex;molecular_function:GO:0001104//RNA polymerase II transcription cofactor activity;
CL1205.Contig3_Plep1_2	CL1205.Contig3_Plep1_2	0.67	XP_021201283.1/5.2e-19/mediator of RNA polymerase II transcription subunit 17 [Helicoverpa armigera]	NA	sp|Q17JT4|MED17_AEDAE/2.6e-12/Mediator of RNA polymerase II transcription subunit 17 OS=Aedes aegypti GN=MED17 PE=3 SV=1	bmor:101739503/1.5e-19/mediator of RNA polymerase II transcription subunit 17; K15133 mediator of RNA polymerase II transcription subunit 17	7300347/1.4e-10/[KT] KOG4512 Vitamin D3 receptor interacting protein	NA	cellular_component:GO:0016592//mediator complex;molecular_function:GO:0001104//RNA polymerase II transcription cofactor activity;
CL1205.Contig4_Plep1_2	CL1205.Contig4_Plep1_2	7.41	XP_004926798.1/9.5e-33/mediator of RNA polymerase II transcription subunit 17 isoform X2 [Bombyx mori]	NA	sp|Q9VEC1|MED17_DROME/3.0e-20/Mediator of RNA polymerase II transcription subunit 17 OS=Drosophila melanogaster GN=MED17 PE=1 SV=1	bmor:101739503/1.3e-33/mediator of RNA polymerase II transcription subunit 17; K15133 mediator of RNA polymerase II transcription subunit 17	7300347/2.2e-20/[KT] KOG4512 Vitamin D3 receptor interacting protein	NA	cellular_component:GO:0016592//mediator complex;molecular_function:GO:0001104//RNA polymerase II transcription cofactor activity;
CL1206.Contig1_Plep1_2	CL1206.Contig1_Plep1_2	345.99	NA	NA	NA	NA	NA	NA	NA
CL1206.Contig2_Plep1_2	CL1206.Contig2_Plep1_2	37.71	NA	NA	NA	NA	NA	NA	NA
CL1208.Contig1_Plep1_2	CL1208.Contig1_Plep1_2	221.72	NA	NA	NA	NA	NA	NA	NA
CL1208.Contig2_Plep1_2	CL1208.Contig2_Plep1_2	100.79	NA	NA	NA	NA	NA	NA	NA
CL1209.Contig1_Plep1_2	CL1209.Contig1_Plep1_2	2.96	XP_014355251.1/1.2e-47/PREDICTED: choline/ethanolamine kinase isoform X1 [Papilio machaon]	NA	sp|Q22942|CKA2_CAEEL/4.5e-15/Choline kinase A2 OS=Caenorhabditis elegans GN=cka-2 PE=1 SV=2	pmac:106708286/1.6e-48/choline/ethanolamine kinase isoform X1; K14156 choline/ethanolamine kinase [EC:2.7.1.32 2.7.1.82]	7302122/7.2e-23/[M] KOG2686 Choline kinase	PF01633/2.7E-28/Choline/ethanolamine kinase	NA
CL1209.Contig2_Plep1_2	CL1209.Contig2_Plep1_2	1.67	XP_014355251.1/3.0e-94/PREDICTED: choline/ethanolamine kinase isoform X1 [Papilio machaon]	XM_014499766.1/0.0/PREDICTED: Papilio machaon choline/ethanolamine kinase (LOC106708286), transcript variant X2, mRNA	sp|Q01134|CHKA_RAT/3.3e-26/Choline kinase alpha OS=Rattus norvegicus GN=Chka PE=1 SV=2	pmac:106708286/3.9e-95/choline/ethanolamine kinase isoform X1; K14156 choline/ethanolamine kinase [EC:2.7.1.32 2.7.1.82]	7302122/1.6e-38/[M] KOG2686 Choline kinase	PTHR22603/1.2E-61/--	NA
CL121.Contig1_Plep1_2	CL121.Contig1_Plep1_2	11.31	AKD01761.1/0.0e+00/fatty acid synthase 2, partial [Helicoverpa assulta]	KP237908.1/0.0/Helicoverpa assulta fatty acid synthase 2 mRNA, partial cds	sp|P19096|FAS_MOUSE/1.3e-238/Fatty acid synthase OS=Mus musculus GN=Fasn PE=1 SV=2	pmac:106718893/0.0e+00/fatty acid synthase; K00665 fatty acid synthase, animal type [EC:2.3.1.85]	7295848/1.8e-240/[I] KOG1202 Animal-type fatty acid synthase and related proteins	SM00823/1.0E-8/Phosphopantetheine attachment site	NA
CL121.Contig2_Plep1_2	CL121.Contig2_Plep1_2	0.78	AGR49310.1/4.4e-194/fatty acid synthase [Agrotis ipsilon]	JX989151.1/0.0/Agrotis ipsilon clone Unigene_18120 fatty acid synthase mRNA, complete cds	sp|P19096|FAS_MOUSE/1.8e-141/Fatty acid synthase OS=Mus musculus GN=Fasn PE=1 SV=2	prap:111002699/4.3e-190/fatty acid synthase; K00665 fatty acid synthase, animal type [EC:2.3.1.85]	7295848/5.1e-146/[I] KOG1202 Animal-type fatty acid synthase and related proteins	PTHR11712:SF280/3.2E-212/--	NA
CL1210.Contig1_Plep1_2	CL1210.Contig1_Plep1_2	7.15	XP_004927069.1/9.4e-44/cyclin-dependent kinases regulatory subunit [Bombyx mori]	NA	sp|P55933|CKS1_PHYPO/3.2e-25/Probable cyclin-dependent kinases regulatory subunit OS=Physarum polycephalum PE=1 SV=1	bmor:101738123/1.2e-44/cyclin-dependent kinases regulatory subunit; K02219 cyclin-dependent kinase regulatory subunit CKS1	7299072/4.8e-31/[D] KOG3484 Cyclin-dependent protein kinase CDC28, regulatory subunit CKS1, and related proteins	PTHR23415:SF19/8.8E-50/--	biological_process:GO:0051301//cell division;GO:0007049//cell cycle;molecular_function:GO:0016301//kinase activity;GO:0016538//cyclin-dependent protein serine/threonine kinase regulator activity;
CL1210.Contig2_Plep1_2	CL1210.Contig2_Plep1_2	3.39	XP_004927069.1/4.2e-44/cyclin-dependent kinases regulatory subunit [Bombyx mori]	NA	sp|P55933|CKS1_PHYPO/1.4e-25/Probable cyclin-dependent kinases regulatory subunit OS=Physarum polycephalum PE=1 SV=1	bmor:101738123/5.6e-45/cyclin-dependent kinases regulatory subunit; K02219 cyclin-dependent kinase regulatory subunit CKS1	7299072/2.1e-31/[D] KOG3484 Cyclin-dependent protein kinase CDC28, regulatory subunit CKS1, and related proteins	PTHR23415:SF19/8.8E-50/--	biological_process:GO:0051301//cell division;GO:0007049//cell cycle;molecular_function:GO:0016538//cyclin-dependent protein serine/threonine kinase regulator activity;
CL1211.Contig1_Plep1_2	CL1211.Contig1_Plep1_2	3.27	XP_014297788.1/1.2e-127/PREDICTED: tigger transposable element-derived protein 4-like [Microplitis demolitor]	XM_014442302.1/0.0/PREDICTED: Microplitis demolitor tigger transposable element-derived protein 4-like (LOC103576467), mRNA	sp|Q17RP2|TIGD6_HUMAN/4.5e-20/Tigger transposable element-derived protein 6 OS=Homo sapiens GN=TIGD6 PE=2 SV=2	pmac:106710466/4.1e-20/28S ribosomal protein S11, mitochondrial; K02948 small subunit ribosomal protein S11	Hs13569924/3.3e-20/[BD] KOG3105 DNA-binding centromere protein B (CENP-B)	PF03184/3.1E-23/DDE superfamily endonuclease	NA
CL1211.Contig2_Plep1_2	CL1211.Contig2_Plep1_2	1.28	XP_014358013.1/1.6e-20/PREDICTED: 28S ribosomal protein S11, mitochondrial [Papilio machaon] >KPJ15383.1 28S ribosomal protein S11, mitochondrial [Papilio machaon]	NA	sp|P82911|RT11_BOVIN/2.2e-14/28S ribosomal protein S11, mitochondrial OS=Bos taurus GN=MRPS11 PE=1 SV=2	pmac:106710466/2.2e-21/28S ribosomal protein S11, mitochondrial; K02948 small subunit ribosomal protein S11	7300221/1.0e-18/[J] KOG0408 Mitochondrial/chloroplast ribosomal protein S11	PTHR11759:SF3/6.0E-26/--	biological_process:GO:0006412//translation;cellular_component:GO:0005840//ribosome;molecular_function:GO:0003735//structural constituent of ribosome;
CL1211.Contig3_Plep1_2	CL1211.Contig3_Plep1_2	12.73	XP_014358013.1/9.5e-82/PREDICTED: 28S ribosomal protein S11, mitochondrial [Papilio machaon] >KPJ15383.1 28S ribosomal protein S11, mitochondrial [Papilio machaon]	NA	sp|P82912|RT11_HUMAN/2.3e-29/28S ribosomal protein S11, mitochondrial OS=Homo sapiens GN=MRPS11 PE=1 SV=2	pmac:106710466/1.3e-82/28S ribosomal protein S11, mitochondrial; K02948 small subunit ribosomal protein S11	7300221/4.0e-55/[J] KOG0408 Mitochondrial/chloroplast ribosomal protein S11	PF00411/1.6E-20/Ribosomal protein S11	biological_process:GO:0006412//translation;cellular_component:GO:0005840//ribosome;molecular_function:GO:0003735//structural constituent of ribosome;
CL1211.Contig4_Plep1_2	CL1211.Contig4_Plep1_2	0.35	NA	FP885843.1/0.0/H.melpomene DNA sequence from clone WTSI_1049-110A12, complete sequence	NA	NA	NA	NA	NA
CL1211.Contig5_Plep1_2	CL1211.Contig5_Plep1_2	0.2	XP_021192325.1/1.1e-22/tigger transposable element-derived protein 4 [Helicoverpa armigera]	XM_014442302.1/0.0/PREDICTED: Microplitis demolitor tigger transposable element-derived protein 4-like (LOC103576467), mRNA	sp|P82911|RT11_BOVIN/9.7e-13/28S ribosomal protein S11, mitochondrial OS=Bos taurus GN=MRPS11 PE=1 SV=2	pmac:106710466/1.5e-20/28S ribosomal protein S11, mitochondrial; K02948 small subunit ribosomal protein S11	7300221/7.3e-18/[J] KOG0408 Mitochondrial/chloroplast ribosomal protein S11	NA	NA
CL1212.Contig1_Plep1_2	CL1212.Contig1_Plep1_2	0.47	OWR50378.1/9.2e-52/juvenile hormone acid methyltransferase [Danaus plexippus plexippus]	NA	sp|Q767F1|JHAMT_BOMMO/3.3e-51/Juvenile hormone acid O-methyltransferase OS=Bombyx mori GN=JHAMT PE=1 SV=1	dpl:KGM_214058/1.2e-52/juvenile hormone acid methyltransferase; K10718 juvenile hormone-III synthase [EC:2.1.1.325]	NA	PTHR10108/1.9E-24/--	molecular_function:GO:0008168//methyltransferase activity;
CL1212.Contig2_Plep1_2	CL1212.Contig2_Plep1_2	15.21	OWR50378.1/2.4e-62/juvenile hormone acid methyltransferase [Danaus plexippus plexippus]	NA	sp|Q767F1|JHAMT_BOMMO/2.2e-62/Juvenile hormone acid O-methyltransferase OS=Bombyx mori GN=JHAMT PE=1 SV=1	dpl:KGM_214058/3.1e-63/juvenile hormone acid methyltransferase; K10718 juvenile hormone-III synthase [EC:2.1.1.325]	NA	PF13489/9.8E-11/Methyltransferase domain	biological_process:GO:0006718//juvenile hormone biosynthetic process;GO:0032259//methylation;molecular_function:GO:0019010//farnesoic acid O-methyltransferase activity;GO:0008168//methyltransferase activity;GO:0035049//juvenile hormone acid methyltransferase activity;
CL1213.Contig2_Plep1_2	CL1213.Contig2_Plep1_2	8.98	KOB72614.1/3.0e-57/ATP-dependent DNA helicase DinG [Operophtera brumata]	NA	NA	NA	NA	NA	NA
CL1214.Contig1_Plep1_2	CL1214.Contig1_Plep1_2	0.83	XP_021200452.1/6.6e-197/double-stranded RNA-binding protein Staufen homolog 2 isoform X3 [Helicoverpa armigera]	NA	sp|D2GVP7|STAU1_AILME/1.7e-61/Double-stranded RNA-binding protein Staufen homolog 1 OS=Ailuropoda melanoleuca GN=STAU1 PE=3 SV=1	pmac:106716849/1.6e-188/double-stranded RNA-binding protein Staufen homolog 2; K17597 double-stranded RNA-binding protein Staufen	Hs9558764/1.5e-59/[UK] KOG3732 Staufen and related double-stranded-RNA-binding proteins	PS50137/15.097/Double stranded RNA-binding domain (dsRBD) profile.	NA
CL1214.Contig2_Plep1_2	CL1214.Contig2_Plep1_2	24.7	XP_021200452.1/1.5e-200/double-stranded RNA-binding protein Staufen homolog 2 isoform X3 [Helicoverpa armigera]	XM_013333173.1/0.0/PREDICTED: Amyelois transitella maternal effect protein staufen (LOC106133443), mRNA	sp|D2GVP7|STAU1_AILME/6.8e-62/Double-stranded RNA-binding protein Staufen homolog 1 OS=Ailuropoda melanoleuca GN=STAU1 PE=3 SV=1	pmac:106716849/4.4e-193/double-stranded RNA-binding protein Staufen homolog 2; K17597 double-stranded RNA-binding protein Staufen	Hs9558764/2.7e-60/[UK] KOG3732 Staufen and related double-stranded-RNA-binding proteins	PF16482/1.1E-22/Staufen C-terminal domain	NA
CL1215.Contig1_Plep1_2	CL1215.Contig1_Plep1_2	3.18	NA	NA	NA	NA	NA	NA	NA
CL1215.Contig2_Plep1_2	CL1215.Contig2_Plep1_2	0.74	NA	NA	NA	NA	NA	NA	NA
CL1216.Contig1_Plep1_2	CL1216.Contig1_Plep1_2	16.23	XP_014371048.1/1.6e-181/PREDICTED: SEC14-like protein 2 [Papilio machaon]	XM_013290807.1/0.0/PREDICTED: Papilio polytes SEC14-like protein 2 (LOC106109344), mRNA	sp|Q99MS0|S14L2_RAT/8.9e-62/SEC14-like protein 2 OS=Rattus norvegicus GN=Sec14l2 PE=1 SV=1	fch:102055515/5.6e-47/SEC14L2; SEC14 like lipid binding 2; K17981 mitochondrial fission process protein 1	7291980/2.3e-83/[I] KOG1471 Phosphatidylinositol transfer protein SEC14 and related proteins	SM00516/1.3E-32/Domain in homologues of a S. cerevisiae phosphatidylinositol transfer protein (Sec14p)	NA
CL1216.Contig2_Plep1_2	CL1216.Contig2_Plep1_2	2.73	OWR52276.1/5.1e-15/SEC14 protein 2 [Danaus plexippus plexippus]	NA	NA	NA	NA	NA	NA
CL1217.Contig1_Plep1_2	CL1217.Contig1_Plep1_2	7.83	XP_021186249.1/3.6e-155/tubulin-specific chaperone C isoform X1 [Helicoverpa armigera] >XP_021186251.1 tubulin-specific chaperone C isoform X1 [Helicoverpa armigera]	NA	sp|Q3SZE9|TBCC_BOVIN/7.8e-59/Tubulin-specific chaperone C OS=Bos taurus GN=TBCC PE=2 SV=1	bmor:101735477/7.6e-154/tubulin-specific chaperone C; K21766 tubulin-specific chaperone C	Hs4507373/1.7e-55/[O] KOG2512 Beta-tubulin folding cofactor C	PF16752/1.8E-25/Tubulin-specific chaperone C N-terminal domain	NA
CL1217.Contig2_Plep1_2	CL1217.Contig2_Plep1_2	6.91	XP_021186249.1/2.6e-155/tubulin-specific chaperone C isoform X1 [Helicoverpa armigera] >XP_021186251.1 tubulin-specific chaperone C isoform X1 [Helicoverpa armigera]	NA	sp|Q3SZE9|TBCC_BOVIN/5.6e-59/Tubulin-specific chaperone C OS=Bos taurus GN=TBCC PE=2 SV=1	bmor:101735477/5.5e-154/tubulin-specific chaperone C; K21766 tubulin-specific chaperone C	Hs4507373/1.2e-55/[O] KOG2512 Beta-tubulin folding cofactor C	PTHR15139/2.0E-83/--	NA
CL1218.Contig1_Plep1_2	CL1218.Contig1_Plep1_2	0.7	CEM27831.1/6.5e-88/unnamed protein product [Vitrella brassicaformis CCMP3155]	NA	NA	NA	At1g09340/9.6e-176/[A] LSE0444 A Chloroplast mRNA binding protein/endoribonuclease	PF01370/2.7E-14/NAD dependent epimerase/dehydratase family	NA
CL1218.Contig2_Plep1_2	CL1218.Contig2_Plep1_2	4.39	CEM27831.1/6.5e-88/unnamed protein product [Vitrella brassicaformis CCMP3155]	LN835300.1/0.0/Plasmodium relictum strain SGS1 genome assembly, chromosome: 5	NA	NA	At1g09340/4.3e-176/[A] LSE0444 A Chloroplast mRNA binding protein/endoribonuclease	PF01370/2.7E-14/NAD dependent epimerase/dehydratase family	NA
CL1218.Contig3_Plep1_2	CL1218.Contig3_Plep1_2	0.9	CEM27831.1/3.9e-07/unnamed protein product [Vitrella brassicaformis CCMP3155]	NA	NA	NA	At1g09340/8.8e-27/[A] LSE0444 A Chloroplast mRNA binding protein/endoribonuclease	PTHR10366:SF289/6.3E-20/--	NA
CL1219.Contig1_Plep1_2	CL1219.Contig1_Plep1_2	6.14	NA	NA	NA	NA	NA	NA	NA
CL1219.Contig2_Plep1_2	CL1219.Contig2_Plep1_2	7.39	NA	CT573495.11/0.0/Zebrafish DNA sequence from clone DKEY-29J19 in linkage group 3, complete sequence	NA	NA	NA	NA	NA
CL1219.Contig3_Plep1_2	CL1219.Contig3_Plep1_2	6.18	NA	NA	NA	NA	NA	NA	NA
CL122.Contig1_Plep1_2	CL122.Contig1_Plep1_2	5.98	NA	NA	NA	NA	NA	NA	NA
CL122.Contig2_Plep1_2	CL122.Contig2_Plep1_2	8.8	NA	NA	NA	NA	NA	NA	NA
CL1220.Contig1_Plep1_2	CL1220.Contig1_Plep1_2	24.97	OWR42063.1/3.5e-199/glycoside hydrolase [Danaus plexippus plexippus]	NA	sp|Q95X01|MYRO1_BREBR/8.8e-128/Myrosinase 1 OS=Brevicoryne brassicae PE=1 SV=1	zne:110831719/1.3e-133/lactase-phlorizin hydrolase-like; K01229 lactase-phlorizin hydrolase [EC:3.2.1.108 3.2.1.62]	Hs4504967/4.6e-110/[G] KOG0626 Beta-glucosidase, lactase phlorizinhydrolase, and related proteins	PTHR10353/1.2E-223/--	NA
CL1220.Contig2_Plep1_2	CL1220.Contig2_Plep1_2	1.83	OWR42063.1/2.2e-107/glycoside hydrolase [Danaus plexippus plexippus]	NA	sp|Q95X01|MYRO1_BREBR/2.1e-75/Myrosinase 1 OS=Brevicoryne brassicae PE=1 SV=1	tca:661002/9.3e-75/lactase-phlorizin hydrolase-like; K01229 lactase-phlorizin hydrolase [EC:3.2.1.108 3.2.1.62]	Hs4504967/1.3e-63/[G] KOG0626 Beta-glucosidase, lactase phlorizinhydrolase, and related proteins	PF00232/7.8E-90/Glycosyl hydrolase family 1	NA
CL1221.Contig1_Plep1_2	CL1221.Contig1_Plep1_2	3.72	NA	NA	NA	NA	NA	NA	NA
CL1221.Contig2_Plep1_2	CL1221.Contig2_Plep1_2	12.19	NA	NA	NA	NA	NA	NA	NA
CL1222.Contig1_Plep1_2	CL1222.Contig1_Plep1_2	2.58	NA	NA	NA	NA	NA	NA	NA
CL1222.Contig2_Plep1_2	CL1222.Contig2_Plep1_2	2.95	NA	NA	NA	NA	NA	NA	NA
CL1223.Contig1_Plep1_2	CL1223.Contig1_Plep1_2	6.48	XP_013181301.1/7.9e-288/PREDICTED: Golgi apparatus protein 1 [Papilio xuthus]	XM_013278339.1/0.0/PREDICTED: Papilio polytes Golgi apparatus protein 1 (LOC106099716), mRNA	sp|Q02391|GSLG1_CHICK/5.4e-129/Golgi apparatus protein 1 OS=Gallus gallus GN=GLG1 PE=1 SV=1	prap:110994174/1.4e-288/Golgi apparatus protein 1; K06816 golgi apparatus protein 1	Hs6912390/8.4e-124/[U] KOG3648 Golgi apparatus protein (cysteine-rich fibroblast growth factor receptor)	PS51289/13.499/Cysteine-rich GLG1 repeat profile.	cellular_component:GO:0016021//integral component of membrane;GO:0000139//Golgi membrane;
CL1223.Contig2_Plep1_2	CL1223.Contig2_Plep1_2	3.34	XP_013181301.1/7.8e-288/PREDICTED: Golgi apparatus protein 1 [Papilio xuthus]	XM_013278339.1/0.0/PREDICTED: Papilio polytes Golgi apparatus protein 1 (LOC106099716), mRNA	sp|Q02391|GSLG1_CHICK/5.3e-129/Golgi apparatus protein 1 OS=Gallus gallus GN=GLG1 PE=1 SV=1	prap:110994174/1.3e-288/Golgi apparatus protein 1; K06816 golgi apparatus protein 1	Hs6912390/8.3e-124/[U] KOG3648 Golgi apparatus protein (cysteine-rich fibroblast growth factor receptor)	PS51289/13.499/Cysteine-rich GLG1 repeat profile.	cellular_component:GO:0016021//integral component of membrane;GO:0000139//Golgi membrane;
CL1224.Contig1_Plep1_2	CL1224.Contig1_Plep1_2	3.25	NA	NA	NA	NA	NA	NA	NA
CL1224.Contig2_Plep1_2	CL1224.Contig2_Plep1_2	8.36	NA	NA	NA	NA	NA	NA	NA
CL1225.Contig1_Plep1_2	CL1225.Contig1_Plep1_2	0.85	NA	NA	NA	NA	NA	NA	NA
CL1226.Contig1_Plep1_2	CL1226.Contig1_Plep1_2	10.49	KPI95907.1/2.1e-66/Exocyst complex component 1 [Papilio xuthus]	XM_021348872.1/0.0/PREDICTED: Bombyx mori exocyst complex component 1 (LOC101745616), mRNA	sp|Q9VVG4|EXOC1_DROME/2.4e-43/Exocyst complex component 1 OS=Drosophila melanogaster GN=Sec3 PE=1 SV=2	pmac:106709685/6.3e-67/exocyst complex component 1; K19983 exocyst complex component 1	7293990/1.7e-43/[U] KOG2148 Exocyst protein Sec3	PTHR16092:SF19/1.7E-49/--	biological_process:GO:0006887//exocytosis;cellular_component:GO:0000145//exocyst;
CL1227.Contig1_Plep1_2	CL1227.Contig1_Plep1_2	4.19	NA	NA	NA	NA	NA	NA	NA
CL1228.Contig2_Plep1_2	CL1228.Contig2_Plep1_2	1.31	NA	NA	NA	NA	NA	NA	NA
CL1229.Contig1_Plep1_2	CL1229.Contig1_Plep1_2	10.15	XP_021191552.1/1.5e-235/eukaryotic translation initiation factor 4B [Helicoverpa armigera]	XM_013338558.1/0.0/PREDICTED: Amyelois transitella eukaryotic translation initiation factor 4B-like (LOC106137680), transcript variant X2, mRNA	sp|Q5T200|ZC3HD_HUMAN/2.8e-26/Zinc finger CCCH domain-containing protein 13 OS=Homo sapiens GN=ZC3H13 PE=1 SV=1	pmac:106713141/4.5e-217/eukaryotic translation initiation factor 4B; K03258 translation initiation factor 4B	Hs14149665/2.0e-26/[K] KOG1874 KEKE-like motif-containing transcription regulator (Rlr1)/suppressor of sin4	PF00076/4.0E-10/RNA recognition motif. (a.k.a. RRM, RBD, or RNP domain)	NA
CL1229.Contig2_Plep1_2	CL1229.Contig2_Plep1_2	41.6	XP_021191552.1/1.4e-235/eukaryotic translation initiation factor 4B [Helicoverpa armigera]	XM_013338558.1/0.0/PREDICTED: Amyelois transitella eukaryotic translation initiation factor 4B-like (LOC106137680), transcript variant X2, mRNA	sp|Q5T200|ZC3HD_HUMAN/2.7e-26/Zinc finger CCCH domain-containing protein 13 OS=Homo sapiens GN=ZC3H13 PE=1 SV=1	pmac:106713141/4.4e-217/eukaryotic translation initiation factor 4B; K03258 translation initiation factor 4B	Hs14149665/2.0e-26/[K] KOG1874 KEKE-like motif-containing transcription regulator (Rlr1)/suppressor of sin4	PF00076/4.0E-10/RNA recognition motif. (a.k.a. RRM, RBD, or RNP domain)	NA
CL123.Contig1_Plep1_2	CL123.Contig1_Plep1_2	1.92	XP_013186225.1/8.6e-85/PREDICTED: serine-arginine protein 55 isoform X3 [Amyelois transitella]	XM_021334696.1/0.0/PREDICTED: Helicoverpa armigera serine-arginine protein 55 (LOC110376278), transcript variant X8, mRNA	sp|P26686|SRR55_DROME/5.8e-51/Serine-arginine protein 55 OS=Drosophila melanogaster GN=B52 PE=1 SV=4	prap:110992464/2.6e-74/serine-arginine protein 55 isoform X1; K12893 splicing factor, arginine/serine-rich 4/5/6	7299789/5.5e-51/[A] KOG0106 Alternative splicing factor SRp55/B52/SRp75 (RRM superfamily)	PS50102/10.497/Eukaryotic RNA Recognition Motif (RRM) profile.	NA
CL123.Contig2_Plep1_2	CL123.Contig2_Plep1_2	41.96	XP_013186225.1/5.0e-158/PREDICTED: serine-arginine protein 55 isoform X3 [Amyelois transitella]	XM_013310668.1/0.0/PREDICTED: Papilio xuthus serine-arginine protein 55 (LOC106116719), transcript variant X6, mRNA	sp|P26686|SRR55_DROME/1.7e-107/Serine-arginine protein 55 OS=Drosophila melanogaster GN=B52 PE=1 SV=4	pxy:105382628/3.1e-140/serine-arginine protein 55; K12893 splicing factor, arginine/serine-rich 4/5/6	7299789/1.6e-107/[A] KOG0106 Alternative splicing factor SRp55/B52/SRp75 (RRM superfamily)	SM00360/1.9E-20/RNA recognition motif	NA
CL123.Contig3_Plep1_2	CL123.Contig3_Plep1_2	3.92	XP_013186225.1/7.8e-85/PREDICTED: serine-arginine protein 55 isoform X3 [Amyelois transitella]	XM_013284037.1/0.0/PREDICTED: Papilio polytes serine-arginine protein 55 (LOC106104092), transcript variant X6, mRNA	sp|P26686|SRR55_DROME/5.3e-51/Serine-arginine protein 55 OS=Drosophila melanogaster GN=B52 PE=1 SV=4	prap:110992464/2.4e-74/serine-arginine protein 55 isoform X1; K12893 splicing factor, arginine/serine-rich 4/5/6	7299789/5.0e-51/[A] KOG0106 Alternative splicing factor SRp55/B52/SRp75 (RRM superfamily)	PS50102/10.497/Eukaryotic RNA Recognition Motif (RRM) profile.	NA
CL1230.Contig1_Plep1_2	CL1230.Contig1_Plep1_2	4	NA	NA	NA	NA	NA	NA	NA
CL1230.Contig2_Plep1_2	CL1230.Contig2_Plep1_2	0.75	NA	NA	NA	NA	NA	NA	NA
CL1231.Contig1_Plep1_2	CL1231.Contig1_Plep1_2	0.77	XP_013133387.1/2.5e-174/PREDICTED: beta-parvin [Papilio polytes]	XM_021278976.1/0.0/PREDICTED: Anas platyrhynchos parvin beta (PARVB), transcript variant X3, mRNA	sp|Q9HBI1|PARVB_HUMAN/4.6e-117/Beta-parvin OS=Homo sapiens GN=PARVB PE=1 SV=1	pmac:106717272/2.9e-174/beta-parvin; K06275 parvin	7293645/5.7e-125/[Z] KOG3631 Alpha-parvin and related focal adhesion proteins	PS50021/10.762/Calponin homology domain profile.	biological_process:GO:0007155//cell adhesion;GO:0031532//actin cytoskeleton reorganization;molecular_function:GO:0003779//actin binding;
CL1231.Contig2_Plep1_2	CL1231.Contig2_Plep1_2	19.25	XP_013133387.1/1.2e-194/PREDICTED: beta-parvin [Papilio polytes]	XM_021278976.1/0.0/PREDICTED: Anas platyrhynchos parvin beta (PARVB), transcript variant X3, mRNA	sp|Q9HBI1|PARVB_HUMAN/1.1e-123/Beta-parvin OS=Homo sapiens GN=PARVB PE=1 SV=1	pmac:106717272/1.4e-194/beta-parvin; K06275 parvin	7293645/5.1e-139/[Z] KOG3631 Alpha-parvin and related focal adhesion proteins	PF00307/4.5E-11/Calponin homology (CH) domain	biological_process:GO:0007155//cell adhesion;GO:0031532//actin cytoskeleton reorganization;molecular_function:GO:0003779//actin binding;
CL1232.Contig1_Plep1_2	CL1232.Contig1_Plep1_2	14.63	XP_021207056.1/0.0e+00/trithorax group protein osa [Bombyx mori]	XM_021336050.1/0.0/PREDICTED: Helicoverpa armigera trithorax group protein osa (LOC110377247), mRNA	sp|Q8IN94|OSA_DROME/1.7e-119/Trithorax group protein osa OS=Drosophila melanogaster GN=osa PE=1 SV=1	prap:110994485/7.8e-305/trithorax group protein osa isoform X1; K11653 AT-rich interactive domain-containing protein 1	7300295/1.2e-119/[B] KOG2510 SWI-SNF chromatin-remodeling complex protein	PTHR12656/6.9E-237/--	NA
CL1232.Contig2_Plep1_2	CL1232.Contig2_Plep1_2	2.18	XP_021207056.1/3.7e-16/trithorax group protein osa [Bombyx mori]	NA	NA	bmor:101745976/4.8e-17/trithorax group protein osa; K11653 AT-rich interactive domain-containing protein 1	NA	NA	NA
CL1232.Contig3_Plep1_2	CL1232.Contig3_Plep1_2	0.84	KPI94274.1/1.1e-15/Trithorax group protein osa [Papilio xuthus]	NA	NA	prap:110994485/1.0e-09/trithorax group protein osa isoform X1; K11653 AT-rich interactive domain-containing protein 1	NA	NA	NA
CL1233.Contig1_Plep1_2	CL1233.Contig1_Plep1_2	2.76	NA	XM_004924701.2/0.0/PREDICTED: Bombyx mori elongation of very long chain fatty acids protein 4 (LOC101735457), mRNA	NA	NA	NA	NA	NA
CL1233.Contig2_Plep1_2	CL1233.Contig2_Plep1_2	1.18	NA	NA	NA	NA	NA	NA	NA
CL1234.Contig1_Plep1_2	CL1234.Contig1_Plep1_2	11.38	XP_004927498.1/2.6e-200/solute carrier family 22 member 6 [Bombyx mori]	NA	sp|Q91WU2|S22A7_MOUSE/4.8e-63/Solute carrier family 22 member 7 OS=Mus musculus GN=Slc22a7 PE=1 SV=1	prap:110997675/4.2e-175/organic cation transporter protein-like isoform X1; K08202 MFS transporter, OCT family, solute carrier family 22 (organic cation transporter), member 4/5	7303348/1.8e-80/[R] KOG0255 Synaptic vesicle transporter SVOP and related transporters (major facilitator superfamily)	PF07690/2.0E-24/Major Facilitator Superfamily	biological_process:GO:0055085//transmembrane transport;cellular_component:GO:0016021//integral component of membrane;molecular_function:GO:0005215//transporter activity;
CL1234.Contig2_Plep1_2	CL1234.Contig2_Plep1_2	3.74	XP_004927498.1/3.1e-198/solute carrier family 22 member 6 [Bombyx mori]	NA	sp|Q91WU2|S22A7_MOUSE/3.1e-62/Solute carrier family 22 member 7 OS=Mus musculus GN=Slc22a7 PE=1 SV=1	prap:110997675/7.9e-174/organic cation transporter protein-like isoform X1; K08202 MFS transporter, OCT family, solute carrier family 22 (organic cation transporter), member 4/5	7303348/5.3e-80/[R] KOG0255 Synaptic vesicle transporter SVOP and related transporters (major facilitator superfamily)	PTHR24064:SF275/4.5E-145/--	biological_process:GO:0055085//transmembrane transport;cellular_component:GO:0016021//integral component of membrane;molecular_function:GO:0005215//transporter activity;
CL1235.Contig1_Plep1_2	CL1235.Contig1_Plep1_2	8.16	XP_021199183.1/6.2e-46/general transcription factor 3C polypeptide 6-like isoform X3 [Helicoverpa armigera]	NA	sp|Q9D8P7|TF3C6_MOUSE/7.7e-06/General transcription factor 3C polypeptide 6 OS=Mus musculus GN=Gtf3c6 PE=2 SV=1	bmor:101745913/2.7e-42/general transcription factor 3C polypeptide 6; K15203 general transcription factor 3C polypeptide 6	NA	PF10419/1.5E-10/TFIIIC subunit	NA
CL1235.Contig2_Plep1_2	CL1235.Contig2_Plep1_2	4.03	XP_021199183.1/6.8e-46/general transcription factor 3C polypeptide 6-like isoform X3 [Helicoverpa armigera]	NA	sp|Q9D8P7|TF3C6_MOUSE/8.5e-06/General transcription factor 3C polypeptide 6 OS=Mus musculus GN=Gtf3c6 PE=2 SV=1	bmor:101745913/3.0e-42/general transcription factor 3C polypeptide 6; K15203 general transcription factor 3C polypeptide 6	NA	PF10419/1.5E-10/TFIIIC subunit	NA
CL1236.Contig1_Plep1_2	CL1236.Contig1_Plep1_2	2.05	NA	NA	NA	NA	NA	NA	NA
CL1236.Contig2_Plep1_2	CL1236.Contig2_Plep1_2	2.45	NA	NA	NA	NA	NA	NA	NA
CL1237.Contig1_Plep1_2	CL1237.Contig1_Plep1_2	8.2	OWR51693.1/1.9e-25/seminal fluid protein HACP044 [Danaus plexippus plexippus]	NA	NA	NA	NA	NA	NA
CL1237.Contig2_Plep1_2	CL1237.Contig2_Plep1_2	16.81	OWR51693.1/6.2e-26/seminal fluid protein HACP044 [Danaus plexippus plexippus]	NA	NA	NA	NA	NA	NA
CL1238.Contig1_Plep1_2	CL1238.Contig1_Plep1_2	9.49	XP_013194739.1/6.8e-98/PREDICTED: sequestosome-1-like isoform X2 [Amyelois transitella]	NA	sp|O08623|SQSTM_RAT/6.4e-21/Sequestosome-1 OS=Rattus norvegicus GN=Sqstm1 PE=1 SV=1	pxy:105398272/9.0e-91/sequestosome-1-like; K14381 sequestosome 1	Hs4505571_1/9.3e-14/[R] KOG4582 Uncharacterized conserved protein, contains ZZ-type Zn-finger	PS51745/13.159/PB1 domain profile.	NA
CL1238.Contig2_Plep1_2	CL1238.Contig2_Plep1_2	23	XP_013194739.1/6.8e-98/PREDICTED: sequestosome-1-like isoform X2 [Amyelois transitella]	NA	sp|O08623|SQSTM_RAT/6.4e-21/Sequestosome-1 OS=Rattus norvegicus GN=Sqstm1 PE=1 SV=1	pxy:105398272/9.1e-91/sequestosome-1-like; K14381 sequestosome 1	Hs4505571_1/9.4e-14/[R] KOG4582 Uncharacterized conserved protein, contains ZZ-type Zn-finger	PS51745/13.159/PB1 domain profile.	NA
CL1239.Contig1_Plep1_2	CL1239.Contig1_Plep1_2	1.63	XP_013147397.1/3.3e-129/PREDICTED: plexin domain-containing protein 2 [Papilio polytes]	XM_013291943.1/0.0/PREDICTED: Papilio polytes plexin domain-containing protein 2 (LOC106110212), mRNA	sp|Q9DC11|PXDC2_MOUSE/4.3e-62/Plexin domain-containing protein 2 OS=Mus musculus GN=Plxdc2 PE=1 SV=1	NA	7291144/1.1e-86/[W] KOG3848 Extracellular protein TEM7, contains PSI domain (tumor endothelial marker in humans)	PTHR13055/4.0E-114/--	NA
CL1239.Contig2_Plep1_2	CL1239.Contig2_Plep1_2	21.49	XP_013147397.1/1.0e-169/PREDICTED: plexin domain-containing protein 2 [Papilio polytes]	XM_013291943.1/0.0/PREDICTED: Papilio polytes plexin domain-containing protein 2 (LOC106110212), mRNA	sp|Q9DC11|PXDC2_MOUSE/1.6e-68/Plexin domain-containing protein 2 OS=Mus musculus GN=Plxdc2 PE=1 SV=1	NA	7291144/1.3e-112/[W] KOG3848 Extracellular protein TEM7, contains PSI domain (tumor endothelial marker in humans)	PTHR13055/1.8E-133/--	NA
CL124.Contig1_Plep1_2	CL124.Contig1_Plep1_2	0.5	XP_014366792.1/3.4e-295/PREDICTED: uncharacterized protein LOC106717442 [Papilio machaon]	NA	sp|Q9P267|MBD5_HUMAN/9.2e-08/Methyl-CpG-binding domain protein 5 OS=Homo sapiens GN=MBD5 PE=1 SV=3	adf:107349750/4.6e-06/mucin-17-like; K08864 tousled-like kinase [EC:2.7.11.1]	NA	PF00855/3.9E-6/PWWP domain	NA
CL124.Contig2_Plep1_2	CL124.Contig2_Plep1_2	1.46	NA	NA	NA	NA	NA	NA	NA
CL124.Contig3_Plep1_2	CL124.Contig3_Plep1_2	4.56	KPJ08861.1/0.0e+00/Methyl-CpG-binding domain protein 5 [Papilio machaon]	NA	sp|Q9P267|MBD5_HUMAN/9.5e-15/Methyl-CpG-binding domain protein 5 OS=Homo sapiens GN=MBD5 PE=1 SV=3	adf:107349750/2.3e-07/mucin-17-like; K08864 tousled-like kinase [EC:2.7.11.1]	NA	PS50812/11.651/PWWP domain profile.	NA
CL1240.Contig1_Plep1_2	CL1240.Contig1_Plep1_2	26.87	XP_021204533.1/8.5e-213/organic cation transporter protein isoform X2 [Bombyx mori]	NA	sp|Q9VCA2|ORCT_DROME/6.4e-61/Organic cation transporter protein OS=Drosophila melanogaster GN=Orct PE=1 SV=1	prap:110997675/4.2e-192/organic cation transporter protein-like isoform X1; K08202 MFS transporter, OCT family, solute carrier family 22 (organic cation transporter), member 4/5	7303348/1.8e-81/[R] KOG0255 Synaptic vesicle transporter SVOP and related transporters (major facilitator superfamily)	PTHR24064/7.3E-144/--	biological_process:GO:0055085//transmembrane transport;cellular_component:GO:0016021//integral component of membrane;molecular_function:GO:0005215//transporter activity;
CL1240.Contig2_Plep1_2	CL1240.Contig2_Plep1_2	8.29	XP_021192573.1/5.4e-112/organic cation transporter protein-like [Helicoverpa armigera]	NA	sp|Q9VCA2|ORCT_DROME/1.0e-35/Organic cation transporter protein OS=Drosophila melanogaster GN=Orct PE=1 SV=1	prap:110997675/1.6e-104/organic cation transporter protein-like isoform X1; K08202 MFS transporter, OCT family, solute carrier family 22 (organic cation transporter), member 4/5	7303348/1.0e-45/[R] KOG0255 Synaptic vesicle transporter SVOP and related transporters (major facilitator superfamily)	PTHR24064:SF275/5.2E-80/--	NA
CL1241.Contig1_Plep1_2	CL1241.Contig1_Plep1_2	9.6	XP_022116242.1/2.7e-18/cecropin-like [Pieris rapae]	NA	sp|P01507|CECA_HYACE/1.5e-15/Cecropin-A OS=Hyalophora cecropia PE=1 SV=1	prap:110994063/3.5e-19/cecropin-like; K20696 cecropin	NA	PTHR38329/6.1E-14/--	NA
CL1241.Contig2_Plep1_2	CL1241.Contig2_Plep1_2	59.49	XP_022116265.1/4.8e-18/cecropin-like [Pieris rapae]	NA	sp|P01507|CECA_HYACE/3.6e-15/Cecropin-A OS=Hyalophora cecropia PE=1 SV=1	prap:110994084/6.3e-19/cecropin-like; K20696 cecropin	NA	PS00268/-/Cecropin family signature.	NA
CL1241.Contig3_Plep1_2	CL1241.Contig3_Plep1_2	8.35	XP_022116242.1/3.4e-19/cecropin-like [Pieris rapae]	NA	sp|P01507|CECA_HYACE/1.1e-16/Cecropin-A OS=Hyalophora cecropia PE=1 SV=1	prap:110994063/4.5e-20/cecropin-like; K20696 cecropin	NA	NA	NA
CL1242.Contig1_Plep1_2	CL1242.Contig1_Plep1_2	6.78	XP_013194279.1/1.5e-107/PREDICTED: glycine-rich RNA-binding protein RZ1C-like isoform X2 [Amyelois transitella]	NA	sp|Q92804|RBP56_HUMAN/1.3e-15/TATA-binding protein-associated factor 2N OS=Homo sapiens GN=TAF15 PE=1 SV=1	els:106023672/4.5e-15/glycine-rich RNA-binding protein GRP2A-like; K13195 cold-inducible RNA-binding protein	Hs4507353/9.5e-16/[R] KOG1995 Conserved Zn-finger protein	PTHR24012:SF359/1.2E-18/--	NA
CL1242.Contig2_Plep1_2	CL1242.Contig2_Plep1_2	5.31	XP_013194279.1/6.9e-108/PREDICTED: glycine-rich RNA-binding protein RZ1C-like isoform X2 [Amyelois transitella]	NA	sp|Q92804|RBP56_HUMAN/5.9e-16/TATA-binding protein-associated factor 2N OS=Homo sapiens GN=TAF15 PE=1 SV=1	els:106023672/2.0e-15/glycine-rich RNA-binding protein GRP2A-like; K13195 cold-inducible RNA-binding protein	Hs21327701/4.2e-16/[R] KOG1995 Conserved Zn-finger protein	PF00076/3.0E-15/RNA recognition motif. (a.k.a. RRM, RBD, or RNP domain)	NA
CL1242.Contig3_Plep1_2	CL1242.Contig3_Plep1_2	16.1	XP_013194279.1/2.6e-109/PREDICTED: glycine-rich RNA-binding protein RZ1C-like isoform X2 [Amyelois transitella]	NA	sp|Q92804|RBP56_HUMAN/4.2e-16/TATA-binding protein-associated factor 2N OS=Homo sapiens GN=TAF15 PE=1 SV=1	els:106023672/1.5e-15/glycine-rich RNA-binding protein GRP2A-like; K13195 cold-inducible RNA-binding protein	Hs21327701/3.1e-16/[R] KOG1995 Conserved Zn-finger protein	PTHR24012:SF359/1.2E-18/--	NA
CL1242.Contig4_Plep1_2	CL1242.Contig4_Plep1_2	2.55	NA	NA	NA	NA	NA	NA	NA
CL1242.Contig5_Plep1_2	CL1242.Contig5_Plep1_2	10.91	XP_013194277.1/1.4e-114/PREDICTED: glycine-rich RNA-binding protein RZ1C-like isoform X1 [Amyelois transitella]	NA	sp|Q92804|RBP56_HUMAN/1.1e-15/TATA-binding protein-associated factor 2N OS=Homo sapiens GN=TAF15 PE=1 SV=1	ocu:100348020/8.9e-17/TAF15; TATA-box binding protein associated factor 15; K14651 transcription initiation factor TFIID subunit 15	Hs4507353/7.9e-16/[R] KOG1995 Conserved Zn-finger protein	PS50102/14.402/Eukaryotic RNA Recognition Motif (RRM) profile.	NA
CL1243.Contig1_Plep1_2	CL1243.Contig1_Plep1_2	11.67	NA	NA	NA	NA	NA	NA	NA
CL1243.Contig2_Plep1_2	CL1243.Contig2_Plep1_2	11.2	NA	NA	NA	NA	NA	NA	NA
CL1244.Contig1_Plep1_2	CL1244.Contig1_Plep1_2	10.47	XP_004928508.1/7.4e-257/cytosolic non-specific dipeptidase [Bombyx mori]	XM_021327257.1/0.0/PREDICTED: Helicoverpa armigera cytosolic non-specific dipeptidase (LOC110371138), mRNA	sp|Q3ZC84|CNDP2_BOVIN/3.3e-158/Cytosolic non-specific dipeptidase OS=Bos taurus GN=CNDP2 PE=2 SV=1	bmor:101736010/9.8e-258/cytosolic non-specific dipeptidase; K08660 cytosolic nonspecific dipeptidase [EC:3.4.13.18]	7302222/1.4e-161/[E] KOG2276 Metalloexopeptidases	PTHR11014/2.3E-213/--	molecular_function:GO:0008237//metallopeptidase activity;GO:0016805//dipeptidase activity;
CL1244.Contig2_Plep1_2	CL1244.Contig2_Plep1_2	3.69	NA	NA	NA	NA	NA	NA	NA
CL1244.Contig3_Plep1_2	CL1244.Contig3_Plep1_2	8.04	XP_004928508.1/7.3e-257/cytosolic non-specific dipeptidase [Bombyx mori]	XM_021327257.1/0.0/PREDICTED: Helicoverpa armigera cytosolic non-specific dipeptidase (LOC110371138), mRNA	sp|Q3ZC84|CNDP2_BOVIN/3.3e-158/Cytosolic non-specific dipeptidase OS=Bos taurus GN=CNDP2 PE=2 SV=1	bmor:101736010/9.6e-258/cytosolic non-specific dipeptidase; K08660 cytosolic nonspecific dipeptidase [EC:3.4.13.18]	7302222/1.3e-161/[E] KOG2276 Metalloexopeptidases	PTHR11014/2.3E-213/--	molecular_function:GO:0008237//metallopeptidase activity;GO:0016805//dipeptidase activity;
CL1244.Contig4_Plep1_2	CL1244.Contig4_Plep1_2	7.26	NA	NA	NA	NA	NA	NA	NA
CL1245.Contig1_Plep1_2	CL1245.Contig1_Plep1_2	1.83	XP_021181400.1/1.8e-80/uncharacterized protein LOC110370032 isoform X1 [Helicoverpa armigera] >XP_021181408.1 uncharacterized protein LOC110370032 isoform X1 [Helicoverpa armigera] >XP_021181417.1 uncharacterized protein LOC110370032 isoform X1 [Helicoverpa armigera] >XP_021181425.1 uncharacterized protein LOC110370032 isoform X1 [Helicoverpa armigera] >XP_021181435.1 uncharacterized protein LOC1…	XM_013310979.1/0.0/PREDICTED: Papilio xuthus uncharacterized LOC106116920 (LOC106116920), mRNA	NA	bmor:101738615/2.6e-80/uncharacterized LOC101738615; K20235 raw	NA	PTHR36300/2.5E-18/--	NA
CL1245.Contig2_Plep1_2	CL1245.Contig2_Plep1_2	1.11	XP_021181459.1/3.5e-50/uncharacterized protein LOC110370032 isoform X2 [Helicoverpa armigera]	XM_011562696.1/0.0/PREDICTED: Plutella xylostella uncharacterized LOC105391236 (LOC105391236), mRNA	NA	bmor:101738615/8.8e-50/uncharacterized LOC101738615; K20235 raw	NA	NA	NA
CL1246.Contig1_Plep1_2	CL1246.Contig1_Plep1_2	3.65	XP_014365968.1/2.8e-46/PREDICTED: microspherule protein 1-like, partial [Papilio machaon]	NA	sp|Q96EZ8|MCRS1_HUMAN/3.6e-32/Microspherule protein 1 OS=Homo sapiens GN=MCRS1 PE=1 SV=1	pmac:106716844/3.7e-47/microspherule protein 1-like; K11674 microspherule protein 1	Hs5453694/2.6e-32/[KT] KOG2293 Daxx-interacting protein MSP58/p78, contains FHA domain	PS50006/9.917/Forkhead-associated (FHA) domain profile.	NA
CL1246.Contig2_Plep1_2	CL1246.Contig2_Plep1_2	3.91	KPI97575.1/6.1e-46/Microspherule protein 1 [Papilio xuthus]	NA	sp|Q96EZ8|MCRS1_HUMAN/8.1e-32/Microspherule protein 1 OS=Homo sapiens GN=MCRS1 PE=1 SV=1	pmac:106716844/8.1e-47/microspherule protein 1-like; K11674 microspherule protein 1	Hs5453694/5.9e-32/[KT] KOG2293 Daxx-interacting protein MSP58/p78, contains FHA domain	PS50006/9.917/Forkhead-associated (FHA) domain profile.	NA
CL1246.Contig3_Plep1_2	CL1246.Contig3_Plep1_2	5.29	KPI97575.1/6.2e-46/Microspherule protein 1 [Papilio xuthus]	NA	sp|Q96EZ8|MCRS1_HUMAN/8.2e-32/Microspherule protein 1 OS=Homo sapiens GN=MCRS1 PE=1 SV=1	pmac:106716844/8.2e-47/microspherule protein 1-like; K11674 microspherule protein 1	Hs5453694/6.0e-32/[KT] KOG2293 Daxx-interacting protein MSP58/p78, contains FHA domain	PS50006/9.917/Forkhead-associated (FHA) domain profile.	NA
CL1247.Contig1_Plep1_2	CL1247.Contig1_Plep1_2	4.29	NA	NA	NA	NA	NA	NA	NA
CL1247.Contig2_Plep1_2	CL1247.Contig2_Plep1_2	1.97	NA	NA	NA	NA	NA	NA	NA
CL1248.Contig2_Plep1_2	CL1248.Contig2_Plep1_2	0.72	NA	NA	NA	NA	NA	NA	NA
CL1249.Contig1_Plep1_2	CL1249.Contig1_Plep1_2	11.32	XP_021196043.1/9.7e-142/glucosamine-6-phosphate isomerase isoform X2 [Helicoverpa armigera]	XM_021340368.1/0.0/PREDICTED: Helicoverpa armigera glucosamine-6-phosphate isomerase (LOC110380399), transcript variant X3, mRNA	sp|Q16HW7|GNPI_AEDAE/4.0e-121/Glucosamine-6-phosphate isomerase OS=Aedes aegypti GN=Gnpda1 PE=3 SV=1	pmac:106715134/2.8e-137/glucosamine-6-phosphate isomerase isoform X1; K02564 glucosamine-6-phosphate deaminase [EC:3.5.99.6]	7296992/2.5e-117/[G] KOG3148 Glucosamine-6-phosphate isomerase	PTHR11280/1.2E-192/--	NA
CL1249.Contig2_Plep1_2	CL1249.Contig2_Plep1_2	9.72	XP_013197276.1/4.5e-145/PREDICTED: glucosamine-6-phosphate isomerase isoform X1 [Amyelois transitella]	XM_021340367.1/0.0/PREDICTED: Helicoverpa armigera glucosamine-6-phosphate isomerase (LOC110380399), transcript variant X2, mRNA	sp|Q16HW7|GNPI_AEDAE/3.9e-122/Glucosamine-6-phosphate isomerase OS=Aedes aegypti GN=Gnpda1 PE=3 SV=1	pmac:106715134/6.8e-142/glucosamine-6-phosphate isomerase isoform X1; K02564 glucosamine-6-phosphate deaminase [EC:3.5.99.6]	7296992/4.6e-117/[G] KOG3148 Glucosamine-6-phosphate isomerase	NA	biological_process:GO:0006044//N-acetylglucosamine metabolic process;GO:0005975//carbohydrate metabolic process;cellular_component:GO:0005737//cytoplasm;molecular_function:GO:0004342//glucosamine-6-phosphate deaminase activity;
CL1249.Contig3_Plep1_2	CL1249.Contig3_Plep1_2	2.27	XP_013197276.1/4.6e-145/PREDICTED: glucosamine-6-phosphate isomerase isoform X1 [Amyelois transitella]	XM_021340367.1/0.0/PREDICTED: Helicoverpa armigera glucosamine-6-phosphate isomerase (LOC110380399), transcript variant X2, mRNA	sp|Q16HW7|GNPI_AEDAE/3.9e-122/Glucosamine-6-phosphate isomerase OS=Aedes aegypti GN=Gnpda1 PE=3 SV=1	pmac:106715134/6.9e-142/glucosamine-6-phosphate isomerase isoform X1; K02564 glucosamine-6-phosphate deaminase [EC:3.5.99.6]	7296992/4.7e-117/[G] KOG3148 Glucosamine-6-phosphate isomerase	NA	biological_process:GO:0006044//N-acetylglucosamine metabolic process;GO:0005975//carbohydrate metabolic process;cellular_component:GO:0005737//cytoplasm;molecular_function:GO:0004342//glucosamine-6-phosphate deaminase activity;
CL125.Contig1_Plep1_2	CL125.Contig1_Plep1_2	0.59	XP_021185440.1/1.4e-39/PRKR-interacting protein 1 homolog [Helicoverpa armigera]	XM_022262158.1/0.0/PREDICTED: Pieris rapae PRKR-interacting protein 1 homolog (LOC110995143), mRNA	sp|Q568A0|PKRI1_DANRE/1.9e-30/PRKR-interacting protein 1 homolog OS=Danio rerio GN=prkrip1 PE=2 SV=1	lak:106177559/2.7e-23/DNA polymerase delta subunit 3-like; K03504 DNA polymerase delta subunit 3	7302978/3.5e-34/[S] KOG4055 Uncharacterized conserved protein	PF06658/6.8E-42/Protein of unknown function (DUF1168)	NA
CL125.Contig2_Plep1_2	CL125.Contig2_Plep1_2	2.64	XP_021185440.1/8.2e-46/PRKR-interacting protein 1 homolog [Helicoverpa armigera]	XM_022262158.1/0.0/PREDICTED: Pieris rapae PRKR-interacting protein 1 homolog (LOC110995143), mRNA	sp|Q568A0|PKRI1_DANRE/9.8e-33/PRKR-interacting protein 1 homolog OS=Danio rerio GN=prkrip1 PE=2 SV=1	lak:106177559/1.8e-25/DNA polymerase delta subunit 3-like; K03504 DNA polymerase delta subunit 3	7302978/5.2e-36/[S] KOG4055 Uncharacterized conserved protein	PTHR13507/3.6E-46/--	NA
CL1250.Contig1_Plep1_2	CL1250.Contig1_Plep1_2	12.36	XP_021188608.1/4.1e-186/cystinosin homolog isoform X1 [Helicoverpa armigera] >XP_021188609.1 cystinosin homolog isoform X1 [Helicoverpa armigera] >XP_021188610.1 cystinosin homolog isoform X1 [Helicoverpa armigera]	KC514051.1/0.0/Spodoptera frugiperda strain Sf9 cystinosin mRNA, complete cds	sp|Q9VCR7|CTNS_DROME/3.7e-112/Cystinosin homolog OS=Drosophila melanogaster GN=CG17119 PE=1 SV=2	bmor:101747227/9.0e-182/cystinosin homolog; K12386 cystinosin	7300949/1.3e-111/[E] KOG3145 Cystine transporter Cystinosin	PTHR13131:SF9/2.5E-164/--	NA
CL1250.Contig2_Plep1_2	CL1250.Contig2_Plep1_2	65.79	AGH06055.1/5.9e-182/cystinosin [Spodoptera frugiperda]	KC514051.1/0.0/Spodoptera frugiperda strain Sf9 cystinosin mRNA, complete cds	sp|Q9VCR7|CTNS_DROME/7.2e-113/Cystinosin homolog OS=Drosophila melanogaster GN=CG17119 PE=1 SV=2	bmor:101747227/6.9e-171/cystinosin homolog; K12386 cystinosin	7300949/1.3e-111/[E] KOG3145 Cystine transporter Cystinosin	PTHR13131/1.0E-162/--	NA
CL1251.Contig1_Plep1_2	CL1251.Contig1_Plep1_2	612.4	KHJ41018.1/2.4e-13/Kunitz/Bovine pancreatic trypsin inhibitor domain protein [Trichuris suis]	NA	sp|P12111|CO6A3_HUMAN/2.6e-14/Collagen alpha-3(VI) chain OS=Homo sapiens GN=COL6A3 PE=1 SV=5	tgu:100225004/2.7e-13/COL6A3; collagen type VI alpha 3 chain; K06238 collagen, type VI, alpha	7301679/8.0e-13/[O] KOG4597 Serine proteinase inhibitor (KU family) with thrombospondin repeats	PS00280/-/Pancreatic trypsin inhibitor (Kunitz) family signature.	NA
CL1251.Contig2_Plep1_2	CL1251.Contig2_Plep1_2	1944.62	XP_012863720.1/1.2e-13/PREDICTED: eppin-like [Echinops telfairi]	NA	sp|Q9BDL1|EPPI_MACMU/2.9e-14/Eppin OS=Macaca mulatta GN=EPPIN PE=2 SV=1	bpec:110175845/4.9e-13/tissue factor pathway inhibitor-like; K03909 tissue factor pathway inhibitor	7301679/1.8e-13/[O] KOG4597 Serine proteinase inhibitor (KU family) with thrombospondin repeats	PS00280/-/Pancreatic trypsin inhibitor (Kunitz) family signature.	NA
CL1252.Contig1_Plep1_2	CL1252.Contig1_Plep1_2	1.48	NA	NA	NA	NA	NA	NA	NA
CL1253.Contig1_Plep1_2	CL1253.Contig1_Plep1_2	3.08	NA	NA	NA	NA	NA	NA	NA
CL1253.Contig2_Plep1_2	CL1253.Contig2_Plep1_2	6.16	NA	NA	NA	NA	NA	NA	NA
CL1254.Contig1_Plep1_2	CL1254.Contig1_Plep1_2	3.47	NA	NA	NA	NA	NA	NA	NA
CL1254.Contig2_Plep1_2	CL1254.Contig2_Plep1_2	2.76	NA	NA	NA	NA	NA	NA	NA
CL1255.Contig1_Plep1_2	CL1255.Contig1_Plep1_2	5.27	NA	NA	NA	NA	NA	NA	NA
CL1255.Contig2_Plep1_2	CL1255.Contig2_Plep1_2	3.35	NA	NA	NA	NA	NA	NA	NA
CL1257.Contig1_Plep1_2	CL1257.Contig1_Plep1_2	12.16	XP_013195445.1/0.0e+00/PREDICTED: mucin-5AC [Amyelois transitella]	NA	sp|Q55A66|Y2098_DICDI/6.1e-10/TNF receptor-associated factor family protein DDB_G0272098 OS=Dictyostelium discoideum GN=DDB_G0272098 PE=3 SV=1	nvi:100120806/2.9e-19/serine-rich adhesin for platelets-like; K17582 antigen KI-67	NA	PF01390/1.4E-17/SEA domain	cellular_component:GO:0016021//integral component of membrane;
CL1257.Contig2_Plep1_2	CL1257.Contig2_Plep1_2	3.86	BAM19731.1/3.2e-14/similar to CG10936, partial [Papilio xuthus]	NA	NA	NA	NA	NA	NA
CL1258.Contig1_Plep1_2	CL1258.Contig1_Plep1_2	30.63	XP_014369147.1/1.4e-134/PREDICTED: transformer-2 protein homolog beta isoform X3 [Papilio machaon]	XM_021343535.1/0.0/PREDICTED: Helicoverpa armigera transformer-2 protein homolog alpha (LOC110382800), transcript variant X6, mRNA	sp|P62997|TRA2B_RAT/5.9e-71/Transformer-2 protein homolog beta OS=Rattus norvegicus GN=Tra2b PE=1 SV=1	pmac:106719332/4.5e-134/transformer-2 protein homolog alpha isoform X1; K12897 transformer-2 protein	Hs4759098/4.3e-71/[R] KOG0118 FOG: RRM domain	PF00076/4.2E-22/RNA recognition motif. (a.k.a. RRM, RBD, or RNP domain)	NA
CL1258.Contig2_Plep1_2	CL1258.Contig2_Plep1_2	5.72	XP_014369148.1/6.3e-135/PREDICTED: transformer-2 protein homolog alpha isoform X4 [Papilio machaon]	XM_011562076.1/0.0/PREDICTED: Plutella xylostella transformer-2 protein homolog alpha (LOC105390727), transcript variant X4, mRNA	sp|P62997|TRA2B_RAT/1.1e-69/Transformer-2 protein homolog beta OS=Rattus norvegicus GN=Tra2b PE=1 SV=1	pmac:106719332/1.1e-135/transformer-2 protein homolog alpha isoform X1; K12897 transformer-2 protein	Hs4759098/8.2e-70/[R] KOG0118 FOG: RRM domain	PF00076/4.3E-22/RNA recognition motif. (a.k.a. RRM, RBD, or RNP domain)	NA
CL1258.Contig3_Plep1_2	CL1258.Contig3_Plep1_2	11.88	NA	XM_021343535.1/0.0/PREDICTED: Helicoverpa armigera transformer-2 protein homolog alpha (LOC110382800), transcript variant X6, mRNA	NA	NA	NA	NA	NA
CL1259.Contig1_Plep1_2	CL1259.Contig1_Plep1_2	4.5	XP_004356599.1/4.1e-33/glycine cleavage system H protein [Acanthamoeba castellanii str. Neff] >ELR24699.1 glycine cleavage system H protein [Acanthamoeba castellanii str. Neff]	NA	sp|Q9N121|GCSH_RABIT/7.3e-32/Glycine cleavage system H protein, mitochondrial OS=Oryctolagus cuniculus GN=GCSH PE=2 SV=1	spu:576609/2.5e-31/glycine cleavage system H protein, mitochondrial; K02437 glycine cleavage system H protein	At1g32470/1.4e-72/[E] KOG3373 Glycine cleavage system H protein (lipoate-binding)	PS50968/25.619/Biotinyl/lipoyl domain profile.	biological_process:GO:0019464//glycine decarboxylation via glycine cleavage system;cellular_component:GO:0005960//glycine cleavage complex;GO:0005739//mitochondrion;
CL1259.Contig2_Plep1_2	CL1259.Contig2_Plep1_2	4.14	XP_004356599.1/8.7e-33/glycine cleavage system H protein [Acanthamoeba castellanii str. Neff] >ELR24699.1 glycine cleavage system H protein [Acanthamoeba castellanii str. Neff]	NA	sp|Q9N121|GCSH_RABIT/1.2e-31/Glycine cleavage system H protein, mitochondrial OS=Oryctolagus cuniculus GN=GCSH PE=2 SV=1	aqu:100637792/8.3e-32/uncharacterized protein LOC100637792; K02437 glycine cleavage system H protein	At1g32470/1.5e-71/[E] KOG3373 Glycine cleavage system H protein (lipoate-binding)	PS00189/-/2-oxo acid dehydrogenases acyltransferase component lipoyl binding site.	biological_process:GO:0019464//glycine decarboxylation via glycine cleavage system;cellular_component:GO:0005960//glycine cleavage complex;GO:0005739//mitochondrion;
CL126.Contig1_Plep1_2	CL126.Contig1_Plep1_2	5.69	NA	NA	NA	NA	NA	NA	NA
CL126.Contig2_Plep1_2	CL126.Contig2_Plep1_2	29.58	OWR48671.1/3.0e-156/heterogeneous nuclear ribonucleoprotein A1 [Danaus plexippus plexippus]	XM_011555202.1/0.0/PREDICTED: Plutella xylostella heterogeneous nuclear ribonucleoprotein 87F-like (LOC105384909), mRNA	sp|P48810|RB87F_DROME/7.2e-104/Heterogeneous nuclear ribonucleoprotein 87F OS=Drosophila melanogaster GN=Hrb87F PE=2 SV=2	dpl:KGM_210978/3.9e-157/heterogeneous nuclear ribonucleoprotein A1; K12741 heterogeneous nuclear ribonucleoprotein A1/A3	7299788/5.3e-104/[R] KOG0118 FOG: RRM domain	PS50102/17.182/Eukaryotic RNA Recognition Motif (RRM) profile.	cellular_component:GO:0030529//intracellular ribonucleoprotein complex;GO:0019013//viral nucleocapsid;molecular_function:GO:0003723//RNA binding;
CL1260.Contig1_Plep1_2	CL1260.Contig1_Plep1_2	69.27	XP_021194152.1/2.4e-65/collagen alpha-1(III) chain-like [Helicoverpa armigera]	XM_021504921.1/0.0/PREDICTED: Mizuhopecten yessoensis DAZ-associated protein 1-like (LOC110455031), transcript variant X3, mRNA	sp|Q9UMD9|COHA1_HUMAN/2.4e-43/Collagen alpha-1(XVII) chain OS=Homo sapiens GN=COL17A1 PE=1 SV=3	dpl:KGM_207948/2.8e-62/collagen; K06237 collagen, type IV, alpha	Hs18641354/3.9e-43/[W] KOG3544 Collagens (type IV and type XIII), and related proteins	NA	NA
CL1260.Contig2_Plep1_2	CL1260.Contig2_Plep1_2	6.39	XP_021194152.1/2.3e-33/collagen alpha-1(III) chain-like [Helicoverpa armigera]	NA	sp|P08124|COL1_CAEEL/6.1e-23/Cuticle collagen 1 OS=Caenorhabditis elegans GN=sqt-3 PE=3 SV=2	epa:110247098/2.2e-32/LOW QUALITY PROTEIN: uncharacterized protein LOC110247098; K19720 collagen, type III, alpha	CE05707/4.4e-23/[W] KOG3544 Collagens (type IV and type XIII), and related proteins	NA	molecular_function:GO:0042302//structural constituent of cuticle;
CL1261.Contig1_Plep1_2	CL1261.Contig1_Plep1_2	19.94	XP_021188922.1/3.2e-227/phosphatidylcholine:ceramide cholinephosphotransferase 2-like isoform X1 [Helicoverpa armigera]	XM_021333249.1/0.0/PREDICTED: Helicoverpa armigera phosphatidylcholine:ceramide cholinephosphotransferase 2-like (LOC110375208), transcript variant X2, mRNA	sp|Q7TSX5|SMS1_RAT/2.8e-63/Phosphatidylcholine:ceramide cholinephosphotransferase 1 OS=Rattus norvegicus GN=Sgms1 PE=2 SV=2	bmor:101746851/3.2e-220/phosphatidylcholine:ceramide cholinephosphotransferase 2-like; K04714 shingomyelin synthase [EC:2.7.8.27]	Hs14741588/7.6e-63/[S] KOG3058 Uncharacterized conserved protein	PTHR21290:SF27/1.7E-119/--	cellular_component:GO:0016021//integral component of membrane;
CL1261.Contig2_Plep1_2	CL1261.Contig2_Plep1_2	2.32	XP_021188922.1/2.5e-242/phosphatidylcholine:ceramide cholinephosphotransferase 2-like isoform X1 [Helicoverpa armigera]	XM_021333247.1/0.0/PREDICTED: Helicoverpa armigera phosphatidylcholine:ceramide cholinephosphotransferase 2-like (LOC110375208), transcript variant X1, mRNA	sp|Q7TSX5|SMS1_RAT/2.6e-63/Phosphatidylcholine:ceramide cholinephosphotransferase 1 OS=Rattus norvegicus GN=Sgms1 PE=2 SV=2	bmor:101746851/3.0e-220/phosphatidylcholine:ceramide cholinephosphotransferase 2-like; K04714 shingomyelin synthase [EC:2.7.8.27]	Hs14741588/7.1e-63/[S] KOG3058 Uncharacterized conserved protein	PTHR21290:SF27/1.7E-119/--	cellular_component:GO:0016021//integral component of membrane;
CL1262.Contig1_Plep1_2	CL1262.Contig1_Plep1_2	0.58	NA	NA	NA	NA	NA	NA	NA
CL1263.Contig1_Plep1_2	CL1263.Contig1_Plep1_2	7.98	NA	NA	NA	NA	NA	NA	NA
CL1263.Contig2_Plep1_2	CL1263.Contig2_Plep1_2	1.57	NA	NA	NA	NA	NA	NA	NA
CL1263.Contig3_Plep1_2	CL1263.Contig3_Plep1_2	2.72	NA	NA	NA	NA	NA	NA	NA
CL1263.Contig4_Plep1_2	CL1263.Contig4_Plep1_2	3.32	NA	NA	NA	NA	NA	NA	NA
CL1264.Contig1_Plep1_2	CL1264.Contig1_Plep1_2	24.94	XP_021197306.1/1.9e-06/uncharacterized protein LOC110381326 [Helicoverpa armigera]	NA	NA	NA	NA	NA	NA
CL1264.Contig2_Plep1_2	CL1264.Contig2_Plep1_2	12.23	XP_021197306.1/1.1e-06/uncharacterized protein LOC110381326 [Helicoverpa armigera]	NA	NA	NA	NA	PS50853/10.683/Fibronectin type-III domain profile.	NA
CL1265.Contig1_Plep1_2	CL1265.Contig1_Plep1_2	1.82	NA	NA	NA	NA	NA	NA	NA
CL1265.Contig2_Plep1_2	CL1265.Contig2_Plep1_2	3.24	NA	NA	NA	NA	NA	NA	NA
CL1266.Contig1_Plep1_2	CL1266.Contig1_Plep1_2	3.57	XP_013164905.1/0.0e+00/PREDICTED: serine/threonine-protein kinase unc-51 isoform X3 [Papilio xuthus]	XM_013309451.1/0.0/PREDICTED: Papilio xuthus serine/threonine-protein kinase unc-51 (LOC106115857), transcript variant X3, mRNA	sp|O75385|ULK1_HUMAN/7.1e-94/Serine/threonine-protein kinase ULK1 OS=Homo sapiens GN=ULK1 PE=1 SV=2	pxy:105387493/3.8e-304/serine/threonine-protein kinase unc-51; K08269 serine/threonine-protein kinase ULK2 [EC:2.7.11.1]	7294537/2.7e-111/[OUT] KOG0595 Serine/threonine-protein kinase involved in autophagy	PF00069/2.6E-66/Protein kinase domain	NA
CL1266.Contig2_Plep1_2	CL1266.Contig2_Plep1_2	11.64	XP_013164905.1/0.0e+00/PREDICTED: serine/threonine-protein kinase unc-51 isoform X3 [Papilio xuthus]	XM_013309451.1/0.0/PREDICTED: Papilio xuthus serine/threonine-protein kinase unc-51 (LOC106115857), transcript variant X3, mRNA	sp|O70405|ULK1_MOUSE/6.4e-95/Serine/threonine-protein kinase ULK1 OS=Mus musculus GN=Ulk1 PE=1 SV=1	pxy:105387493/5.3e-306/serine/threonine-protein kinase unc-51; K08269 serine/threonine-protein kinase ULK2 [EC:2.7.11.1]	7294537/3.8e-113/[OUT] KOG0595 Serine/threonine-protein kinase involved in autophagy	PF12063/6.3E-12/Domain of unknown function (DUF3543)	NA
CL1266.Contig3_Plep1_2	CL1266.Contig3_Plep1_2	0.98	XP_021185394.1/7.2e-116/serine/threonine-protein kinase unc-51 [Helicoverpa armigera]	XM_013309450.1/0.0/PREDICTED: Papilio xuthus serine/threonine-protein kinase unc-51 (LOC106115857), transcript variant X2, mRNA	sp|Q23023|UNC51_CAEEL/6.6e-71/Serine/threonine-protein kinase unc-51 OS=Caenorhabditis elegans GN=unc-51 PE=1 SV=1	prap:110995139/1.7e-113/serine/threonine-protein kinase unc-51 isoform X1; K08269 serine/threonine-protein kinase ULK2 [EC:2.7.11.1]	7294537/1.6e-74/[OUT] KOG0595 Serine/threonine-protein kinase involved in autophagy	PTHR24348/2.4E-110/--	NA
CL1267.Contig1_Plep1_2	CL1267.Contig1_Plep1_2	9.1	NA	NA	NA	NA	NA	NA	NA
CL1267.Contig2_Plep1_2	CL1267.Contig2_Plep1_2	2.21	NA	NA	NA	NA	NA	NA	NA
CL1268.Contig1_Plep1_2	CL1268.Contig1_Plep1_2	25.03	XP_004257612.1/2.1e-26/hypothetical protein EIN_359240 [Entamoeba invadens IP1] >ELP90841.1 hypothetical protein EIN_359240 [Entamoeba invadens IP1] >BAN41906.1 hypothetical protein [Entamoeba invadens]	NA	sp|Q9VR91|HERC2_DROME/1.1e-21/Probable E3 ubiquitin-protein ligase HERC2 OS=Drosophila melanogaster GN=HERC2 PE=1 SV=3	pmac:106719553/2.6e-22/probable E3 ubiquitin-protein ligase HERC2; K10595 E3 ubiquitin-protein ligase HERC2 [EC:2.3.2.26]	7295603/8.0e-22/[S] KOG1426 FOG: RCC1 domain	PS51416/22.476/MIB/HERC2 domain profile.	molecular_function:GO:0046872//metal ion binding;GO:0004842//ubiquitin-protein transferase activity;
CL1268.Contig2_Plep1_2	CL1268.Contig2_Plep1_2	23.77	XP_004257612.1/2.2e-26/hypothetical protein EIN_359240 [Entamoeba invadens IP1] >ELP90841.1 hypothetical protein EIN_359240 [Entamoeba invadens IP1] >BAN41906.1 hypothetical protein [Entamoeba invadens]	NA	sp|O95714|HERC2_HUMAN/2.6e-21/E3 ubiquitin-protein ligase HERC2 OS=Homo sapiens GN=HERC2 PE=1 SV=2	pmac:106719553/5.7e-23/probable E3 ubiquitin-protein ligase HERC2; K10595 E3 ubiquitin-protein ligase HERC2 [EC:2.3.2.26]	Hs4758520/1.9e-21/[S] KOG1426 FOG: RCC1 domain	PTHR24202:SF4/1.2E-23/--	molecular_function:GO:0046872//metal ion binding;GO:0004842//ubiquitin-protein transferase activity;
CL1269.Contig1_Plep1_2	CL1269.Contig1_Plep1_2	11.62	XP_011554639.1/3.8e-145/PREDICTED: large neutral amino acids transporter small subunit 2 [Plutella xylostella]	NA	sp|Q9N1Q4|LAT2_RABIT/1.2e-76/Large neutral amino acids transporter small subunit 2 OS=Oryctolagus cuniculus GN=SLC7A8 PE=1 SV=1	dsi:Dsimw501_GD22136/3.8e-101/Dsim_GD22136; GD22136 gene product from transcript GD22136-RC; K13780 solute carrier family 7 (L-type amino acid transporter), member 5	7297908/1.1e-103/[E] KOG1287 Amino acid transporters	PF13520/3.2E-31/Amino acid permease	cellular_component:GO:0016021//integral component of membrane;molecular_function:GO:0015171//amino acid transmembrane transporter activity;
CL1269.Contig2_Plep1_2	CL1269.Contig2_Plep1_2	0.96	XP_011554639.1/3.8e-145/PREDICTED: large neutral amino acids transporter small subunit 2 [Plutella xylostella]	NA	sp|Q9N1Q4|LAT2_RABIT/1.2e-76/Large neutral amino acids transporter small subunit 2 OS=Oryctolagus cuniculus GN=SLC7A8 PE=1 SV=1	dsi:Dsimw501_GD22136/3.8e-101/Dsim_GD22136; GD22136 gene product from transcript GD22136-RC; K13780 solute carrier family 7 (L-type amino acid transporter), member 5	7297908/1.1e-103/[E] KOG1287 Amino acid transporters	PF13520/3.2E-31/Amino acid permease	cellular_component:GO:0016021//integral component of membrane;molecular_function:GO:0015171//amino acid transmembrane transporter activity;
CL127.Contig1_Plep1_2	CL127.Contig1_Plep1_2	6.1	ABH09251.1/3.5e-27/putative DNA-mediated transposase [Helicoverpa zea]	NA	sp|P34257|TC3A_CAEEL/8.4e-15/Transposable element Tc3 transposase OS=Caenorhabditis elegans GN=tc3a PE=1 SV=1	myi:110440579/3.5e-12/sodium-dependent multivitamin transporter-like; K14386 solute carrier family 5 (sodium-dependent multivitamin transporter), member 6	CE20428/1.2e-15/[R] TWOG0028 FOG: Transposase	PTHR23022/6.2E-19/--	NA
CL127.Contig2_Plep1_2	CL127.Contig2_Plep1_2	1.28	ABH09251.1/9.0e-20/putative DNA-mediated transposase [Helicoverpa zea]	NA	sp|Q04202|TCB2_CAEBR/1.5e-08/Transposable element Tcb2 transposase OS=Caenorhabditis briggsae PE=3 SV=1	sasa:106573941/8.8e-08/trmt13; tRNA methyltransferase 13 homolog; K15446 tRNA:m4X modification enzyme [EC:2.1.1.225]	CE20428/1.1e-08/[R] TWOG0028 FOG: Transposase	NA	NA
CL127.Contig3_Plep1_2	CL127.Contig3_Plep1_2	8.54	NA	NA	NA	NA	NA	NA	NA
CL127.Contig4_Plep1_2	CL127.Contig4_Plep1_2	4.28	ABH09251.1/3.9e-10/putative DNA-mediated transposase [Helicoverpa zea]	NA	NA	NA	NA	NA	NA
CL1270.Contig1_Plep1_2	CL1270.Contig1_Plep1_2	1.09	XP_013185247.1/3.3e-38/PREDICTED: putative nuclease HARBI1 [Amyelois transitella]	NA	sp|Q8BR93|HARB1_MOUSE/1.4e-14/Putative nuclease HARBI1 OS=Mus musculus GN=Harbi1 PE=2 SV=1	ccar:109088060/4.8e-06/cell division control protein 6 homolog; K02213 cell division control protein 6	At3g19120/5.0e-06/[L] KOG4585 Predicted transposase	PTHR22930/1.0E-35/--	NA
CL1270.Contig2_Plep1_2	CL1270.Contig2_Plep1_2	8.84	XP_013191416.1/1.4e-81/PREDICTED: putative nuclease HARBI1 [Amyelois transitella] >XP_013193363.1 PREDICTED: putative nuclease HARBI1 [Amyelois transitella] >XP_013195805.1 PREDICTED: putative nuclease HARBI1 [Amyelois transitella] >XP_013196903.1 PREDICTED: putative nuclease HARBI1 [Amyelois transitella] >XP_013199159.1 PREDICTED: putative nuclease HARBI1 [Amyelois transitella]	NA	sp|Q96MB7|HARB1_HUMAN/8.2e-36/Putative nuclease HARBI1 OS=Homo sapiens GN=HARBI1 PE=1 SV=1	NA	At3g19120/2.9e-14/[L] KOG4585 Predicted transposase	PTHR22930/7.4E-79/--	NA
CL1270.Contig3_Plep1_2	CL1270.Contig3_Plep1_2	1.32	NA	NA	NA	NA	NA	NA	NA
CL1271.Contig1_Plep1_2	CL1271.Contig1_Plep1_2	2.55	NA	NA	NA	NA	NA	NA	NA
CL1271.Contig2_Plep1_2	CL1271.Contig2_Plep1_2	3.98	NA	NA	NA	NA	NA	NA	NA
CL1272.Contig1_Plep1_2	CL1272.Contig1_Plep1_2	4.98	NA	NA	NA	NA	NA	NA	NA
CL1272.Contig2_Plep1_2	CL1272.Contig2_Plep1_2	2.03	NA	NA	NA	NA	NA	NA	NA
CL1273.Contig1_Plep1_2	CL1273.Contig1_Plep1_2	1162.5	NA	NA	NA	NA	NA	NA	NA
CL1273.Contig2_Plep1_2	CL1273.Contig2_Plep1_2	2.66	NA	NA	NA	NA	NA	NA	NA
CL1274.Contig1_Plep1_2	CL1274.Contig1_Plep1_2	2.11	NA	NA	NA	NA	NA	NA	NA
CL1274.Contig2_Plep1_2	CL1274.Contig2_Plep1_2	0.47	NA	NA	NA	NA	NA	NA	NA
CL1274.Contig3_Plep1_2	CL1274.Contig3_Plep1_2	6.73	NA	NA	NA	NA	NA	NA	NA
CL1275.Contig1_Plep1_2	CL1275.Contig1_Plep1_2	1	ABK29476.1/1.6e-15/Titin-like protein, partial [Helicoverpa armigera]	NA	sp|Q9I7U4|TITIN_DROME/7.4e-10/Titin OS=Drosophila melanogaster GN=sls PE=1 SV=3	pxy:105384109/6.9e-15/titin; K12567 titin [EC:2.7.11.1]	NA	NA	NA
CL1275.Contig2_Plep1_2	CL1275.Contig2_Plep1_2	6.33	OWR42750.1/1.1e-26/kettin protein [Danaus plexippus plexippus]	NA	sp|Q9I7U4|TITIN_DROME/1.5e-12/Titin OS=Drosophila melanogaster GN=sls PE=1 SV=3	dpl:KGM_207167/1.5e-27/kettin protein; K12567 titin [EC:2.7.11.1]	NA	NA	NA
CL1275.Contig3_Plep1_2	CL1275.Contig3_Plep1_2	107.76	OWR42750.1/4.7e-113/kettin protein [Danaus plexippus plexippus]	NA	sp|Q9I7U4|TITIN_DROME/2.3e-53/Titin OS=Drosophila melanogaster GN=sls PE=1 SV=3	dpl:KGM_207167/6.3e-114/kettin protein; K12567 titin [EC:2.7.11.1]	SPAPB1E7.04c/4.0e-10/[M] KOG4701 Chitinase	NA	NA
CL1275.Contig4_Plep1_2	CL1275.Contig4_Plep1_2	72.27	OWR42750.1/5.4e-149/kettin protein [Danaus plexippus plexippus]	NA	sp|Q9I7U4|TITIN_DROME/7.8e-65/Titin OS=Drosophila melanogaster GN=sls PE=1 SV=3	dpl:KGM_207167/7.1e-150/kettin protein; K12567 titin [EC:2.7.11.1]	SPAPB1E7.04c/1.5e-09/[M] KOG4701 Chitinase	NA	NA
CL1275.Contig5_Plep1_2	CL1275.Contig5_Plep1_2	1.5	OWR42750.1/6.3e-19/kettin protein [Danaus plexippus plexippus]	NA	NA	dpl:KGM_207167/8.3e-20/kettin protein; K12567 titin [EC:2.7.11.1]	NA	NA	NA
CL1276.Contig2_Plep1_2	CL1276.Contig2_Plep1_2	3.44	XP_012549308.1/4.5e-92/protein grainyhead isoform X4 [Bombyx mori]	NA	NA	bmor:101740332/6.0e-93/protein grainyhead; K09275 transcription factor CP2 and related proteins	NA	NA	NA
CL1277.Contig1_Plep1_2	CL1277.Contig1_Plep1_2	6120.04	NA	NA	NA	NA	NA	NA	NA
CL1277.Contig2_Plep1_2	CL1277.Contig2_Plep1_2	1403.05	NA	NA	NA	NA	NA	NA	NA
CL1277.Contig3_Plep1_2	CL1277.Contig3_Plep1_2	521	NA	NA	NA	NA	NA	NA	NA
CL1278.Contig1_Plep1_2	CL1278.Contig1_Plep1_2	2.68	NA	NA	NA	NA	NA	NA	NA
CL1279.Contig1_Plep1_2	CL1279.Contig1_Plep1_2	0.97	XP_014358795.1/5.5e-199/PREDICTED: protein DGCR14 homolog [Papilio machaon]	NA	sp|O70279|DGC14_MOUSE/4.7e-67/Protein DGCR14 OS=Mus musculus GN=Dgcr14 PE=1 SV=2	pmac:106711082/7.3e-200/protein DGCR14 homolog; K13118 protein DGCR14	Hs13027630/4.5e-67/[R] KOG2627 Nuclear protein ES2	PTHR12940/1.2E-101/--	NA
CL1279.Contig2_Plep1_2	CL1279.Contig2_Plep1_2	2.95	XP_014358795.1/3.6e-198/PREDICTED: protein DGCR14 homolog [Papilio machaon]	NA	sp|O70279|DGC14_MOUSE/5.7e-68/Protein DGCR14 OS=Mus musculus GN=Dgcr14 PE=1 SV=2	pmac:106711082/4.8e-199/protein DGCR14 homolog; K13118 protein DGCR14	Hs13027630/5.4e-68/[R] KOG2627 Nuclear protein ES2	PTHR12940/6.1E-103/--	NA
CL128.Contig1_Plep1_2	CL128.Contig1_Plep1_2	1.47	NA	NA	NA	NA	NA	NA	NA
CL128.Contig2_Plep1_2	CL128.Contig2_Plep1_2	14.1	NA	NA	NA	NA	NA	NA	NA
CL1280.Contig1_Plep1_2	CL1280.Contig1_Plep1_2	3.07	XP_013170974.1/7.6e-139/PREDICTED: adenylosuccinate synthetase [Papilio xuthus]	XM_011339245.2/0.0/PREDICTED: Cerapachys biroi adenylosuccinate synthetase (LOC105279454), transcript variant X2, mRNA	sp|B0W9B4|PURA_CULQU/7.5e-120/Adenylosuccinate synthetase OS=Culex quinquefasciatus GN=CPIJ003725 PE=3 SV=1	dpl:KGM_202691/1.8e-136/adenylosuccinate synthetase; K01939 adenylosuccinate synthase [EC:6.3.4.4]	7300663/1.7e-113/[F] KOG1355 Adenylosuccinate synthase	PF00709/1.0E-114/Adenylosuccinate synthetase	NA
CL1280.Contig2_Plep1_2	CL1280.Contig2_Plep1_2	8.17	XP_013170974.1/9.4e-139/PREDICTED: adenylosuccinate synthetase [Papilio xuthus]	XM_011339245.2/0.0/PREDICTED: Cerapachys biroi adenylosuccinate synthetase (LOC105279454), transcript variant X2, mRNA	sp|B0W9B4|PURA_CULQU/9.2e-120/Adenylosuccinate synthetase OS=Culex quinquefasciatus GN=CPIJ003725 PE=3 SV=1	dpl:KGM_202691/2.2e-136/adenylosuccinate synthetase; K01939 adenylosuccinate synthase [EC:6.3.4.4]	7300663/2.1e-113/[F] KOG1355 Adenylosuccinate synthase	PF00709/1.0E-114/Adenylosuccinate synthetase	NA
CL1281.Contig1_Plep1_2	CL1281.Contig1_Plep1_2	1.09	NA	NA	NA	NA	NA	NA	NA
CL1282.Contig1_Plep1_2	CL1282.Contig1_Plep1_2	119.74	NA	NA	NA	NA	NA	NA	NA
CL1282.Contig2_Plep1_2	CL1282.Contig2_Plep1_2	55.32	NA	NA	NA	NA	NA	NA	NA
CL1283.Contig1_Plep1_2	CL1283.Contig1_Plep1_2	57.34	NA	NA	NA	NA	NA	NA	NA
CL1283.Contig2_Plep1_2	CL1283.Contig2_Plep1_2	278.59	NA	NA	NA	NA	NA	NA	NA
CL1284.Contig1_Plep1_2	CL1284.Contig1_Plep1_2	5.27	KRX11747.1/3.5e-20/Photosystem I reaction center subunit VI, chloroplastic [Trichinella nelsoni]	NA	NA	NA	NA	PTHR34787/1.0E-91/--	NA
CL1284.Contig2_Plep1_2	CL1284.Contig2_Plep1_2	13.31	KRX11747.1/2.0e-21/Photosystem I reaction center subunit VI, chloroplastic [Trichinella nelsoni]	NA	NA	NA	NA	PF03244/8.9E-70/Photosystem I reaction centre subunit VI	NA
CL1285.Contig1_Plep1_2	CL1285.Contig1_Plep1_2	16.29	NA	NA	NA	NA	NA	NA	NA
CL1285.Contig2_Plep1_2	CL1285.Contig2_Plep1_2	4.11	NA	NA	NA	NA	NA	NA	NA
CL1285.Contig3_Plep1_2	CL1285.Contig3_Plep1_2	6.19	NA	NA	NA	NA	NA	NA	NA
CL1286.Contig1_Plep1_2	CL1286.Contig1_Plep1_2	4.74	KRX12357.1/1.0e-40/Chlorophyll a-b binding protein, chloroplastic [Trichinella nelsoni]	NA	NA	rro:104672455/4.3e-32/chlorophyll a-b binding protein of LHCII type 1; K08912 light-harvesting complex II chlorophyll a/b binding protein 1	At1g61520/1.1e-139/[C] LSE0391 A Chlorophyll A/B binding protein	PTHR21649:SF14/1.0E-194/--	NA
CL1286.Contig2_Plep1_2	CL1286.Contig2_Plep1_2	0.66	KRX12357.1/5.2e-12/Chlorophyll a-b binding protein, chloroplastic [Trichinella nelsoni]	NA	NA	rro:104672455/1.3e-06/chlorophyll a-b binding protein of LHCII type 1; K08912 light-harvesting complex II chlorophyll a/b binding protein 1	At1g61520/6.9e-48/[C] LSE0391 A Chlorophyll A/B binding protein	PTHR21649/7.9E-66/--	NA
CL1288.Contig1_Plep1_2	CL1288.Contig1_Plep1_2	5.09	XP_004926878.1/2.8e-49/asparagine--tRNA ligase, cytoplasmic [Bombyx mori]	XM_021326776.1/0.0/PREDICTED: Helicoverpa armigera asparagine--tRNA ligase, cytoplasmic (LOC110370803), mRNA	sp|Q2KJG3|SYNC_BOVIN/4.4e-44/Asparagine--tRNA ligase, cytoplasmic OS=Bos taurus GN=NARS PE=2 SV=3	bmor:101742209/3.8e-50/asparagine--tRNA ligase, cytoplasmic; K01893 asparaginyl-tRNA synthetase [EC:6.1.1.22]	7298549/1.0e-45/[J] KOG0555 Asparaginyl-tRNA synthetase	NA	NA
CL1288.Contig2_Plep1_2	CL1288.Contig2_Plep1_2	3.9	OWR55027.1/3.2e-28/Asparaginyl-tRNA synthetase [Danaus plexippus plexippus]	XM_021326776.1/0.0/PREDICTED: Helicoverpa armigera asparagine--tRNA ligase, cytoplasmic (LOC110370803), mRNA	sp|Q4R4Z1|SYNC_MACFA/1.8e-25/Asparagine--tRNA ligase, cytoplasmic OS=Macaca fascicularis GN=NARS PE=2 SV=1	dpl:KGM_206870/4.2e-29/Asparaginyl-tRNA synthetase; K01893 asparaginyl-tRNA synthetase [EC:6.1.1.22]	7298549/5.4e-27/[J] KOG0555 Asparaginyl-tRNA synthetase	NA	NA
CL1288.Contig3_Plep1_2	CL1288.Contig3_Plep1_2	10.27	XP_021182451.1/5.5e-291/asparagine--tRNA ligase, cytoplasmic [Helicoverpa armigera]	XM_021326776.1/0.0/PREDICTED: Helicoverpa armigera asparagine--tRNA ligase, cytoplasmic (LOC110370803), mRNA	sp|Q2KJG3|SYNC_BOVIN/2.0e-234/Asparagine--tRNA ligase, cytoplasmic OS=Bos taurus GN=NARS PE=2 SV=3	bmor:101742209/4.0e-290/asparagine--tRNA ligase, cytoplasmic; K01893 asparaginyl-tRNA synthetase [EC:6.1.1.22]	7298549/9.0e-253/[J] KOG0555 Asparaginyl-tRNA synthetase	PF01336/3.9E-11/OB-fold nucleic acid binding domain	NA
CL1288.Contig4_Plep1_2	CL1288.Contig4_Plep1_2	7.97	XP_021182451.1/5.5e-291/asparagine--tRNA ligase, cytoplasmic [Helicoverpa armigera]	XM_021326776.1/0.0/PREDICTED: Helicoverpa armigera asparagine--tRNA ligase, cytoplasmic (LOC110370803), mRNA	sp|Q2KJG3|SYNC_BOVIN/2.0e-234/Asparagine--tRNA ligase, cytoplasmic OS=Bos taurus GN=NARS PE=2 SV=3	bmor:101742209/4.0e-290/asparagine--tRNA ligase, cytoplasmic; K01893 asparaginyl-tRNA synthetase [EC:6.1.1.22]	7298549/9.1e-253/[J] KOG0555 Asparaginyl-tRNA synthetase	PF01336/3.9E-11/OB-fold nucleic acid binding domain	NA
CL1289.Contig1_Plep1_2	CL1289.Contig1_Plep1_2	6.42	XP_021198676.1/0.0e+00/uncharacterized protein LOC110382398 [Helicoverpa armigera]	XM_011560266.1/0.0/PREDICTED: Plutella xylostella uncharacterized LOC105389162 (LOC105389162), transcript variant X4, mRNA	sp|Q8T4N5|TSEP_GLOPP/7.1e-45/Protein TsetseEP OS=Glossina palpalis palpalis PE=3 SV=1	sasa:106586456/2.6e-54/titin-like; K12567 titin [EC:2.7.11.1]	CE24967/1.4e-31/[Z] KOG2418 Microtubule-associated protein TAU	PS00022/-/EGF-like domain signature 1.	NA
CL1289.Contig2_Plep1_2	CL1289.Contig2_Plep1_2	3.96	XP_021198676.1/0.0e+00/uncharacterized protein LOC110382398 [Helicoverpa armigera]	XM_011560266.1/0.0/PREDICTED: Plutella xylostella uncharacterized LOC105389162 (LOC105389162), transcript variant X4, mRNA	sp|Q8T4N5|TSEP_GLOPP/7.0e-45/Protein TsetseEP OS=Glossina palpalis palpalis PE=3 SV=1	hcq:109530038/1.7e-53/LOW QUALITY PROTEIN: titin-like; K12567 titin [EC:2.7.11.1]	CE28322/1.4e-31/[Z] KOG2418 Microtubule-associated protein TAU	PS00022/-/EGF-like domain signature 1.	NA
CL129.Contig1_Plep1_2	CL129.Contig1_Plep1_2	0.88	OWR50444.1/2.1e-50/biogenesis of lysosome-related organelles complex 1 subunit 2 [Danaus plexippus plexippus]	NA	sp|Q9VTE0|BL1S2_DROME/9.4e-21/Biogenesis of lysosome-related organelles complex 1 subunit 2 OS=Drosophila melanogaster GN=Blos2 PE=1 SV=2	dpl:KGM_203922/2.7e-51/biogenesis of lysosome-related organelles complex 1 subunit 2; K16750 biogenesis of lysosome-related organelles complex 1 subunit 2	7294777/5.7e-20/[S] KOG4559 Uncharacterized conserved protein	PTHR10668:SF76/2.3E-18/--	NA
CL129.Contig2_Plep1_2	CL129.Contig2_Plep1_2	9.8	OWR50444.1/1.9e-50/biogenesis of lysosome-related organelles complex 1 subunit 2 [Danaus plexippus plexippus]	NA	sp|Q9VTE0|BL1S2_DROME/8.5e-21/Biogenesis of lysosome-related organelles complex 1 subunit 2 OS=Drosophila melanogaster GN=Blos2 PE=1 SV=2	dpl:KGM_203922/2.5e-51/biogenesis of lysosome-related organelles complex 1 subunit 2; K16750 biogenesis of lysosome-related organelles complex 1 subunit 2	7294777/5.2e-20/[S] KOG4559 Uncharacterized conserved protein	PTHR10668:SF76/2.3E-18/--	NA
CL1290.Contig1_Plep1_2	CL1290.Contig1_Plep1_2	1.77	NA	NA	NA	NA	NA	NA	NA
CL1290.Contig2_Plep1_2	CL1290.Contig2_Plep1_2	2.24	NA	NA	NA	NA	NA	NA	NA
CL1291.Contig1_Plep1_2	CL1291.Contig1_Plep1_2	4.59	NP_001091768.1/8.2e-67/arginine/serine-rich splicing factor 7 [Bombyx mori] >ABF51483.1 arginine/serine-rich splicing factor 7 [Bombyx mori] >ABF55972.2 xl6 [Bombyx mori]	XM_018540246.1/0.0/PREDICTED: Cyphomyrmex costatus serine/arginine-rich splicing factor 7-like (LOC108774198), transcript variant X2, mRNA	sp|Q3T106|SRSF7_BOVIN/7.3e-41/Serine/arginine-rich splicing factor 7 OS=Bos taurus GN=SRSF7 PE=2 SV=1	bmor:778469/1.1e-67/arginine/serine-rich splicing factor 7; K12896 splicing factor, arginine/serine-rich 7	CE04155/8.2e-26/[A] KOG0107 Alternative splicing factor SRp20/9G8 (RRM superfamily)	SM00360/9.2E-21/RNA recognition motif	molecular_function:GO:0003723//RNA binding;GO:0008270//zinc ion binding;
CL1291.Contig2_Plep1_2	CL1291.Contig2_Plep1_2	25.44	NP_001091768.1/1.8e-91/arginine/serine-rich splicing factor 7 [Bombyx mori] >ABF51483.1 arginine/serine-rich splicing factor 7 [Bombyx mori] >ABF55972.2 xl6 [Bombyx mori]	XM_018540246.1/0.0/PREDICTED: Cyphomyrmex costatus serine/arginine-rich splicing factor 7-like (LOC108774198), transcript variant X2, mRNA	sp|Q3T106|SRSF7_BOVIN/5.8e-52/Serine/arginine-rich splicing factor 7 OS=Bos taurus GN=SRSF7 PE=2 SV=1	bmor:778469/2.3e-92/arginine/serine-rich splicing factor 7; K12896 splicing factor, arginine/serine-rich 7	Hs5454054/4.2e-52/[A] KOG0107 Alternative splicing factor SRp20/9G8 (RRM superfamily)	PTHR23147/2.4E-29/--	molecular_function:GO:0003723//RNA binding;GO:0008270//zinc ion binding;
CL1292.Contig1_Plep1_2	CL1292.Contig1_Plep1_2	2.14	NA	NA	NA	NA	NA	NA	NA
CL1292.Contig2_Plep1_2	CL1292.Contig2_Plep1_2	1.87	NA	NA	NA	NA	NA	NA	NA
CL1293.Contig1_Plep1_2	CL1293.Contig1_Plep1_2	6.54	XP_011551044.1/1.0e-101/PREDICTED: phytanoyl-CoA dioxygenase, peroxisomal-like [Plutella xylostella] >XP_011551045.1 PREDICTED: phytanoyl-CoA dioxygenase, peroxisomal-like [Plutella xylostella] >XP_011551046.1 PREDICTED: phytanoyl-CoA dioxygenase, peroxisomal-like [Plutella xylostella] >XP_011551047.1 PREDICTED: phytanoyl-CoA dioxygenase, peroxisomal-like [Plutella xylostella] >XP_011551048.1 PRE…	NA	sp|O18778|PAHX_BOVIN/6.1e-16/Phytanoyl-CoA dioxygenase, peroxisomal OS=Bos taurus GN=PHYH PE=2 SV=2	pxy:105382794/1.3e-102/phytanoyl-CoA dioxygenase, peroxisomal-like; K00477 phytanoyl-CoA hydroxylase [EC:1.14.11.18]	Hs5453884/6.0e-13/[I] KOG3290 Peroxisomal phytanoyl-CoA hydroxylase	PF05721/9.8E-29/Phytanoyl-CoA dioxygenase (PhyH)	NA
CL1294.Contig1_Plep1_2	CL1294.Contig1_Plep1_2	17.56	XP_013148586.1/1.7e-168/PREDICTED: uncharacterized protein LOC106111142 [Papilio polytes]	XM_022267230.1/0.0/PREDICTED: Pieris rapae microtubule-associated protein futsch-like (LOC110998535), mRNA	sp|Q9NZW4|DSPP_HUMAN/6.2e-19/Dentin sialophosphoprotein OS=Homo sapiens GN=DSPP PE=1 SV=2	nvi:100120806/4.3e-19/serine-rich adhesin for platelets-like; K17582 antigen KI-67	7292802/1.2e-08/[K] KOG1878 Nuclear receptor coregulator SMRT/SMRTER, contains Myb-like domains	PS50024/12.119/SEA domain profile.	NA
CL1294.Contig2_Plep1_2	CL1294.Contig2_Plep1_2	22.29	XP_013148586.1/9.4e-167/PREDICTED: uncharacterized protein LOC106111142 [Papilio polytes]	XM_022267230.1/0.0/PREDICTED: Pieris rapae microtubule-associated protein futsch-like (LOC110998535), mRNA	sp|Q62563|SRY_MUSSP/7.6e-17/Sex-determining region Y protein OS=Mus spretus GN=Sry PE=3 SV=2	nvi:100120806/1.1e-19/serine-rich adhesin for platelets-like; K17582 antigen KI-67	7292802/1.2e-08/[K] KOG1878 Nuclear receptor coregulator SMRT/SMRTER, contains Myb-like domains	PF01390/2.9E-8/SEA domain	NA
CL1295.Contig1_Plep1_2	CL1295.Contig1_Plep1_2	4.21	NA	NA	NA	NA	NA	NA	NA
CL1295.Contig2_Plep1_2	CL1295.Contig2_Plep1_2	6.97	NA	NA	NA	NA	NA	NA	NA
CL1296.Contig1_Plep1_2	CL1296.Contig1_Plep1_2	2.6	NA	NA	NA	NA	NA	NA	NA
CL1296.Contig2_Plep1_2	CL1296.Contig2_Plep1_2	15.97	XP_013194570.1/8.2e-10/PREDICTED: CAP-Gly domain-containing linker protein 2 isoform X6 [Amyelois transitella]	NA	NA	bmor:101739189/1.1e-10/restin homolog; K10421 CAP-Gly domain-containing linker protein 1	NA	NA	NA
CL1297.Contig1_Plep1_2	CL1297.Contig1_Plep1_2	296.99	XP_007423928.1/1.7e-53/PREDICTED: tubulin beta-2 chain [Python bivittatus]	EU251433.1/0.0/Cylicocyclus nassatus isolate FBZ-S clone 1 beta-tubulin isotype 2 mRNA, complete cds	sp|Q13885|TBB2A_HUMAN/1.0e-55/Tubulin beta-2A chain OS=Homo sapiens GN=TUBB2A PE=1 SV=1	dpl:KGM_213385/2.3e-54/beta-tubulin; K07375 tubulin beta	Hs4507729/7.5e-56/[Z] KOG1375 Beta tubulin	PR01519/7.5E-21/Epsilon-tubulin signature	biological_process:GO:0007017//microtubule-based process;cellular_component:GO:0005874//microtubule;GO:0005737//cytoplasm;molecular_function:GO:0005200//structural constituent of cytoskeleton;GO:0005525//GTP binding;GO:0003924//GTPase activity;
CL1297.Contig2_Plep1_2	CL1297.Contig2_Plep1_2	38.59	XP_013196024.1/2.7e-84/PREDICTED: tubulin beta chain-like isoform X1 [Amyelois transitella]	XM_011550528.1/0.0/PREDICTED: Plutella xylostella tubulin beta chain-like (LOC105380920), mRNA	sp|P08841|TBB3_DROME/2.5e-79/Tubulin beta-3 chain OS=Drosophila melanogaster GN=betaTub60D PE=2 SV=2	bmor:692432/3.6e-85/Tub3, bmtub3; beta-tubulin; K07375 tubulin beta	7291772/1.5e-78/[Z] KOG1375 Beta tubulin	PTHR11588:SF47/3.8E-127/--	biological_process:GO:0007017//microtubule-based process;cellular_component:GO:0005874//microtubule;GO:0005737//cytoplasm;molecular_function:GO:0005200//structural constituent of cytoskeleton;GO:0005525//GTP binding;GO:0003924//GTPase activity;
CL1297.Contig3_Plep1_2	CL1297.Contig3_Plep1_2	18.91	XP_013196024.1/2.0e-73/PREDICTED: tubulin beta chain-like isoform X1 [Amyelois transitella]	XM_011550528.1/0.0/PREDICTED: Plutella xylostella tubulin beta chain-like (LOC105380920), mRNA	sp|P08841|TBB3_DROME/2.8e-69/Tubulin beta-3 chain OS=Drosophila melanogaster GN=betaTub60D PE=2 SV=2	bmor:692432/2.6e-74/Tub3, bmtub3; beta-tubulin; K07375 tubulin beta	7291772/1.7e-68/[Z] KOG1375 Beta tubulin	SM00864/3.4E-5/Tubulin/FtsZ family, GTPase domain	biological_process:GO:0007017//microtubule-based process;cellular_component:GO:0005874//microtubule;GO:0005737//cytoplasm;molecular_function:GO:0005200//structural constituent of cytoskeleton;GO:0005525//GTP binding;GO:0003924//GTPase activity;
CL1298.Contig1_Plep1_2	CL1298.Contig1_Plep1_2	2.68	XP_013188693.1/2.4e-132/PREDICTED: zinc finger MYM-type protein 1-like [Amyelois transitella]	XM_013333239.1/0.0/PREDICTED: Amyelois transitella zinc finger MYM-type protein 1-like (LOC106133496), mRNA	sp|Q5SVZ6|ZMYM1_HUMAN/2.0e-16/Zinc finger MYM-type protein 1 OS=Homo sapiens GN=ZMYM1 PE=1 SV=1	hmg:100196989/8.8e-27/zinc finger MYM-type protein 1-like; K14829 pre-rRNA-processing protein IPI3	At1g19260/5.9e-26/[R] TWOG0169 Predicted transposase	PTHR11697/6.0E-44/--	NA
CL1298.Contig2_Plep1_2	CL1298.Contig2_Plep1_2	3.81	XP_013188693.1/2.7e-125/PREDICTED: zinc finger MYM-type protein 1-like [Amyelois transitella]	XM_013333239.1/0.0/PREDICTED: Amyelois transitella zinc finger MYM-type protein 1-like (LOC106133496), mRNA	sp|Q5SVZ6|ZMYM1_HUMAN/5.9e-13/Zinc finger MYM-type protein 1 OS=Homo sapiens GN=ZMYM1 PE=1 SV=1	hmg:100196989/5.2e-24/zinc finger MYM-type protein 1-like; K14829 pre-rRNA-processing protein IPI3	At1g19260/1.0e-22/[R] TWOG0169 Predicted transposase	PTHR11697/1.1E-41/--	NA
CL1299.Contig1_Plep1_2	CL1299.Contig1_Plep1_2	9.83	XP_021194871.1/4.9e-133/microtubule-associated protein tau isoform X4 [Helicoverpa armigera]	NA	sp|O02828|TAU_CAPHI/1.9e-33/Microtubule-associated protein tau OS=Capra hircus GN=MAPT PE=2 SV=3	pmac:106718613/1.1e-96/microtubule-associated protein tau isoform X1; K04380 microtubule-associated protein tau	7301611/1.2e-82/[Z] KOG2418 Microtubule-associated protein TAU	PF00418/6.3E-12/Tau and MAP protein, tubulin-binding repeat	NA
CL1299.Contig2_Plep1_2	CL1299.Contig2_Plep1_2	6.22	XP_022127270.1/2.9e-47/microtubule-associated protein tau isoform X3 [Pieris rapae]	NA	sp|P11137|MTAP2_HUMAN/3.0e-14/Microtubule-associated protein 2 OS=Homo sapiens GN=MAP2 PE=1 SV=4	bmor:100302034/2.6e-44/Tau; tau-like protein; K04380 microtubule-associated protein tau	7301611/3.0e-27/[Z] KOG2418 Microtubule-associated protein TAU	PS51491/8.761/Tau and MAP proteins tubulin-binding repeat profile.	cellular_component:GO:0005874//microtubule;GO:0005737//cytoplasm;molecular_function:GO:0015631//tubulin binding;
CL13.Contig1_Plep1_2	CL13.Contig1_Plep1_2	58.66	XP_013199205.1/1.9e-163/PREDICTED: protein yellow-like isoform X1 [Amyelois transitella]	NA	sp|Q9GP81|YELL_DROGU/4.8e-47/Protein yellow OS=Drosophila guanche GN=y PE=3 SV=1	tca:657666/1.0e-40/Y-f; yellow-f; K22203 dopachrome tautomerase [EC:5.3.3.12]	NA	PR01366/1.0E-15/Major royal jelly protein family signature	NA
CL13.Contig2_Plep1_2	CL13.Contig2_Plep1_2	3	XP_011565986.1/1.1e-23/PREDICTED: major royal jelly protein 1-like [Plutella xylostella]	NA	NA	tca:657666/1.4e-08/Y-f; yellow-f; K22203 dopachrome tautomerase [EC:5.3.3.12]	NA	PTHR10009/7.5E-21/--	NA
CL13.Contig3_Plep1_2	CL13.Contig3_Plep1_2	2.32	NA	NA	NA	NA	NA	NA	NA
CL13.Contig4_Plep1_2	CL13.Contig4_Plep1_2	3.31	XP_012545566.1/1.0e-47/yellow-d isoform X1 [Bombyx mori]	NA	sp|O97432|MRJP5_APIME/1.3e-15/Major royal jelly protein 5 OS=Apis mellifera GN=MRJP5 PE=2 SV=1	dwi:Dwil_GK12212/3.3e-10/uncharacterized protein; K22203 dopachrome tautomerase [EC:5.3.3.12]	NA	PF03022/1.0E-7/Major royal jelly protein	NA
CL13.Contig5_Plep1_2	CL13.Contig5_Plep1_2	6.32	XP_013145876.1/1.3e-20/PREDICTED: major royal jelly protein 2-like, partial [Papilio polytes]	NA	NA	NA	NA	PF03022/1.1E-11/Major royal jelly protein	NA
CL130.Contig1_Plep1_2	CL130.Contig1_Plep1_2	4.42	NA	NA	NA	NA	NA	NA	NA
CL1300.Contig1_Plep1_2	CL1300.Contig1_Plep1_2	2.25	XP_021196241.1/2.7e-205/LMBR1 domain-containing protein 2 homolog isoform X1 [Helicoverpa armigera] >XP_021196243.1 LMBR1 domain-containing protein 2 homolog isoform X3 [Helicoverpa armigera]	NA	sp|Q29BL9|LMBD2_DROPS/5.0e-116/LMBR1 domain-containing protein 2 homolog OS=Drosophila pseudoobscura pseudoobscura GN=GA20843 PE=3 SV=1	NA	7299174/1.5e-114/[R] KOG2296 Integral membrane protein	PTHR21355/9.9E-132/--	NA
CL1300.Contig2_Plep1_2	CL1300.Contig2_Plep1_2	2.25	XP_021196242.1/3.7e-199/LMBR1 domain-containing protein 2 homolog isoform X2 [Helicoverpa armigera]	NA	sp|Q29BL9|LMBD2_DROPS/9.2e-115/LMBR1 domain-containing protein 2 homolog OS=Drosophila pseudoobscura pseudoobscura GN=GA20843 PE=3 SV=1	NA	7299174/7.4e-114/[R] KOG2296 Integral membrane protein	PF04791/2.2E-80/LMBR1-like membrane protein	NA
CL1301.Contig1_Plep1_2	CL1301.Contig1_Plep1_2	13.88	KPJ19433.1/6.2e-44/hypothetical protein RR48_11060 [Papilio machaon]	NA	sp|P27177|PRIO_CHICK/2.2e-06/Major prion protein homolog OS=Gallus gallus GN=PRNP PE=1 SV=2	lcf:108883589/9.8e-06/sf3a2; splicing factor 3A subunit 2; K12826 splicing factor 3A subunit 2	NA	NA	biological_process:GO:0007166//cell surface receptor signaling pathway;cellular_component:GO:0016021//integral component of membrane;molecular_function:GO:0004930//G-protein coupled receptor activity;
CL1301.Contig2_Plep1_2	CL1301.Contig2_Plep1_2	12.49	KPJ19433.1/6.1e-44/hypothetical protein RR48_11060 [Papilio machaon]	NA	sp|P27177|PRIO_CHICK/2.2e-06/Major prion protein homolog OS=Gallus gallus GN=PRNP PE=1 SV=2	lcf:108883589/9.7e-06/sf3a2; splicing factor 3A subunit 2; K12826 splicing factor 3A subunit 2	NA	NA	biological_process:GO:0007166//cell surface receptor signaling pathway;cellular_component:GO:0016021//integral component of membrane;molecular_function:GO:0004930//G-protein coupled receptor activity;
CL1301.Contig3_Plep1_2	CL1301.Contig3_Plep1_2	0.59	KPI97488.1/2.8e-15/hypothetical protein RR46_07235 [Papilio xuthus]	NA	NA	NA	NA	NA	NA
CL1301.Contig4_Plep1_2	CL1301.Contig4_Plep1_2	4.79	KPI97488.1/2.8e-15/hypothetical protein RR46_07235 [Papilio xuthus]	NA	NA	NA	NA	NA	NA
CL1302.Contig1_Plep1_2	CL1302.Contig1_Plep1_2	4.58	XP_021195214.1/4.2e-141/transmembrane and coiled-coil domains protein 2 isoform X6 [Helicoverpa armigera]	XM_022267835.1/0.0/PREDICTED: Pieris rapae transmembrane and coiled-coil domains protein 2 (LOC110998996), mRNA	sp|O75069|TMCC2_HUMAN/3.4e-39/Transmembrane and coiled-coil domains protein 2 OS=Homo sapiens GN=TMCC2 PE=1 SV=3	oaa:100076390/3.7e-21/TMCC2, DSTYK; transmembrane and coiled-coil domain family 2; K16288 receptor-interacting serine/threonine-protein kinase 5 [EC:2.7.11.1]	7298918/5.6e-44/[S] KOG3850 Predicted membrane protein	PTHR17613:SF14/1.3E-79/--	NA
CL1302.Contig2_Plep1_2	CL1302.Contig2_Plep1_2	1.25	NA	NA	NA	NA	NA	NA	NA
CL1302.Contig3_Plep1_2	CL1302.Contig3_Plep1_2	0.98	XP_021195214.1/1.0e-135/transmembrane and coiled-coil domains protein 2 isoform X6 [Helicoverpa armigera]	XM_022267835.1/0.0/PREDICTED: Pieris rapae transmembrane and coiled-coil domains protein 2 (LOC110998996), mRNA	sp|O75069|TMCC2_HUMAN/1.7e-39/Transmembrane and coiled-coil domains protein 2 OS=Homo sapiens GN=TMCC2 PE=1 SV=3	oaa:100076390/1.9e-21/TMCC2, DSTYK; transmembrane and coiled-coil domain family 2; K16288 receptor-interacting serine/threonine-protein kinase 5 [EC:2.7.11.1]	7298918/2.8e-44/[S] KOG3850 Predicted membrane protein	PTHR17613/1.3E-79/--	NA
CL1303.Contig1_Plep1_2	CL1303.Contig1_Plep1_2	2.97	NA	NA	NA	NA	NA	NA	NA
CL1303.Contig2_Plep1_2	CL1303.Contig2_Plep1_2	2.2	NA	NA	NA	NA	NA	NA	NA
CL1304.Contig1_Plep1_2	CL1304.Contig1_Plep1_2	3.45	NA	AF492474.1/0.0/Helicoverpa armigera diapause hormone and pheromone biosynthesis activating peptide (DH-PBAN) gene, complete cds	NA	NA	NA	NA	NA
CL1305.Contig1_Plep1_2	CL1305.Contig1_Plep1_2	6.52	XP_021181160.1/4.2e-163/cyclin-dependent kinase 11B isoform X1 [Helicoverpa armigera]	XM_012689207.2/0.0/PREDICTED: Bombyx mori cell division cycle 2 like-1 (CDC2L1), transcript variant X1, mRNA	sp|P21127|CD11B_HUMAN/1.2e-119/Cyclin-dependent kinase 11B OS=Homo sapiens GN=CDK11B PE=1 SV=3	pmac:106710806/3.6e-163/cyclin-dependent kinase 11B; K08818 cell division cycle 2-like [EC:2.7.11.22]	Hs16332368/8.8e-120/[R] KOG0663 Protein kinase PITSLRE and related kinases	PTHR24056:SF107/2.1E-172/--	NA
CL1305.Contig2_Plep1_2	CL1305.Contig2_Plep1_2	3.24	XP_021181160.1/9.3e-247/cyclin-dependent kinase 11B isoform X1 [Helicoverpa armigera]	XM_012689207.2/0.0/PREDICTED: Bombyx mori cell division cycle 2 like-1 (CDC2L1), transcript variant X1, mRNA	sp|P21127|CD11B_HUMAN/2.5e-164/Cyclin-dependent kinase 11B OS=Homo sapiens GN=CDK11B PE=1 SV=3	pmac:106710806/3.0e-246/cyclin-dependent kinase 11B; K08818 cell division cycle 2-like [EC:2.7.11.22]	Hs16332370/1.8e-164/[R] KOG0663 Protein kinase PITSLRE and related kinases	SM00220/2.5E-93/Serine/Threonine protein kinases, catalytic domain	NA
CL1306.Contig1_Plep1_2	CL1306.Contig1_Plep1_2	2.31	KPI96678.1/1.7e-164/Beta-1,3-galactosyltransferase 1 [Papilio xuthus]	NA	sp|Q7JK24|B3GT1_GORGO/3.2e-32/Beta-1,3-galactosyltransferase 1 OS=Gorilla gorilla gorilla GN=B3GALT1 PE=3 SV=1	pmac:106714171/2.7e-163/uncharacterized protein LOC106714171 isoform X1; K07819 beta-1,3-galactosyltransferase 1 [EC:2.4.1.86]	7303546/4.9e-38/[G] KOG2287 Galactosyltransferases	PF01762/9.5E-43/Galactosyltransferase	biological_process:GO:0006486//protein glycosylation;cellular_component:GO:0005794//Golgi apparatus;GO:0016021//integral component of membrane;molecular_function:GO:0008378//galactosyltransferase activity;
CL1306.Contig2_Plep1_2	CL1306.Contig2_Plep1_2	4.16	KPI96678.1/2.0e-165/Beta-1,3-galactosyltransferase 1 [Papilio xuthus]	NA	sp|Q7JK24|B3GT1_GORGO/1.9e-32/Beta-1,3-galactosyltransferase 1 OS=Gorilla gorilla gorilla GN=B3GALT1 PE=3 SV=1	pmac:106714171/3.2e-164/uncharacterized protein LOC106714171 isoform X1; K07819 beta-1,3-galactosyltransferase 1 [EC:2.4.1.86]	7303546/4.9e-38/[G] KOG2287 Galactosyltransferases	PTHR11214/2.0E-86/--	biological_process:GO:0006486//protein glycosylation;cellular_component:GO:0005794//Golgi apparatus;GO:0016021//integral component of membrane;molecular_function:GO:0008378//galactosyltransferase activity;
CL1307.Contig1_Plep1_2	CL1307.Contig1_Plep1_2	1.14	NA	NA	NA	NA	NA	NA	NA
CL1307.Contig2_Plep1_2	CL1307.Contig2_Plep1_2	3.92	NA	NA	NA	NA	NA	NA	NA
CL1308.Contig1_Plep1_2	CL1308.Contig1_Plep1_2	4.74	XP_021190383.1/2.7e-78/uncharacterized protein LOC110376289 [Helicoverpa armigera] >XP_021190392.1 uncharacterized protein LOC110376289 [Helicoverpa armigera]	NA	sp|Q0IHA2|ELP6_XENLA/5.8e-06/Elongator complex protein 6 OS=Xenopus laevis GN=elp6 PE=2 SV=1	NA	NA	PF09807/1.4E-14/Elongation complex protein 6	NA
CL1308.Contig2_Plep1_2	CL1308.Contig2_Plep1_2	1.92	NA	NA	NA	NA	NA	NA	NA
CL1309.Contig1_Plep1_2	CL1309.Contig1_Plep1_2	8.09	NA	NA	NA	NA	NA	NA	NA
CL1309.Contig2_Plep1_2	CL1309.Contig2_Plep1_2	0.75	NA	NA	NA	NA	NA	NA	NA
CL131.Contig1_Plep1_2	CL131.Contig1_Plep1_2	32.6	NA	NA	NA	NA	NA	NA	NA
CL131.Contig2_Plep1_2	CL131.Contig2_Plep1_2	31.38	NA	NA	NA	NA	NA	NA	NA
CL1310.Contig1_Plep1_2	CL1310.Contig1_Plep1_2	11.67	XP_004924856.1/1.5e-73/uncharacterized protein LOC101741291 isoform X2 [Bombyx mori]	NA	sp|Q9VUR3|AIMP2_DROME/2.1e-08/Probable aminoacyl tRNA synthase complex-interacting multifunctional protein 2 OS=Drosophila melanogaster GN=AIMP2 PE=3 SV=1	bmor:101741291/5.0e-73/uncharacterized LOC101741291; K15438 aminoacyl tRNA synthase complex-interacting multifunctional protein 2	NA	PTHR13438/1.3E-23/--	NA
CL1310.Contig2_Plep1_2	CL1310.Contig2_Plep1_2	16.69	XP_004924853.1/4.4e-76/uncharacterized protein LOC101741291 isoform X1 [Bombyx mori] >XP_021202748.1 uncharacterized protein LOC101741291 isoform X1 [Bombyx mori]	NA	sp|Q9VUR3|AIMP2_DROME/1.3e-08/Probable aminoacyl tRNA synthase complex-interacting multifunctional protein 2 OS=Drosophila melanogaster GN=AIMP2 PE=3 SV=1	bmor:101741291/5.9e-77/uncharacterized LOC101741291; K15438 aminoacyl tRNA synthase complex-interacting multifunctional protein 2	NA	PTHR13438/3.6E-23/--	NA
CL1311.Contig1_Plep1_2	CL1311.Contig1_Plep1_2	2.24	OWR53889.1/1.1e-87/hypothetical protein KGM_213625 [Danaus plexippus plexippus]	NA	NA	pmac:106719185/5.6e-85/vacuolar protein sorting-associated protein 8 homolog; K20178 vacuolar protein sorting-associated protein 8	NA	NA	NA
CL1311.Contig2_Plep1_2	CL1311.Contig2_Plep1_2	9.74	OWR53889.1/4.9e-89/hypothetical protein KGM_213625 [Danaus plexippus plexippus]	NA	NA	pmac:106719185/2.2e-85/vacuolar protein sorting-associated protein 8 homolog; K20178 vacuolar protein sorting-associated protein 8	NA	NA	NA
CL1312.Contig1_Plep1_2	CL1312.Contig1_Plep1_2	3.89	XP_021184671.1/1.4e-42/protein FMC1 homolog isoform X2 [Helicoverpa armigera]	NA	sp|Q96HJ9|FMC1_HUMAN/1.2e-14/Protein FMC1 homolog OS=Homo sapiens GN=FMC1 PE=1 SV=2	hsa:100996928/4.1e-06/C7orf55-LUC7L2; C7orf55-LUC7L2 readthrough; K13212 RNA-binding protein Luc7-like 2	NA	PTHR31716/9.4E-38/--	NA
CL1312.Contig2_Plep1_2	CL1312.Contig2_Plep1_2	7.21	XP_021184662.1/4.3e-93/SRR1-like protein isoform X1 [Helicoverpa armigera]	NA	sp|Q9UH36|SRR1L_HUMAN/2.1e-28/SRR1-like protein OS=Homo sapiens GN=SRRD PE=2 SV=1	hsa:100996928/7.7e-06/C7orf55-LUC7L2; C7orf55-LUC7L2 readthrough; K13212 RNA-binding protein Luc7-like 2	Hs18593894/1.5e-28/[S] KOG3131 Uncharacterized conserved protein	PTHR28626/5.0E-59/--	NA
CL1312.Contig3_Plep1_2	CL1312.Contig3_Plep1_2	0.96	NA	NA	NA	NA	NA	NA	NA
CL1313.Contig1_Plep1_2	CL1313.Contig1_Plep1_2	2.95	NA	NA	NA	NA	NA	NA	NA
CL1314.Contig1_Plep1_2	CL1314.Contig1_Plep1_2	7.55	KRY62694.1/4.2e-12/Metallothionein-like protein 4A, partial [Trichinella pseudospiralis]	NA	NA	NA	At5g02380/1.8e-14/[P] KOG4738 Predicted metallothionein	NA	NA
CL1314.Contig2_Plep1_2	CL1314.Contig2_Plep1_2	16.12	XP_013080485.1/2.5e-06/PREDICTED: metallothionein-like isoform X2 [Biomphalaria glabrata] >AOM63240.1 metallothionein [Biomphalaria glabrata] >AST14860.1 metallothionein allelic variant 3 [Biomphalaria glabrata]	NA	NA	NA	At5g02380/2.2e-14/[P] KOG4738 Predicted metallothionein	NA	NA
CL1315.Contig1_Plep1_2	CL1315.Contig1_Plep1_2	13.92	AGQ53951.1/7.0e-152/N-cetylglucosamine-6-phosphate deacetylase [Spodoptera litura]	NA	sp|A7MBC0|NAGA_BOVIN/1.6e-105/N-acetylglucosamine-6-phosphate deacetylase OS=Bos taurus GN=AMDHD2 PE=2 SV=1	dpl:KGM_213269/4.1e-145/N-acetylglucosamine-6-phosphate deacetylase; K01443 N-acetylglucosamine-6-phosphate deacetylase [EC:3.5.1.25]	7295614/1.2e-99/[G] KOG3892 N-acetyl-glucosamine-6-phosphate deacetylase	PTHR11113/7.1E-183/--	biological_process:GO:0006044//N-acetylglucosamine metabolic process;GO:0005975//carbohydrate metabolic process;molecular_function:GO:0008448//N-acetylglucosamine-6-phosphate deacetylase activity;
CL1315.Contig2_Plep1_2	CL1315.Contig2_Plep1_2	8.93	AGQ53951.1/3.0e-179/N-cetylglucosamine-6-phosphate deacetylase [Spodoptera litura]	NA	sp|Q9VR81|NAGA_DROME/5.4e-122/N-acetylglucosamine-6-phosphate deacetylase OS=Drosophila melanogaster GN=CG17065 PE=2 SV=1	dpl:KGM_213269/6.1e-173/N-acetylglucosamine-6-phosphate deacetylase; K01443 N-acetylglucosamine-6-phosphate deacetylase [EC:3.5.1.25]	7295614/3.9e-122/[G] KOG3892 N-acetyl-glucosamine-6-phosphate deacetylase	PTHR11113/3.6E-205/--	biological_process:GO:0006044//N-acetylglucosamine metabolic process;GO:0005975//carbohydrate metabolic process;molecular_function:GO:0008448//N-acetylglucosamine-6-phosphate deacetylase activity;
CL1316.Contig1_Plep1_2	CL1316.Contig1_Plep1_2	1.15	NA	NA	NA	NA	NA	NA	NA
CL1316.Contig2_Plep1_2	CL1316.Contig2_Plep1_2	1.72	NA	NA	NA	NA	NA	NA	NA
CL1317.Contig1_Plep1_2	CL1317.Contig1_Plep1_2	4.52	XP_014366009.1/3.6e-166/PREDICTED: mitochondrial folate transporter/carrier [Papilio machaon]	XM_011555865.1/0.0/PREDICTED: Plutella xylostella mitochondrial folate transporter/carrier (LOC105385479), mRNA	sp|Q8BMG8|MFTC_MOUSE/1.5e-97/Mitochondrial folate transporter/carrier OS=Mus musculus GN=Slc25a32 PE=1 SV=1	prap:110993119/4.8e-167/mitochondrial folate transporter/carrier; K15115 solute carrier family 25 (mitochondrial folate transporter), member 32	7303925/4.3e-126/[C] KOG0764 Mitochondrial FAD carrier protein	PR00926/9.4E-8/Mitochondrial carrier protein signature	biological_process:GO:0055085//transmembrane transport;cellular_component:GO:0016021//integral component of membrane;
CL1317.Contig2_Plep1_2	CL1317.Contig2_Plep1_2	5.98	OWR43310.1/1.3e-161/hypothetical protein KGM_201532 [Danaus plexippus plexippus]	XM_011555865.1/0.0/PREDICTED: Plutella xylostella mitochondrial folate transporter/carrier (LOC105385479), mRNA	sp|Q8BMG8|MFTC_MOUSE/7.8e-92/Mitochondrial folate transporter/carrier OS=Mus musculus GN=Slc25a32 PE=1 SV=1	bmor:101743093/5.3e-156/mitochondrial folate transporter/carrier; K15115 solute carrier family 25 (mitochondrial folate transporter), member 32	7303925/1.2e-126/[C] KOG0764 Mitochondrial FAD carrier protein	PF00153/5.1E-14/Mitochondrial carrier protein	biological_process:GO:0055085//transmembrane transport;cellular_component:GO:0016021//integral component of membrane;
CL1318.Contig1_Plep1_2	CL1318.Contig1_Plep1_2	132.24	ATD13325.1/1.7e-45/csp29 [Helicoverpa armigera]	NA	NA	NA	NA	SM00680/2.2E-7/Clip or disulphide knot domain	molecular_function:GO:0004252//serine-type endopeptidase activity;
CL1318.Contig2_Plep1_2	CL1318.Contig2_Plep1_2	37.14	XP_013186070.1/6.9e-115/PREDICTED: venom protease [Amyelois transitella]	NA	sp|P21902|PCE_TACTR/3.3e-50/Proclotting enzyme OS=Tachypleus tridentatus PE=1 SV=1	api:100163594/1.1e-63/transmembrane protease serine 9-like; K09640 transmembrane protease serine 9 [EC:3.4.21.-]	7293767/1.3e-77/[E] KOG3627 Trypsin	SM00020/4.1E-84/Trypsin-like serine protease	NA
CL1319.Contig1_Plep1_2	CL1319.Contig1_Plep1_2	21.03	XP_021193641.1/2.3e-292/la-related protein 1-like isoform X5 [Helicoverpa armigera]	XM_012015927.1/0.0/PREDICTED: Vollenhovia emeryi la-related protein 1B (LOC105563924), mRNA	sp|Q9VAW5|LARP_DROME/1.7e-140/La-related protein 1 OS=Drosophila melanogaster GN=larp PE=1 SV=5	bmor:101744205/1.9e-255/la-related protein 1; K18757 la-related protein 1	Hs22049862/1.8e-115/[OJ] KOG2590 RNA-binding protein LARP/SRO9 and related La domain proteins	PTHR22792/2.1E-212/--	NA
CL132.Contig1_Plep1_2	CL132.Contig1_Plep1_2	5.39	KRX12343.1/1.9e-53/Chlorophyll a-b binding protein 40, chloroplastic [Trichinella nelsoni] >KRY99282.1 Chlorophyll a-b binding protein 40, chloroplastic [Trichinella zimbabwensis]	NA	NA	rro:104672455/2.8e-53/chlorophyll a-b binding protein of LHCII type 1; K08912 light-harvesting complex II chlorophyll a/b binding protein 1	At4g10340/4.8e-136/[C] LSE0391 A Chlorophyll A/B binding protein	PTHR21649/3.3E-215/--	NA
CL132.Contig2_Plep1_2	CL132.Contig2_Plep1_2	0.82	KRX12343.1/2.0e-53/Chlorophyll a-b binding protein 40, chloroplastic [Trichinella nelsoni] >KRY99282.1 Chlorophyll a-b binding protein 40, chloroplastic [Trichinella zimbabwensis]	NA	NA	rro:104672455/2.9e-53/chlorophyll a-b binding protein of LHCII type 1; K08912 light-harvesting complex II chlorophyll a/b binding protein 1	At4g10340/1.7e-136/[C] LSE0391 A Chlorophyll A/B binding protein	PTHR21649:SF16/2.5E-218/--	NA
CL132.Contig3_Plep1_2	CL132.Contig3_Plep1_2	1.78	KRX12343.1/1.1e-53/Chlorophyll a-b binding protein 40, chloroplastic [Trichinella nelsoni] >KRY99282.1 Chlorophyll a-b binding protein 40, chloroplastic [Trichinella zimbabwensis]	NA	NA	rro:104672455/1.6e-53/chlorophyll a-b binding protein of LHCII type 1; K08912 light-harvesting complex II chlorophyll a/b binding protein 1	At4g10340/4.6e-136/[C] LSE0391 A Chlorophyll A/B binding protein	PF00504/1.6E-44/Chlorophyll A-B binding protein	NA
CL132.Contig4_Plep1_2	CL132.Contig4_Plep1_2	1.96	KRX12343.1/1.1e-53/Chlorophyll a-b binding protein 40, chloroplastic [Trichinella nelsoni] >KRY99282.1 Chlorophyll a-b binding protein 40, chloroplastic [Trichinella zimbabwensis]	NA	NA	rro:104672455/1.6e-53/chlorophyll a-b binding protein of LHCII type 1; K08912 light-harvesting complex II chlorophyll a/b binding protein 1	At4g10340/1.6e-136/[C] LSE0391 A Chlorophyll A/B binding protein	PTHR21649:SF16/4.2E-218/--	NA
CL1320.Contig1_Plep1_2	CL1320.Contig1_Plep1_2	94.81	NP_001299127.1/3.6e-84/protein CREG1 precursor [Papilio xuthus] >BAM17966.1 cellular repressor of E1A-stimulated genes [Papilio xuthus] >KPI99972.1 Protein CREG1 [Papilio xuthus]	NA	sp|O75629|CREG1_HUMAN/9.0e-37/Protein CREG1 OS=Homo sapiens GN=CREG1 PE=1 SV=1	NA	Hs4503037/6.6e-37/[K] KOG3374 Cellular repressor of transcription	PTHR13343/2.7E-61/--	molecular_function:GO:0048037//cofactor binding;
CL1320.Contig2_Plep1_2	CL1320.Contig2_Plep1_2	161.85	NP_001299127.1/4.0e-84/protein CREG1 precursor [Papilio xuthus] >BAM17966.1 cellular repressor of E1A-stimulated genes [Papilio xuthus] >KPI99972.1 Protein CREG1 [Papilio xuthus]	NA	sp|O75629|CREG1_HUMAN/1.0e-36/Protein CREG1 OS=Homo sapiens GN=CREG1 PE=1 SV=1	NA	Hs4503037/7.2e-37/[K] KOG3374 Cellular repressor of transcription	PTHR13343:SF17/2.7E-61/--	molecular_function:GO:0048037//cofactor binding;
CL1321.Contig1_Plep1_2	CL1321.Contig1_Plep1_2	17.17	NA	XR_001227976.1/0.0/PREDICTED: Papilio xuthus mucin-5AC-like (LOC106120026), transcript variant X11, misc_RNA	NA	NA	NA	NA	NA
CL1321.Contig2_Plep1_2	CL1321.Contig2_Plep1_2	12.1	KOB68959.1/3.7e-51/Uncharacterized protein OBRU01_15128 [Operophtera brumata]	AK385935.1/0.0/Bombyx mori mRNA, clone: fphe14E12	NA	NA	NA	NA	NA
CL1322.Contig1_Plep1_2	CL1322.Contig1_Plep1_2	6.06	XP_013200825.1/9.2e-105/PREDICTED: venom protease-like [Amyelois transitella]	NA	sp|P05049|SNAK_DROME/1.1e-46/Serine protease snake OS=Drosophila melanogaster GN=snk PE=1 SV=2	pxy:105385422/3.0e-64/uncharacterized LOC105385422; K09640 transmembrane protease serine 9 [EC:3.4.21.-]	7299715/7.8e-47/[E] KOG3627 Trypsin	PTHR24260:SF55/3.2E-81/--	molecular_function:GO:0004252//serine-type endopeptidase activity;
CL1322.Contig2_Plep1_2	CL1322.Contig2_Plep1_2	3.71	XP_013200825.1/8.8e-105/PREDICTED: venom protease-like [Amyelois transitella]	NA	sp|P05049|SNAK_DROME/1.0e-46/Serine protease snake OS=Drosophila melanogaster GN=snk PE=1 SV=2	pxy:105385422/2.9e-64/uncharacterized LOC105385422; K09640 transmembrane protease serine 9 [EC:3.4.21.-]	7299715/7.5e-47/[E] KOG3627 Trypsin	PTHR24260:SF55/3.2E-81/--	molecular_function:GO:0004252//serine-type endopeptidase activity;
CL1322.Contig3_Plep1_2	CL1322.Contig3_Plep1_2	0.65	XP_013200825.1/8.9e-105/PREDICTED: venom protease-like [Amyelois transitella]	NA	sp|P05049|SNAK_DROME/1.0e-46/Serine protease snake OS=Drosophila melanogaster GN=snk PE=1 SV=2	pxy:105385422/2.9e-64/uncharacterized LOC105385422; K09640 transmembrane protease serine 9 [EC:3.4.21.-]	7299715/7.6e-47/[E] KOG3627 Trypsin	PTHR24260:SF55/3.2E-81/--	molecular_function:GO:0004252//serine-type endopeptidase activity;
CL1322.Contig4_Plep1_2	CL1322.Contig4_Plep1_2	5.59	NA	NA	NA	NA	NA	NA	NA
CL1322.Contig5_Plep1_2	CL1322.Contig5_Plep1_2	1.08	NA	NA	NA	NA	NA	NA	NA
CL1322.Contig6_Plep1_2	CL1322.Contig6_Plep1_2	0.01	XP_013200825.1/9.1e-105/PREDICTED: venom protease-like [Amyelois transitella]	NA	sp|P05049|SNAK_DROME/1.1e-46/Serine protease snake OS=Drosophila melanogaster GN=snk PE=1 SV=2	pxy:105385422/3.0e-64/uncharacterized LOC105385422; K09640 transmembrane protease serine 9 [EC:3.4.21.-]	7299715/7.8e-47/[E] KOG3627 Trypsin	PTHR24260:SF55/3.2E-81/--	molecular_function:GO:0004252//serine-type endopeptidase activity;
CL1323.Contig1_Plep1_2	CL1323.Contig1_Plep1_2	19.09	XP_013140503.1/5.9e-87/PREDICTED: CD63 antigen-like isoform X1 [Papilio polytes]	XM_013342577.1/0.0/PREDICTED: Amyelois transitella CD63 antigen-like (LOC106140924), mRNA	sp|P19397|CD53_HUMAN/1.1e-26/Leukocyte surface antigen CD53 OS=Homo sapiens GN=CD53 PE=1 SV=1	pmac:106718550/1.5e-86/CD63 antigen-like isoform X1; K06497 CD63 antigen	7304277/1.2e-38/[R] KOG3882 Tetraspanin family integral membrane protein	PTHR19282/1.2E-62/--	cellular_component:GO:0016021//integral component of membrane;
CL1323.Contig2_Plep1_2	CL1323.Contig2_Plep1_2	30.72	NP_001298328.1/2.2e-86/CD63 antigen-like [Papilio polytes] >BAM19270.1 tetraspanin 42Ee [Papilio polytes]	XM_013342577.1/0.0/PREDICTED: Amyelois transitella CD63 antigen-like (LOC106140924), mRNA	sp|P19397|CD53_HUMAN/1.1e-26/Leukocyte surface antigen CD53 OS=Homo sapiens GN=CD53 PE=1 SV=1	pmac:106718550/1.0e-84/CD63 antigen-like isoform X1; K06497 CD63 antigen	7304277/4.4e-38/[R] KOG3882 Tetraspanin family integral membrane protein	PF00335/1.3E-41/Tetraspanin family	cellular_component:GO:0016021//integral component of membrane;
CL1324.Contig1_Plep1_2	CL1324.Contig1_Plep1_2	16.2	KPJ05518.1/3.3e-42/Embryonic polarity protein dorsal [Papilio xuthus]	NA	sp|P15330|DORS_DROME/3.9e-37/Embryonic polarity protein dorsal OS=Drosophila melanogaster GN=dl PE=1 SV=2	soc:105205802/1.3e-42/embryonic polarity protein dorsal-like; K09254 c-Rel proto-oncogene protein	7298385/3.6e-40/[KT] TWOG0134 Tonicity-responsive enhancer-binding protein/Rel domain-containing transcription factor	PTHR24169/5.1E-60/--	biological_process:GO:0006357//regulation of transcription from RNA polymerase II promoter;cellular_component:GO:0005634//nucleus;GO:0005737//cytoplasm;molecular_function:GO:0003677//DNA binding;GO:0003700//DNA binding transcription factor activity;
CL1324.Contig2_Plep1_2	CL1324.Contig2_Plep1_2	0.81	KPJ05518.1/3.5e-42/Embryonic polarity protein dorsal [Papilio xuthus]	NA	sp|P15330|DORS_DROME/4.1e-37/Embryonic polarity protein dorsal OS=Drosophila melanogaster GN=dl PE=1 SV=2	soc:105205802/1.3e-42/embryonic polarity protein dorsal-like; K09254 c-Rel proto-oncogene protein	7298385/3.8e-40/[KT] TWOG0134 Tonicity-responsive enhancer-binding protein/Rel domain-containing transcription factor	PF16179/7.6E-15/Rel homology dimerisation domain	biological_process:GO:0006357//regulation of transcription from RNA polymerase II promoter;cellular_component:GO:0005634//nucleus;GO:0005737//cytoplasm;molecular_function:GO:0003677//DNA binding;GO:0003700//DNA binding transcription factor activity;
CL1325.Contig1_Plep1_2	CL1325.Contig1_Plep1_2	8.32	XP_021190181.1/8.7e-147/5'-AMP-activated protein kinase subunit beta-1 isoform X2 [Helicoverpa armigera]	NA	sp|Q5BIS9|AAKB1_BOVIN/1.6e-70/5'-AMP-activated protein kinase subunit beta-1 OS=Bos taurus GN=PRKAB1 PE=2 SV=3	pxy:105383275/3.1e-145/5'-AMP-activated protein kinase subunit beta-1; K07199 5'-AMP-activated protein kinase, regulatory beta subunit	7303935/8.2e-88/[G] KOG1616 Protein involved in Snf1 protein kinase complex assembly	PTHR10343/1.8E-101/--	molecular_function:GO:0016301//kinase activity;
CL1325.Contig2_Plep1_2	CL1325.Contig2_Plep1_2	1.96	NA	NA	NA	NA	NA	NA	NA
CL1326.Contig1_Plep1_2	CL1326.Contig1_Plep1_2	48.23	KPI95767.1/7.8e-18/hypothetical protein RR46_11480 [Papilio xuthus]	NA	NA	NA	NA	PF15873/2.6E-12/Domain of unknown function (DUF4730)	NA
CL1326.Contig2_Plep1_2	CL1326.Contig2_Plep1_2	19.79	KPI95767.1/7.7e-18/hypothetical protein RR46_11480 [Papilio xuthus]	NA	NA	NA	NA	PF15873/2.6E-12/Domain of unknown function (DUF4730)	NA
CL1327.Contig1_Plep1_2	CL1327.Contig1_Plep1_2	2.33	XP_013197184.1/2.0e-15/PREDICTED: probable RNA helicase armi isoform X1 [Amyelois transitella]	NA	NA	pmac:106717646/1.3e-15/probable RNA helicase armi; K18432 RNA helicase armi [EC:3.6.4.13]	NA	NA	NA
CL1328.Contig1_Plep1_2	CL1328.Contig1_Plep1_2	7.31	NA	NA	NA	NA	NA	NA	NA
CL1328.Contig2_Plep1_2	CL1328.Contig2_Plep1_2	3.93	NA	NA	NA	NA	NA	NA	NA
CL1329.Contig1_Plep1_2	CL1329.Contig1_Plep1_2	18.63	OWR55051.1/1.2e-195/hemolymph proteinase 19 [Danaus plexippus plexippus]	XM_021340821.1/0.0/PREDICTED: Helicoverpa armigera chymotrypsin-like elastase family member 2A (LOC110380735), transcript variant X2, mRNA	sp|O62589|GD_DROME/5.0e-34/Serine protease gd OS=Drosophila melanogaster GN=gd PE=1 SV=2	pxy:105391575/1.2e-183/dynein heavy chain 7, axonemal-like; K10408 dynein heavy chain, axonemal	7299854/6.0e-37/[E] KOG3627 Trypsin	PR00722/6.0E-9/Chymotrypsin serine protease family (S1) signature	NA
CL1329.Contig2_Plep1_2	CL1329.Contig2_Plep1_2	5.07	OWR55051.1/1.4e-195/hemolymph proteinase 19 [Danaus plexippus plexippus]	XM_021340821.1/0.0/PREDICTED: Helicoverpa armigera chymotrypsin-like elastase family member 2A (LOC110380735), transcript variant X2, mRNA	sp|O62589|GD_DROME/5.9e-34/Serine protease gd OS=Drosophila melanogaster GN=gd PE=1 SV=2	pxy:105391575/1.4e-183/dynein heavy chain 7, axonemal-like; K10408 dynein heavy chain, axonemal	7299854/7.1e-37/[E] KOG3627 Trypsin	PR00722/6.0E-9/Chymotrypsin serine protease family (S1) signature	NA
CL1329.Contig3_Plep1_2	CL1329.Contig3_Plep1_2	7.8	OWR55051.1/2.3e-125/hemolymph proteinase 19 [Danaus plexippus plexippus]	XM_021340821.1/0.0/PREDICTED: Helicoverpa armigera chymotrypsin-like elastase family member 2A (LOC110380735), transcript variant X2, mRNA	sp|O62589|GD_DROME/8.8e-34/Serine protease gd OS=Drosophila melanogaster GN=gd PE=1 SV=2	pxy:105391575/6.0e-114/dynein heavy chain 7, axonemal-like; K10408 dynein heavy chain, axonemal	7299854/1.4e-41/[E] KOG3627 Trypsin	PR00722/1.4E-9/Chymotrypsin serine protease family (S1) signature	NA
CL133.Contig1_Plep1_2	CL133.Contig1_Plep1_2	2.68	NA	NA	NA	NA	NA	NA	NA
CL133.Contig2_Plep1_2	CL133.Contig2_Plep1_2	3.18	NA	NA	NA	NA	NA	NA	NA
CL1330.Contig1_Plep1_2	CL1330.Contig1_Plep1_2	11.9	XP_015373628.1/4.9e-21/PREDICTED: putative uncharacterized protein FLJ37770 [Diuraphis noxia]	NA	sp|Q53H47|SETMR_HUMAN/3.6e-10/Histone-lysine N-methyltransferase SETMAR OS=Homo sapiens GN=SETMAR PE=1 SV=2	soc:105200558/2.6e-15/histone-lysine N-methyltransferase SETMAR-like; K11433 histone-lysine N-methyltransferase SETMAR [EC:2.1.1.43]	Hs22064259/7.7e-18/[L] TWOG0199 Predicted transposase	PF16087/8.4E-9/Domain of unknown function (DUF4817)	NA
CL1330.Contig2_Plep1_2	CL1330.Contig2_Plep1_2	0.66	XP_015373628.1/3.2e-21/PREDICTED: putative uncharacterized protein FLJ37770 [Diuraphis noxia]	NA	sp|Q53H47|SETMR_HUMAN/2.4e-10/Histone-lysine N-methyltransferase SETMAR OS=Homo sapiens GN=SETMAR PE=1 SV=2	soc:105200558/1.7e-15/histone-lysine N-methyltransferase SETMAR-like; K11433 histone-lysine N-methyltransferase SETMAR [EC:2.1.1.43]	Hs22064259/5.1e-18/[L] TWOG0199 Predicted transposase	PF16087/8.4E-9/Domain of unknown function (DUF4817)	NA
CL1331.Contig1_Plep1_2	CL1331.Contig1_Plep1_2	1.55	XP_004928010.1/1.4e-14/uncharacterized protein LOC100174853 [Bombyx mori]	NA	NA	NA	NA	NA	NA
CL1331.Contig2_Plep1_2	CL1331.Contig2_Plep1_2	1.78	XP_004928010.1/1.0e-14/uncharacterized protein LOC100174853 [Bombyx mori]	NA	NA	NA	NA	NA	NA
CL1331.Contig3_Plep1_2	CL1331.Contig3_Plep1_2	1.08	DAA06382.1/8.6e-14/TPA_inf: gustatory receptor 26 [Bombyx mori]	NA	NA	NA	NA	NA	NA
CL1331.Contig4_Plep1_2	CL1331.Contig4_Plep1_2	8.96	DAA06382.1/2.4e-13/TPA_inf: gustatory receptor 26 [Bombyx mori]	NA	NA	NA	NA	NA	NA
CL1331.Contig5_Plep1_2	CL1331.Contig5_Plep1_2	2.29	DAA06382.1/1.5e-19/TPA_inf: gustatory receptor 26 [Bombyx mori]	NA	NA	NA	NA	NA	NA
CL1331.Contig7_Plep1_2	CL1331.Contig7_Plep1_2	5.16	DAA06382.1/2.9e-13/TPA_inf: gustatory receptor 26 [Bombyx mori]	NA	NA	NA	NA	NA	NA
CL1332.Contig1_Plep1_2	CL1332.Contig1_Plep1_2	3.78	NA	NA	NA	NA	NA	NA	NA
CL1333.Contig1_Plep1_2	CL1333.Contig1_Plep1_2	12.09	XP_021182704.1/8.1e-221/proton-coupled amino acid transporter-like protein pathetic [Helicoverpa armigera]	NA	sp|Q9VT04|PATH_DROME/2.6e-88/Proton-coupled amino acid transporter-like protein pathetic OS=Drosophila melanogaster GN=path PE=1 SV=1	pmac:106720208/1.4e-218/proton-coupled amino acid transporter 2-like; K14209 solute carrier family 36 (proton-coupled amino acid transporter)	7294781/1.1e-115/[E] KOG1304 Amino acid transporters	PTHR22950/2.2E-149/--	cellular_component:GO:0016021//integral component of membrane;
CL1333.Contig2_Plep1_2	CL1333.Contig2_Plep1_2	2.09	XP_021182704.1/8.3e-221/proton-coupled amino acid transporter-like protein pathetic [Helicoverpa armigera]	NA	sp|Q9VT04|PATH_DROME/2.7e-88/Proton-coupled amino acid transporter-like protein pathetic OS=Drosophila melanogaster GN=path PE=1 SV=1	pmac:106720208/1.5e-218/proton-coupled amino acid transporter 2-like; K14209 solute carrier family 36 (proton-coupled amino acid transporter)	7294781/1.1e-115/[E] KOG1304 Amino acid transporters	PTHR22950/2.2E-149/--	cellular_component:GO:0016021//integral component of membrane;
CL1334.Contig1_Plep1_2	CL1334.Contig1_Plep1_2	6.54	AJN91170.1/3.0e-92/cytochrome P450 monooxygenase CYP6CV1 [Cnaphalocrocis medinalis]	NA	sp|Q27902|CP6B4_PAPGL/1.1e-59/Cytochrome P450 6B4 OS=Papilio glaucus GN=CYP6B4 PE=2 SV=1	pxy:105382823/9.9e-76/CYP6CV2; cytochrome P450 6B7-like; K14999 cytochrome P450 family 6 [EC:1.14.-.-]	7303122/1.1e-53/[Q] KOG0158 Cytochrome P450 CYP3/CYP5/CYP6/CYP9 subfamilies	PTHR24292/4.2E-97/--	NA
CL1334.Contig2_Plep1_2	CL1334.Contig2_Plep1_2	6.36	ASX93978.1/3.8e-167/cytochrome P450 CYP6CV6 [Zygaena filipendulae]	NA	sp|Q27664|CP6B2_HELAM/3.9e-105/Cytochrome P450 6B2 OS=Helicoverpa armigera GN=CYP6B2 PE=2 SV=1	pxy:105382823/1.5e-140/CYP6CV2; cytochrome P450 6B7-like; K14999 cytochrome P450 family 6 [EC:1.14.-.-]	7301593/2.3e-83/[Q] KOG0158 Cytochrome P450 CYP3/CYP5/CYP6/CYP9 subfamilies	PF00067/8.7E-86/Cytochrome P450	NA
CL1335.Contig1_Plep1_2	CL1335.Contig1_Plep1_2	4.27	XP_013184903.1/1.0e-10/PREDICTED: piggyBac transposable element-derived protein 4-like isoform X1 [Amyelois transitella] >XP_013184904.1 PREDICTED: piggyBac transposable element-derived protein 4-like isoform X2 [Amyelois transitella] >XP_013184905.1 PREDICTED: piggyBac transposable element-derived protein 4-like isoform X3 [Amyelois transitella]	XM_014241259.1/0.0/PREDICTED: Bactrocera oleae alpha-protein kinase 1-like (LOC106622165), mRNA	NA	NA	NA	NA	NA
CL1335.Contig2_Plep1_2	CL1335.Contig2_Plep1_2	2.75	XP_017471483.1/1.4e-06/PREDICTED: uncharacterized protein LOC108362848 [Rhagoletis zephyria]	NA	NA	NA	NA	NA	NA
CL1336.Contig1_Plep1_2	CL1336.Contig1_Plep1_2	2308.31	NA	NA	NA	NA	NA	NA	NA
CL1337.Contig1_Plep1_2	CL1337.Contig1_Plep1_2	19.67	AMB19660.1/7.2e-112/antennal esterase CXE3 [Cydia pomonella]	NA	sp|P16854|EST1_CULPI/9.3e-53/Esterase B1 OS=Culex pipiens GN=B1 PE=3 SV=1	pxy:105385144/2.1e-104/esterase B1-like; K01049 acetylcholinesterase [EC:3.1.1.7]	7298805/1.2e-62/[R] KOG1516 Carboxylesterase and related proteins	PTHR11559/1.7E-125/--	NA
CL1337.Contig2_Plep1_2	CL1337.Contig2_Plep1_2	14.14	AMB19660.1/3.7e-180/antennal esterase CXE3 [Cydia pomonella]	NA	sp|P35502|ESTF_MYZPE/1.1e-61/Esterase FE4 OS=Myzus persicae PE=1 SV=1	pmac:106709740/2.4e-159/esterase B1-like; K01049 acetylcholinesterase [EC:3.1.1.7]	7298805/7.3e-79/[R] KOG1516 Carboxylesterase and related proteins	PF00135/2.7E-133/Carboxylesterase family	NA
CL1338.Contig1_Plep1_2	CL1338.Contig1_Plep1_2	12.29	NA	NA	NA	NA	NA	NA	NA
CL1338.Contig2_Plep1_2	CL1338.Contig2_Plep1_2	12.03	NA	NA	NA	NA	NA	NA	NA
CL1339.Contig1_Plep1_2	CL1339.Contig1_Plep1_2	35.09	XP_013196230.1/1.2e-139/PREDICTED: minor histocompatibility antigen H13 [Amyelois transitella]	XM_016188131.1/0.0/PREDICTED: Erinaceus europaeus histocompatibility (minor) 13 (HM13), transcript variant X2, mRNA	sp|Q8TCT9|HM13_HUMAN/1.1e-99/Minor histocompatibility antigen H13 OS=Homo sapiens GN=HM13 PE=1 SV=1	dpl:KGM_202915/1.3e-134/presenilin signal peptide peptidase; K09595 minor histocompatibility antigen H13 [EC:3.4.23.-]	7296194/1.5e-109/[S] KOG2443 Uncharacterized conserved protein	PF04258/1.7E-88/Signal peptide peptidase	NA
CL1339.Contig2_Plep1_2	CL1339.Contig2_Plep1_2	82.51	XP_013196230.1/1.2e-139/PREDICTED: minor histocompatibility antigen H13 [Amyelois transitella]	XM_016188131.1/0.0/PREDICTED: Erinaceus europaeus histocompatibility (minor) 13 (HM13), transcript variant X2, mRNA	sp|Q8TCT9|HM13_HUMAN/1.1e-99/Minor histocompatibility antigen H13 OS=Homo sapiens GN=HM13 PE=1 SV=1	dpl:KGM_202915/1.3e-134/presenilin signal peptide peptidase; K09595 minor histocompatibility antigen H13 [EC:3.4.23.-]	7296194/1.5e-109/[S] KOG2443 Uncharacterized conserved protein	PF04258/1.7E-88/Signal peptide peptidase	NA
CL134.Contig1_Plep1_2	CL134.Contig1_Plep1_2	0.92	NA	NA	NA	NA	NA	NA	NA
CL134.Contig2_Plep1_2	CL134.Contig2_Plep1_2	9.5	XP_021191975.1/8.7e-12/antichymotrypsin-2-like isoform X4 [Helicoverpa armigera]	NA	NA	bmor:692573/4.4e-12/serpin-2, BmSPN2, SPN2; serine protease inhibitor 2; K13963 serpin B	NA	NA	cellular_component:GO:0005615//extracellular space;
CL134.Contig3_Plep1_2	CL134.Contig3_Plep1_2	1.98	XP_021195263.1/8.4e-11/E3 ubiquitin-protein ligase UBR1 [Helicoverpa armigera]	NA	sp|Q04202|TCB2_CAEBR/6.9e-07/Transposable element Tcb2 transposase OS=Caenorhabditis briggsae PE=3 SV=1	mze:101464318/1.1e-06/H-2 class II histocompatibility antigen, A-U alpha chain-like; K06752 major histocompatibility complex, class II	CE03851/2.3e-07/[R] TWOG0028 FOG: Transposase	PF13358/3.2E-8/DDE superfamily endonuclease	NA
CL1340.Contig1_Plep1_2	CL1340.Contig1_Plep1_2	17.14	AID66657.1/3.4e-97/desaturase [Agrotis segetum]	XM_019901791.1/0.0/PREDICTED: Dendroctonus ponderosae acyl-CoA Delta(11) desaturase-like (LOC109535787), mRNA	sp|O44390|ACO11_TRINI/3.8e-66/Acyl-CoA Delta(11) desaturase OS=Trichoplusia ni GN=D11DS PE=1 SV=2	pmac:106714119/5.5e-96/acyl-CoA Delta(11) desaturase-like; K00507 stearoyl-CoA desaturase (Delta-9 desaturase) [EC:1.14.19.1]	7299635/1.2e-74/[I] KOG1600 Fatty acid desaturase	PF00487/7.6E-8/Fatty acid desaturase	biological_process:GO:0006633//fatty acid biosynthetic process;cellular_component:GO:0016021//integral component of membrane;molecular_function:GO:0016717//oxidoreductase activity, acting on paired donors, with oxidation of a pair of donors resulting in the reduction of molecular oxygen to two molecules of water;
CL1340.Contig2_Plep1_2	CL1340.Contig2_Plep1_2	1.93	AGD98721.1/1.4e-40/delta9-desaturase [Bicyclus anynana] >AKJ32407.1 delta 9 desaturase-like protein [Bicyclus anynana]	NA	sp|Q6US81|ACO11_SPOLI/7.1e-31/Acyl-CoA Delta(11) desaturase OS=Spodoptera littoralis PE=1 SV=1	prap:110998733/4.0e-41/acyl-CoA Delta(11) desaturase-like isoform X1; K00507 stearoyl-CoA desaturase (Delta-9 desaturase) [EC:1.14.19.1]	7299635/7.4e-38/[I] KOG1600 Fatty acid desaturase	PTHR11351:SF31/6.7E-52/--	NA
CL1340.Contig3_Plep1_2	CL1340.Contig3_Plep1_2	5.69	AAK94070.1/8.4e-136/acyl-CoA delta-9 desaturase [Epiphyas postvittana]	NA	sp|O44390|ACO11_TRINI/8.0e-96/Acyl-CoA Delta(11) desaturase OS=Trichoplusia ni GN=D11DS PE=1 SV=2	pxy:105395875/2.0e-133/acyl-CoA Delta(11) desaturase-like; K00507 stearoyl-CoA desaturase (Delta-9 desaturase) [EC:1.14.19.1]	7299635/5.4e-110/[I] KOG1600 Fatty acid desaturase	PS00476/-/Fatty acid desaturases family 1 signature.	NA
CL1341.Contig1_Plep1_2	CL1341.Contig1_Plep1_2	1.36	NA	NA	NA	NA	NA	NA	NA
CL1341.Contig2_Plep1_2	CL1341.Contig2_Plep1_2	2.79	NA	NA	NA	NA	NA	NA	NA
CL1342.Contig1_Plep1_2	CL1342.Contig1_Plep1_2	0.45	XP_021195679.1/8.6e-171/conserved oligomeric Golgi complex subunit 7 isoform X1 [Helicoverpa armigera]	NA	sp|Q3UM29|COG7_MOUSE/5.4e-42/Conserved oligomeric Golgi complex subunit 7 OS=Mus musculus GN=Cog7 PE=1 SV=1	bmor:101737578/4.3e-163/conserved oligomeric Golgi complex subunit 7; K20294 conserved oligomeric Golgi complex subunit 7	Hs22068904/1.7e-40/[S] KOG4182 Uncharacterized conserved protein	PTHR21443/1.2E-61/--	NA
CL1342.Contig2_Plep1_2	CL1342.Contig2_Plep1_2	9.94	XP_021195679.1/1.5e-297/conserved oligomeric Golgi complex subunit 7 isoform X1 [Helicoverpa armigera]	NA	sp|Q9VAD6|COG7_DROME/1.5e-46/Conserved oligomeric Golgi complex subunit 7 OS=Drosophila melanogaster GN=Cog7 PE=2 SV=2	bmor:101737578/1.4e-285/conserved oligomeric Golgi complex subunit 7; K20294 conserved oligomeric Golgi complex subunit 7	7301866_1/1.1e-46/[S] KOG4182 Uncharacterized conserved protein	PF10191/6.3E-68/Golgi complex component 7 (COG7)	NA
CL1342.Contig3_Plep1_2	CL1342.Contig3_Plep1_2	1.09	XP_021195680.1/7.2e-218/conserved oligomeric Golgi complex subunit 7 isoform X2 [Helicoverpa armigera]	NA	sp|Q9VAD6|COG7_DROME/1.2e-20/Conserved oligomeric Golgi complex subunit 7 OS=Drosophila melanogaster GN=Cog7 PE=2 SV=2	bmor:101737578/6.8e-209/conserved oligomeric Golgi complex subunit 7; K20294 conserved oligomeric Golgi complex subunit 7	7301866_1/8.6e-21/[S] KOG4182 Uncharacterized conserved protein	PF10191/7.3E-21/Golgi complex component 7 (COG7)	NA
CL1343.Contig1_Plep1_2	CL1343.Contig1_Plep1_2	1.09	XP_019577586.1/7.6e-41/PREDICTED: bifunctional nuclease 1 [Rhinolophus sinicus]	NA	NA	NA	NA	PF02577/6.7E-6/Bifunctional nuclease	NA
CL1343.Contig2_Plep1_2	CL1343.Contig2_Plep1_2	0.9	XP_019577586.1/2.5e-30/PREDICTED: bifunctional nuclease 1 [Rhinolophus sinicus]	NA	NA	NA	NA	PTHR15160/1.4E-50/--	NA
CL1344.Contig1_Plep1_2	CL1344.Contig1_Plep1_2	4.67	NA	NA	NA	NA	NA	NA	NA
CL1344.Contig2_Plep1_2	CL1344.Contig2_Plep1_2	5.55	NA	NA	NA	NA	NA	NA	NA
CL1345.Contig1_Plep1_2	CL1345.Contig1_Plep1_2	4.68	NA	NA	NA	NA	NA	NA	NA
CL1345.Contig2_Plep1_2	CL1345.Contig2_Plep1_2	4.26	NA	NA	NA	NA	NA	NA	NA
CL1346.Contig1_Plep1_2	CL1346.Contig1_Plep1_2	10.11	XP_021181522.1/2.0e-150/p21-activated protein kinase-interacting protein 1-like [Helicoverpa armigera]	NA	sp|Q68FJ6|PK1IP_XENLA/2.7e-43/p21-activated protein kinase-interacting protein 1-like OS=Xenopus laevis GN=pak1ip1 PE=2 SV=1	pmac:106713695/7.6e-146/p21-activated protein kinase-interacting protein 1-like; K14830 protein MAK11	7293059/6.8e-57/[S] KOG0294 WD40 repeat-containing protein	PS50294/17.693/Trp-Asp (WD) repeats circular profile.	molecular_function:GO:0016301//kinase activity;
CL1346.Contig2_Plep1_2	CL1346.Contig2_Plep1_2	5.08	XP_021181522.1/3.8e-160/p21-activated protein kinase-interacting protein 1-like [Helicoverpa armigera]	NA	sp|Q68FJ6|PK1IP_XENLA/4.8e-48/p21-activated protein kinase-interacting protein 1-like OS=Xenopus laevis GN=pak1ip1 PE=2 SV=1	pmac:106713695/6.4e-156/p21-activated protein kinase-interacting protein 1-like; K14830 protein MAK11	7293059/6.8e-60/[S] KOG0294 WD40 repeat-containing protein	PF00400/0.081/WD domain, G-beta repeat	molecular_function:GO:0016301//kinase activity;
CL1347.Contig1_Plep1_2	CL1347.Contig1_Plep1_2	2.11	NA	NA	NA	NA	NA	NA	NA
CL1347.Contig2_Plep1_2	CL1347.Contig2_Plep1_2	6.23	NA	NA	NA	NA	NA	NA	NA
CL1348.Contig1_Plep1_2	CL1348.Contig1_Plep1_2	124.55	XP_013179418.1/0.0e+00/PREDICTED: uncharacterized protein LOC106126347 [Papilio xuthus]	AK402756.1/0.0/Papilio xuthus mRNA for saposin, partial cds, sequence id: Px-0313, expressed in epidermis	sp|O13035|SAP_CHICK/2.6e-34/Prosaposin OS=Gallus gallus GN=PSAP PE=1 SV=1	prap:110996773/0.0e+00/uncharacterized protein LOC110996773; K12382 saposin	7301992/2.9e-200/[IG] KOG1340 Prosaposin	PS50015/20.391/Saposin B type domain profile.	NA
CL1348.Contig2_Plep1_2	CL1348.Contig2_Plep1_2	192.79	XP_013179418.1/0.0e+00/PREDICTED: uncharacterized protein LOC106126347 [Papilio xuthus]	AK402756.1/0.0/Papilio xuthus mRNA for saposin, partial cds, sequence id: Px-0313, expressed in epidermis	sp|P26779|SAP_BOVIN/1.2e-33/Prosaposin OS=Bos taurus GN=PSAP PE=1 SV=3	prap:110996773/0.0e+00/uncharacterized protein LOC110996773; K12382 saposin	7301992/2.2e-162/[IG] KOG1340 Prosaposin	PS50015/11.405/Saposin B type domain profile.	NA
CL1349.Contig1_Plep1_2	CL1349.Contig1_Plep1_2	4.23	NA	NA	NA	NA	NA	NA	NA
CL135.Contig1_Plep1_2	CL135.Contig1_Plep1_2	1.51	NA	NA	NA	NA	NA	NA	NA
CL1350.Contig1_Plep1_2	CL1350.Contig1_Plep1_2	25.86	XP_647503.1/3.5e-13/hypothetical protein DDB_G0268030 [Dictyostelium discoideum AX4] >EAL73468.1 hypothetical protein DDB_G0268030 [Dictyostelium discoideum AX4]	AK403520.1/0.0/Papilio xuthus mRNA for similar to CG17271, complete cds, sequence id: Px-1715, expressed in epidermis	sp|Q05049|MUC1_XENLA/1.4e-08/Integumentary mucin C.1 (Fragment) OS=Xenopus laevis PE=2 SV=1	sasa:106603820/9.9e-09/folliculin-interacting protein 1-like; K20400 folliculin-interacting protein 1	CE05971/3.3e-07/[T] LSE0513 C 7-transmembrane receptor	PTHR23104:SF1/5.4E-46/--	biological_process:GO:0006302//double-strand break repair;
CL1350.Contig2_Plep1_2	CL1350.Contig2_Plep1_2	12.45	XP_647503.1/1.4e-13/hypothetical protein DDB_G0268030 [Dictyostelium discoideum AX4] >EAL73468.1 hypothetical protein DDB_G0268030 [Dictyostelium discoideum AX4]	AK403520.1/0.0/Papilio xuthus mRNA for similar to CG17271, complete cds, sequence id: Px-1715, expressed in epidermis	sp|Q05049|MUC1_XENLA/5.7e-09/Integumentary mucin C.1 (Fragment) OS=Xenopus laevis PE=2 SV=1	sasa:106603820/4.0e-09/folliculin-interacting protein 1-like; K20400 folliculin-interacting protein 1	CE05971/1.3e-07/[T] LSE0513 C 7-transmembrane receptor	PTHR23104:SF1/5.4E-46/--	biological_process:GO:0006302//double-strand break repair;
CL1351.Contig1_Plep1_2	CL1351.Contig1_Plep1_2	0.43	NA	NA	NA	NA	NA	NA	NA
CL1352.Contig1_Plep1_2	CL1352.Contig1_Plep1_2	22.36	NA	CP017002.1/0.0/Plasmodium falciparum 3D7 chromosome 12 sequence	NA	NA	NA	NA	NA
CL1352.Contig2_Plep1_2	CL1352.Contig2_Plep1_2	4.7	NA	LN590881.1/0.0/Cyprinus carpio genome assembly common carp genome ,scaffold 000000633	NA	NA	NA	NA	NA
CL1353.Contig2_Plep1_2	CL1353.Contig2_Plep1_2	21.65	NA	NA	NA	NA	NA	NA	NA
CL1354.Contig1_Plep1_2	CL1354.Contig1_Plep1_2	689.7	XP_001986647.1/2.7e-217/GH20408 [Drosophila grimshawi] >XP_002018578.1 GL17787 [Drosophila persimilis] >XP_004444310.1 uncharacterized protein Dpse_GA24908 [Drosophila pseudoobscura pseudoobscura] >XP_017147821.1 PREDICTED: actin-5C [Drosophila miranda] >XP_022230218.1 actin-5C-like [Drosophila obscura] >EDW01514.1 GH20408 [Drosophila grimshawi] >EDW36417.1 GL17787 [Drosophila persimilis] >ENO017…	XM_013343526.1/0.0/PREDICTED: Amyelois transitella actin-5C (LOC106141881), transcript variant X2, mRNA	sp|P84184|ACT3B_HELAM/1.2e-219/Actin-A3b, cytoplasmic OS=Helicoverpa armigera GN=actA3b PE=2 SV=1	dya:Dyak_GE17558/2.7e-218/Dyak_Act57B; Act57B, isoform A; K05692 actin beta/gamma 1	7290649/8.8e-220/[Z] KOG0676 Actin and related proteins	PS00432/-/Actins signature 2.	biological_process:GO:0000281//mitotic cytokinesis;GO:0006909//phagocytosis;cellular_component:GO:0035060//brahma complex;molecular_function:GO:0005524//ATP binding;
CL1354.Contig2_Plep1_2	CL1354.Contig2_Plep1_2	3156.3	NP_001296055.1/8.3e-218/actin, muscle [Plutella xylostella] >NP_001296030.1 actin, muscle [Plutella xylostella] >XP_001659963.1 actin, muscle [Aedes aegypti] >XP_313971.4 AGAP005095-PA [Anopheles gambiae str. PEST] >XP_001866863.1 actin 1 [Culex quinquefasciatus] >XP_013195106.1 PREDICTED: actin, muscle [Amyelois transitella] >XP_014358050.1 PREDICTED: actin, muscle [Papilio machaon] >XP_01955774…	XM_021337112.1/0.0/PREDICTED: Helicoverpa armigera actin, muscle (LOC110378032), mRNA	sp|P41339|ACTA_LIMPO/2.9e-212/Actin, acrosomal process isoform OS=Limulus polyphemus PE=2 SV=1	xtr:407952/6.9e-213/actb, beta-actin, ps1tp5bp1; actin, beta; K05692 actin beta/gamma 1	7290649/2.0e-215/[Z] KOG0676 Actin and related proteins	SM00268/1.6E-239/Actin	molecular_function:GO:0005524//ATP binding;
CL1354.Contig3_Plep1_2	CL1354.Contig3_Plep1_2	1.1	XP_010355321.1/1.8e-56/PREDICTED: actin, cytoplasmic 2-like [Rhinopithecus roxellana]	NM_001101.4/0.0/Homo sapiens actin beta (ACTB), mRNA	sp|P60713|ACTB_SHEEP/9.3e-47/Actin, cytoplasmic 1 OS=Ovis aries GN=ACTB PE=2 SV=1	rro:104657250/2.4e-57/actin, cytoplasmic 2-like; K05692 actin beta/gamma 1	Hs4501885/6.8e-47/[Z] KOG0676 Actin and related proteins	PS00406/-/Actins signature 1.	NA
CL1354.Contig4_Plep1_2	CL1354.Contig4_Plep1_2	2.84	XP_002725368.2/3.1e-51/PREDICTED: POTE ankyrin domain family member F isoform X2, partial [Rattus norvegicus]	AK291937.1/0.0/Homo sapiens cDNA FLJ78508 complete cds	sp|P63258|ACTG_BOVIN/3.5e-52/Actin, cytoplasmic 2 OS=Bos taurus GN=ACTG1 PE=1 SV=1	rno:684969/4.1e-52/Potef; POTE ankyrin domain family, member F; K05692 actin beta/gamma 1	Hs4501887/2.5e-52/[Z] KOG0676 Actin and related proteins	PR00190/3.8E-24/Actin signature	NA
CL1355.Contig1_Plep1_2	CL1355.Contig1_Plep1_2	32.91	NA	NA	NA	NA	NA	NA	NA
CL1355.Contig2_Plep1_2	CL1355.Contig2_Plep1_2	51.76	XP_013141025.1/8.7e-113/PREDICTED: CD63 antigen-like [Papilio polytes]	NA	sp|Q3SYV5|TSN33_BOVIN/2.2e-25/Tetraspanin-33 OS=Bos taurus GN=TSPAN33 PE=1 SV=1	zne:110840655/5.5e-55/CD63 antigen-like; K06497 CD63 antigen	7297463/2.5e-50/[R] KOG3882 Tetraspanin family integral membrane protein	PR00259/1.5E-29/Transmembrane four family signature	cellular_component:GO:0016021//integral component of membrane;
CL1355.Contig3_Plep1_2	CL1355.Contig3_Plep1_2	13.87	NA	NA	NA	NA	NA	NA	NA
CL1356.Contig1_Plep1_2	CL1356.Contig1_Plep1_2	20.82	XP_013183078.1/7.2e-52/PREDICTED: RNA polymerase II transcriptional coactivator [Amyelois transitella]	NA	sp|Q9VLR5|TCP4_DROME/3.3e-22/RNA polymerase II transcriptional coactivator OS=Drosophila melanogaster GN=Ssb-c31a PE=2 SV=1	mgp:100541023/3.9e-06/CELF5; CUGBP, Elav-like family member 5; K13207 CUG-BP- and ETR3-like factor	7297359/2.4e-22/[K] KOG2712 Transcriptional coactivator	PTHR13215/2.8E-27/--	biological_process:GO:0006355//regulation of transcription, DNA-templated;molecular_function:GO:0003677//DNA binding;GO:0003713//transcription coactivator activity;
CL1356.Contig2_Plep1_2	CL1356.Contig2_Plep1_2	32.09	XP_013183078.1/6.8e-52/PREDICTED: RNA polymerase II transcriptional coactivator [Amyelois transitella]	NA	sp|Q9VLR5|TCP4_DROME/3.1e-22/RNA polymerase II transcriptional coactivator OS=Drosophila melanogaster GN=Ssb-c31a PE=2 SV=1	mgp:100541023/3.7e-06/CELF5; CUGBP, Elav-like family member 5; K13207 CUG-BP- and ETR3-like factor	7297359/2.3e-22/[K] KOG2712 Transcriptional coactivator	PTHR13215/2.8E-27/--	biological_process:GO:0006355//regulation of transcription, DNA-templated;molecular_function:GO:0003677//DNA binding;GO:0003713//transcription coactivator activity;
CL1357.Contig1_Plep1_2	CL1357.Contig1_Plep1_2	1.16	NA	NA	NA	NA	NA	NA	NA
CL1357.Contig2_Plep1_2	CL1357.Contig2_Plep1_2	1.88	NA	NA	NA	NA	NA	NA	NA
CL1358.Contig1_Plep1_2	CL1358.Contig1_Plep1_2	7.23	XP_021187533.1/0.0e+00/eukaryotic translation initiation factor 4 gamma 3-like isoform X3 [Helicoverpa armigera]	NA	sp|Q80XI3|IF4G3_MOUSE/1.2e-116/Eukaryotic translation initiation factor 4 gamma 3 OS=Mus musculus GN=Eif4g3 PE=1 SV=2	dpl:KGM_209688/0.0e+00/eukaryotic translation initiation factor 4 gamma; K03260 translation initiation factor 4G	Hs10092601/2.0e-113/[J] KOG0401 Translation initiation factor 4F, ribosome/mRNA-bridging subunit (eIF-4G)	PS51363/11.725/W2 domain profile.	NA
CL1358.Contig2_Plep1_2	CL1358.Contig2_Plep1_2	22.88	XP_021187532.1/0.0e+00/eukaryotic translation initiation factor 4 gamma 3-like isoform X2 [Helicoverpa armigera]	NA	sp|Q80XI3|IF4G3_MOUSE/2.1e-114/Eukaryotic translation initiation factor 4 gamma 3 OS=Mus musculus GN=Eif4g3 PE=1 SV=2	dpl:KGM_209688/0.0e+00/eukaryotic translation initiation factor 4 gamma; K03260 translation initiation factor 4G	Hs10092601/1.7e-113/[J] KOG0401 Translation initiation factor 4F, ribosome/mRNA-bridging subunit (eIF-4G)	PTHR23253/6.2E-171/--	NA
CL1359.Contig1_Plep1_2	CL1359.Contig1_Plep1_2	6.43	XP_014362819.1/1.3e-177/PREDICTED: 3-hydroxyisobutyryl-CoA hydrolase, mitochondrial [Papilio machaon]	NA	sp|Q58EB4|HIBCH_DANRE/1.4e-91/3-hydroxyisobutyryl-CoA hydrolase, mitochondrial OS=Danio rerio GN=hibch PE=2 SV=1	pmac:106714316/1.7e-178/3-hydroxyisobutyryl-CoA hydrolase, mitochondrial; K05605 3-hydroxyisobutyryl-CoA hydrolase [EC:3.1.2.4]	7300009/3.5e-105/[I] KOG1684 Enoyl-CoA hydratase	PTHR11941:SF53/4.8E-143/--	NA
CL1359.Contig2_Plep1_2	CL1359.Contig2_Plep1_2	5.9	XP_014362819.1/1.3e-177/PREDICTED: 3-hydroxyisobutyryl-CoA hydrolase, mitochondrial [Papilio machaon]	NA	sp|Q58EB4|HIBCH_DANRE/1.4e-91/3-hydroxyisobutyryl-CoA hydrolase, mitochondrial OS=Danio rerio GN=hibch PE=2 SV=1	pmac:106714316/1.7e-178/3-hydroxyisobutyryl-CoA hydrolase, mitochondrial; K05605 3-hydroxyisobutyryl-CoA hydrolase [EC:3.1.2.4]	7300009/3.5e-105/[I] KOG1684 Enoyl-CoA hydratase	PTHR11941:SF53/4.8E-143/--	NA
CL136.Contig1_Plep1_2	CL136.Contig1_Plep1_2	0.83	EFN89558.1/3.2e-32/Histone-lysine N-methyltransferase SETMAR, partial [Harpegnathos saltator]	NA	sp|Q7JQ07|MOS1T_DROMA/3.1e-13/Mariner Mos1 transposase OS=Drosophila mauritiana GN=mariner\T PE=1 SV=1	soc:105200558/2.5e-30/histone-lysine N-methyltransferase SETMAR-like; K11433 histone-lysine N-methyltransferase SETMAR [EC:2.1.1.43]	CE21638/1.9e-12/[L] TWOG0199 Predicted transposase	PTHR23022/1.1E-14/--	NA
CL136.Contig2_Plep1_2	CL136.Contig2_Plep1_2	4.68	EFN83227.1/2.2e-30/Histone-lysine N-methyltransferase SETMAR, partial [Harpegnathos saltator]	NA	sp|Q7JQ07|MOS1T_DROMA/3.0e-13/Mariner Mos1 transposase OS=Drosophila mauritiana GN=mariner\T PE=1 SV=1	soc:105200558/9.8e-27/histone-lysine N-methyltransferase SETMAR-like; K11433 histone-lysine N-methyltransferase SETMAR [EC:2.1.1.43]	CE21638/1.9e-12/[L] TWOG0199 Predicted transposase	PTHR23022/1.1E-14/--	NA
CL136.Contig3_Plep1_2	CL136.Contig3_Plep1_2	0.76	APL98286.1/7.8e-77/putative DD34D transposase [Bactrocera tryoni]	NA	sp|Q7JQ07|MOS1T_DROMA/4.7e-31/Mariner Mos1 transposase OS=Drosophila mauritiana GN=mariner\T PE=1 SV=1	soc:105200558/1.9e-71/histone-lysine N-methyltransferase SETMAR-like; K11433 histone-lysine N-methyltransferase SETMAR [EC:2.1.1.43]	CE21638/8.1e-25/[L] TWOG0199 Predicted transposase	PTHR23022:SF58/4.1E-26/--	NA
CL136.Contig5_Plep1_2	CL136.Contig5_Plep1_2	1.85	EFN89558.1/1.9e-32/Histone-lysine N-methyltransferase SETMAR, partial [Harpegnathos saltator]	NA	sp|Q7JQ07|MOS1T_DROMA/1.8e-13/Mariner Mos1 transposase OS=Drosophila mauritiana GN=mariner\T PE=1 SV=1	soc:105200558/1.5e-30/histone-lysine N-methyltransferase SETMAR-like; K11433 histone-lysine N-methyltransferase SETMAR [EC:2.1.1.43]	CE21638/1.1e-12/[L] TWOG0199 Predicted transposase	PTHR23022/1.1E-14/--	NA
CL1360.Contig1_Plep1_2	CL1360.Contig1_Plep1_2	3.1	XP_008183043.1/4.4e-15/PREDICTED: tigger transposable element-derived protein 6-like [Acyrthosiphon pisum]	XM_014514693.1/0.0/PREDICTED: Papilio machaon putative nuclease HARBI1 (LOC106720112), mRNA	sp|Q17RP2|TIGD6_HUMAN/1.8e-07/Tigger transposable element-derived protein 6 OS=Homo sapiens GN=TIGD6 PE=2 SV=2	NA	Hs13569924/1.3e-07/[BD] KOG3105 DNA-binding centromere protein B (CENP-B)	PF03184/3.2E-12/DDE superfamily endonuclease	molecular_function:GO:0003677//DNA binding;
CL1360.Contig2_Plep1_2	CL1360.Contig2_Plep1_2	0.62	XP_008180354.1/1.2e-30/PREDICTED: tigger transposable element-derived protein 6-like [Acyrthosiphon pisum]	XM_014514693.1/0.0/PREDICTED: Papilio machaon putative nuclease HARBI1 (LOC106720112), mRNA	sp|Q8BUZ3|TIGD4_MOUSE/4.6e-21/Tigger transposable element-derived protein 4 OS=Mus musculus GN=Tigd4 PE=2 SV=1	lcm:102349340/1.6e-15/nesprin-1-like; K19326 nesprin-1	Hs20470774/5.4e-19/[BD] KOG3105 DNA-binding centromere protein B (CENP-B)	PF03184/3.5E-23/DDE superfamily endonuclease	molecular_function:GO:0003677//DNA binding;
CL1361.Contig1_Plep1_2	CL1361.Contig1_Plep1_2	23.13	NA	NA	NA	NA	NA	NA	NA
CL1361.Contig2_Plep1_2	CL1361.Contig2_Plep1_2	1.9	NA	NA	NA	NA	NA	NA	NA
CL1362.Contig1_Plep1_2	CL1362.Contig1_Plep1_2	21.24	XP_013136376.1/2.4e-20/PREDICTED: indole-3-acetaldehyde oxidase-like isoform X1 [Papilio polytes]	NA	NA	pmac:106719818/6.0e-20/indole-3-acetaldehyde oxidase-like; K00106 xanthine dehydrogenase/oxidase [EC:1.17.1.4 1.17.3.2]	NA	NA	NA
CL1362.Contig2_Plep1_2	CL1362.Contig2_Plep1_2	31.58	AKQ06146.1/0.0e+00/aldehyde oxidase AOX2 [Cydia pomonella]	NA	sp|P10351|XDH_DROME/1.3e-140/Xanthine dehydrogenase OS=Drosophila melanogaster GN=ry PE=2 SV=2	pmac:106719818/0.0e+00/indole-3-acetaldehyde oxidase-like; K00106 xanthine dehydrogenase/oxidase [EC:1.17.1.4 1.17.3.2]	7300036/3.9e-251/[F] KOG0430 Xanthine dehydrogenase	SM01092/1.1E-14/CO dehydrogenase flavoprotein C-terminal domain	NA
CL1363.Contig1_Plep1_2	CL1363.Contig1_Plep1_2	5.6	XP_022128017.1/1.0e-95/serine protease snake-like isoform X1 [Pieris rapae]	NA	sp|P05049|SNAK_DROME/4.1e-46/Serine protease snake OS=Drosophila melanogaster GN=snk PE=1 SV=2	dnx:107169571/2.5e-50/uncharacterized protein LOC107169571; K09640 transmembrane protease serine 9 [EC:3.4.21.-]	7299715/3.0e-46/[E] KOG3627 Trypsin	SM00020/4.0E-74/Trypsin-like serine protease	NA
CL1363.Contig2_Plep1_2	CL1363.Contig2_Plep1_2	3.61	AEW46875.1/3.2e-16/seminal fluid protein CSSFP025, partial [Chilo suppressalis]	NA	sp|A8JUP7|HAYAN_DROME/3.0e-08/Serine protease Hayan OS=Drosophila melanogaster GN=Hayan PE=2 SV=1	prap:111001903/3.8e-10/serine protease persephone-like; K20671 serine protease persephone [EC:3.4.21.-]	7296887/1.7e-08/[E] KOG3627 Trypsin	PS00134/-/Serine proteases, trypsin family, histidine active site.	NA
CL1363.Contig3_Plep1_2	CL1363.Contig3_Plep1_2	274.2	XP_013196392.1/2.1e-125/PREDICTED: venom protease-like [Amyelois transitella]	NA	sp|P05049|SNAK_DROME/1.6e-50/Serine protease snake OS=Drosophila melanogaster GN=snk PE=1 SV=2	dnx:107169571/9.6e-50/uncharacterized protein LOC107169571; K09640 transmembrane protease serine 9 [EC:3.4.21.-]	7299715/1.2e-50/[E] KOG3627 Trypsin	PS00134/-/Serine proteases, trypsin family, histidine active site.	NA
CL1363.Contig4_Plep1_2	CL1363.Contig4_Plep1_2	4.62	AAV91455.1/2.3e-22/serine protease 7 [Lonomia obliqua]	NA	sp|Q5E9Z2|HABP2_BOVIN/4.7e-09/Hyaluronan-binding protein 2 OS=Bos taurus GN=HABP2 PE=2 SV=1	dnx:107169571/5.4e-12/uncharacterized protein LOC107169571; K09640 transmembrane protease serine 9 [EC:3.4.21.-]	Hs4758502_2/4.5e-09/[E] KOG3627 Trypsin	PTHR24260:SF55/4.7E-19/--	NA
CL1364.Contig1_Plep1_2	CL1364.Contig1_Plep1_2	90.73	NA	NA	NA	NA	NA	NA	NA
CL1364.Contig2_Plep1_2	CL1364.Contig2_Plep1_2	175.51	NA	NA	NA	NA	NA	NA	NA
CL1365.Contig1_Plep1_2	CL1365.Contig1_Plep1_2	2.05	XP_022116764.1/4.2e-24/uncharacterized protein LOC110994449 [Pieris rapae]	NA	NA	NA	7296399/7.6e-17/[C] TWOG0224 Predicted malate dehydrogenase	PF02615/2.9E-19/Malate/L-lactate dehydrogenase	NA
CL1365.Contig2_Plep1_2	CL1365.Contig2_Plep1_2	5.99	XP_013193493.1/1.6e-144/PREDICTED: uncharacterized oxidoreductase YjmC-like [Amyelois transitella] >XP_013193494.1 PREDICTED: uncharacterized oxidoreductase YjmC-like [Amyelois transitella]	NA	NA	NA	7296399/9.2e-99/[C] TWOG0224 Predicted malate dehydrogenase	PTHR11091/4.5E-151/--	molecular_function:GO:0016491//oxidoreductase activity;
CL1365.Contig3_Plep1_2	CL1365.Contig3_Plep1_2	0.38	XP_004922451.1/2.0e-34/uncharacterized protein LOC101742189 [Bombyx mori] >XP_021206632.1 uncharacterized protein LOC101742189 [Bombyx mori]	NA	NA	NA	7296399/2.6e-22/[C] TWOG0224 Predicted malate dehydrogenase	PTHR11091:SF0/9.6E-34/--	molecular_function:GO:0016491//oxidoreductase activity;
CL1366.Contig1_Plep1_2	CL1366.Contig1_Plep1_2	0.96	NA	NA	NA	NA	NA	NA	NA
CL1366.Contig2_Plep1_2	CL1366.Contig2_Plep1_2	15.64	NA	NA	NA	NA	NA	NA	NA
CL1366.Contig3_Plep1_2	CL1366.Contig3_Plep1_2	3.86	NA	NA	NA	NA	NA	NA	NA
CL1367.Contig1_Plep1_2	CL1367.Contig1_Plep1_2	1.07	NA	NA	NA	NA	NA	NA	NA
CL1367.Contig2_Plep1_2	CL1367.Contig2_Plep1_2	0.93	NA	NA	NA	NA	NA	NA	NA
CL1368.Contig1_Plep1_2	CL1368.Contig1_Plep1_2	1.35	NA	NA	NA	NA	NA	NA	NA
CL1368.Contig2_Plep1_2	CL1368.Contig2_Plep1_2	11.02	NA	NA	NA	NA	NA	NA	NA
CL1369.Contig1_Plep1_2	CL1369.Contig1_Plep1_2	6.71	NA	NA	NA	NA	NA	NA	NA
CL1369.Contig2_Plep1_2	CL1369.Contig2_Plep1_2	2.25	NA	NA	NA	NA	NA	NA	NA
CL137.Contig1_Plep1_2	CL137.Contig1_Plep1_2	1.26	OWR48143.1/7.8e-131/hypothetical protein KGM_204414 [Danaus plexippus plexippus]	XM_021349477.1/0.0/PREDICTED: Bombyx mori host cell factor (LOC101738049), transcript variant X4, mRNA	sp|Q61191|HCFC1_MOUSE/7.0e-65/Host cell factor 1 OS=Mus musculus GN=Hcfc1 PE=1 SV=2	pmac:106720428/5.6e-130/host cell factor-like isoform X1; K14966 host cell factor	Hs14768289/1.9e-64/[DK] KOG4152 Host cell transcription factor HCFC1	PTHR23244:SF267/5.3E-80/--	NA
CL137.Contig2_Plep1_2	CL137.Contig2_Plep1_2	5.14	OWR48143.1/1.6e-131/hypothetical protein KGM_204414 [Danaus plexippus plexippus]	XM_021349477.1/0.0/PREDICTED: Bombyx mori host cell factor (LOC101738049), transcript variant X4, mRNA	sp|Q61191|HCFC1_MOUSE/1.4e-65/Host cell factor 1 OS=Mus musculus GN=Hcfc1 PE=1 SV=2	pmac:106720428/1.1e-130/host cell factor-like isoform X1; K14966 host cell factor	Hs14768289/3.9e-65/[DK] KOG4152 Host cell transcription factor HCFC1	PS50853/6.486/Fibronectin type-III domain profile.	NA
CL1370.Contig1_Plep1_2	CL1370.Contig1_Plep1_2	3.14	XP_013177213.1/4.2e-225/PREDICTED: sorting nexin-32 [Papilio xuthus]	XM_021336739.1/0.0/PREDICTED: Helicoverpa armigera sorting nexin-6 (LOC110377739), mRNA	sp|Q80ZJ7|SNX32_MOUSE/5.6e-123/Sorting nexin-32 OS=Mus musculus GN=Snx32 PE=2 SV=1	aga:AgaP_AGAP004487/2.1e-161/AGAP004487-PA; K17920 sorting nexin-5/6/32	7297365/1.2e-154/[V] KOG1660 Sorting nexin SNX6/TFAF2, contains PX domain	PF09325/2.6E-15/Vps5 C terminal like	biological_process:GO:0015031//protein transport;molecular_function:GO:0035091//phosphatidylinositol binding;
CL1370.Contig2_Plep1_2	CL1370.Contig2_Plep1_2	6.21	XP_013177213.1/4.1e-225/PREDICTED: sorting nexin-32 [Papilio xuthus]	XM_021336739.1/0.0/PREDICTED: Helicoverpa armigera sorting nexin-6 (LOC110377739), mRNA	sp|Q80ZJ7|SNX32_MOUSE/5.6e-123/Sorting nexin-32 OS=Mus musculus GN=Snx32 PE=2 SV=1	aga:AgaP_AGAP004487/2.1e-161/AGAP004487-PA; K17920 sorting nexin-5/6/32	7297365/1.2e-154/[V] KOG1660 Sorting nexin SNX6/TFAF2, contains PX domain	PF09325/2.6E-15/Vps5 C terminal like	biological_process:GO:0015031//protein transport;molecular_function:GO:0035091//phosphatidylinositol binding;
CL1370.Contig3_Plep1_2	CL1370.Contig3_Plep1_2	3.35	NA	NA	NA	NA	NA	NA	NA
CL1371.Contig1_Plep1_2	CL1371.Contig1_Plep1_2	42.93	OWR50262.1/6.8e-197/glucose dehydrogenase [Danaus plexippus plexippus]	NA	sp|P18172|DHGL_DROPS/4.4e-81/Glucose dehydrogenase [FAD, quinone] OS=Drosophila pseudoobscura pseudoobscura GN=Gld PE=3 SV=4	dpl:KGM_213756/9.0e-198/glucose dehydrogenase; K21270 (R)-mandelonitrile oxidase [EC:1.1.3.49]	7293014/1.9e-86/[R] KOG1238 Glucose dehydrogenase/choline dehydrogenase/mandelonitrile lyase (GMC oxidoreductase family)	PF00732/1.9E-62/GMC oxidoreductase	molecular_function:GO:0016614//oxidoreductase activity, acting on CH-OH group of donors;GO:0050660//flavin adenine dinucleotide binding;
CL1371.Contig2_Plep1_2	CL1371.Contig2_Plep1_2	0.88	XP_021190460.1/2.4e-12/glucose dehydrogenase [FAD, quinone]-like [Helicoverpa armigera]	NA	sp|Q8BJ64|CHDH_MOUSE/1.5e-08/Choline dehydrogenase, mitochondrial OS=Mus musculus GN=Chdh PE=1 SV=1	bmor:101735815/7.1e-13/glucose dehydrogenase [FAD, quinone]-like; K21270 (R)-mandelonitrile oxidase [EC:1.1.3.49]	7293018/1.3e-12/[R] KOG1238 Glucose dehydrogenase/choline dehydrogenase/mandelonitrile lyase (GMC oxidoreductase family)	NA	NA
CL1371.Contig3_Plep1_2	CL1371.Contig3_Plep1_2	4.52	XP_022116704.1/1.7e-17/glucose dehydrogenase [FAD, quinone]-like [Pieris rapae]	NA	sp|P18172|DHGL_DROPS/3.7e-11/Glucose dehydrogenase [FAD, quinone] OS=Drosophila pseudoobscura pseudoobscura GN=Gld PE=3 SV=4	prap:110994416/2.9e-18/glucose dehydrogenase [FAD, quinone]-like; K21270 (R)-mandelonitrile oxidase [EC:1.1.3.49]	7293015/3.1e-15/[R] KOG1238 Glucose dehydrogenase/choline dehydrogenase/mandelonitrile lyase (GMC oxidoreductase family)	PF00732/1.1E-8/GMC oxidoreductase	molecular_function:GO:0016614//oxidoreductase activity, acting on CH-OH group of donors;GO:0050660//flavin adenine dinucleotide binding;
CL1372.Contig1_Plep1_2	CL1372.Contig1_Plep1_2	35.57	NP_001182390.1/6.0e-132/UDP-glucosyltransferase precursor [Bombyx mori] >BAJ08159.1 UDP-glucosyltransferase [Bombyx mori] >AEW43172.1 UDP-glycosyltransferase UGT40N1 [Bombyx mori]	XM_013330851.1/0.0/PREDICTED: Amyelois transitella uncharacterized LOC106131679 (LOC106131679), transcript variant X2, mRNA	sp|P36537|UDB10_HUMAN/5.6e-39/UDP-glucuronosyltransferase 2B10 OS=Homo sapiens GN=UGT2B10 PE=1 SV=1	bmor:100500758/7.9e-133/UGT10100, UGT40N1; UDP-glucosyltransferase; K00699 glucuronosyltransferase [EC:2.4.1.17]	7299401/1.1e-60/[GC] KOG1192 UDP-glucuronosyl and UDP-glucosyl transferase	PTHR11926:SF348/9.2E-93/--	biological_process:GO:0008152//metabolic process;cellular_component:GO:0016021//integral component of membrane;molecular_function:GO:0015020//glucuronosyltransferase activity;
CL1372.Contig2_Plep1_2	CL1372.Contig2_Plep1_2	10.89	XP_012550243.1/1.5e-69/UDP-glucosyltransferase isoform X1 [Bombyx mori]	NA	sp|P09875|UD2B1_RAT/6.7e-32/UDP-glucuronosyltransferase 2B1 OS=Rattus norvegicus GN=Ugt2b1 PE=2 SV=1	bmor:100500758/1.9e-70/UGT10100, UGT40N1; UDP-glucosyltransferase; K00699 glucuronosyltransferase [EC:2.4.1.17]	7299396/1.4e-42/[GC] KOG1192 UDP-glucuronosyl and UDP-glucosyl transferase	PF00201/1.8E-47/UDP-glucoronosyl and UDP-glucosyl transferase	biological_process:GO:0008152//metabolic process;cellular_component:GO:0016021//integral component of membrane;molecular_function:GO:0015020//glucuronosyltransferase activity;
CL1373.Contig1_Plep1_2	CL1373.Contig1_Plep1_2	9.68	XP_013166914.1/1.5e-164/PREDICTED: YTH domain-containing family protein 1 isoform X2 [Papilio xuthus]	XM_014505026.1/0.0/PREDICTED: Papilio machaon YTH domain-containing family protein 1 (LOC106712451), transcript variant X3, mRNA	sp|E7F1H9|YTHD2_DANRE/6.1e-80/YTH domain-containing family protein 2 OS=Danio rerio GN=ythdf2 PE=2 SV=1	pmac:106712451/5.6e-165/YTH domain-containing family protein 1 isoform X1; K20102 YTH domain-containing family protein	7301251/1.7e-84/[R] KOG1901 Uncharacterized high-glucose-regulated protein	PTHR12357:SF15/7.0E-126/--	NA
CL1373.Contig2_Plep1_2	CL1373.Contig2_Plep1_2	7.68	XP_013166914.1/1.5e-164/PREDICTED: YTH domain-containing family protein 1 isoform X2 [Papilio xuthus]	XM_014505026.1/0.0/PREDICTED: Papilio machaon YTH domain-containing family protein 1 (LOC106712451), transcript variant X3, mRNA	sp|E7F1H9|YTHD2_DANRE/6.1e-80/YTH domain-containing family protein 2 OS=Danio rerio GN=ythdf2 PE=2 SV=1	pmac:106712451/5.6e-165/YTH domain-containing family protein 1 isoform X1; K20102 YTH domain-containing family protein	7301251/1.7e-84/[R] KOG1901 Uncharacterized high-glucose-regulated protein	PTHR12357:SF15/7.0E-126/--	NA
CL1374.Contig1_Plep1_2	CL1374.Contig1_Plep1_2	14.66	XP_022117642.1/0.0e+00/obscurin isoform X4 [Pieris rapae]	XM_013320465.1/0.0/PREDICTED: Papilio xuthus muscle M-line assembly protein unc-89-like (LOC106124023), transcript variant X5, mRNA	sp|A8DYP0|OBSCN_DROME/0.0e+00/Obscurin OS=Drosophila melanogaster GN=Unc-89 PE=1 SV=1	adf:107339449/2.0e-105/muscle M-line assembly protein unc-89-like; K12567 titin [EC:2.7.11.1]	7291709/4.7e-227/[T] KOG0032 Ca2+/calmodulin-dependent protein kinase, EF-Hand protein superfamily	PTHR10489:SF642/0.0/--	NA
CL1374.Contig2_Plep1_2	CL1374.Contig2_Plep1_2	0.54	XP_021196469.1/5.2e-52/obscurin-like [Helicoverpa armigera]	NA	sp|A8DYP0|OBSCN_DROME/4.8e-07/Obscurin OS=Drosophila melanogaster GN=Unc-89 PE=1 SV=1	NA	SPBC1711.05/3.7e-09/[Y] KOG2992 Nucleolar GTPase/ATPase p130	PS50835/8.411/Ig-like domain profile.	NA
CL1375.Contig2_Plep1_2	CL1375.Contig2_Plep1_2	11.83	XP_013184082.1/7.9e-159/PREDICTED: serine--tRNA ligase, mitochondrial [Amyelois transitella]	NA	sp|Q95T19|SLIMP_DROME/3.3e-50/Serine--tRNA synthetase-like protein Slimp OS=Drosophila melanogaster GN=Slimp PE=1 SV=1	pmac:106714547/5.9e-147/serine--tRNA ligase; K01875 seryl-tRNA synthetase [EC:6.1.1.11]	7290735/6.6e-40/[A] KOG3408 U1-like Zn-finger-containing protein, probabl erole in RNA processing/splicing	PF00587/2.0E-13/tRNA synthetase class II core domain (G, H, P, S and T)	NA
CL1376.Contig1_Plep1_2	CL1376.Contig1_Plep1_2	0.49	NA	NA	NA	NA	NA	NA	NA
CL1377.Contig1_Plep1_2	CL1377.Contig1_Plep1_2	18.5	XP_013188702.1/1.2e-219/PREDICTED: microspherule protein 1 [Amyelois transitella]	NA	sp|Q99L90|MCRS1_MOUSE/3.3e-126/Microspherule protein 1 OS=Mus musculus GN=Mcrs1 PE=1 SV=1	prap:110994928/2.7e-212/microspherule protein 1; K11674 microspherule protein 1	Hs5453694/2.0e-125/[KT] KOG2293 Daxx-interacting protein MSP58/p78, contains FHA domain	PF13325/3.4E-86/N-terminal region of micro-spherule protein	NA
CL1377.Contig2_Plep1_2	CL1377.Contig2_Plep1_2	14.29	XP_013188702.1/2.7e-219/PREDICTED: microspherule protein 1 [Amyelois transitella]	NA	sp|Q99L90|MCRS1_MOUSE/7.4e-126/Microspherule protein 1 OS=Mus musculus GN=Mcrs1 PE=1 SV=1	prap:110994928/9.5e-213/microspherule protein 1; K11674 microspherule protein 1	Hs5453694/4.6e-125/[KT] KOG2293 Daxx-interacting protein MSP58/p78, contains FHA domain	PS50006/9.917/Forkhead-associated (FHA) domain profile.	NA
CL1378.Contig1_Plep1_2	CL1378.Contig1_Plep1_2	40.78	XP_013137484.1/0.0e+00/PREDICTED: hemocyte protein-glutamine gamma-glutamyltransferase-like [Papilio polytes]	XM_013332016.1/0.0/PREDICTED: Amyelois transitella hemocyte protein-glutamine gamma-glutamyltransferase-like (LOC106132571), mRNA	sp|Q05187|TGMH_TACTR/2.6e-164/Hemocyte protein-glutamine gamma-glutamyltransferase OS=Tachypleus tridentatus PE=1 SV=1	pmac:106716544/0.0e+00/hemocyte protein-glutamine gamma-glutamyltransferase-like; K05619 transglutaminase 1 [EC:2.3.2.13]	Hs4507475/3.0e-117/[V] TWOG0528 Blood coagulation factor XIIIa/Transglutaminase	PTHR11590/9.9E-290/--	biological_process:GO:0018149//peptide cross-linking;molecular_function:GO:0003810//protein-glutamine gamma-glutamyltransferase activity;
CL1378.Contig2_Plep1_2	CL1378.Contig2_Plep1_2	1.3	XP_021195163.1/2.0e-30/hemocyte protein-glutamine gamma-glutamyltransferase-like, partial [Helicoverpa armigera]	NA	sp|Q05187|TGMH_TACTR/3.7e-10/Hemocyte protein-glutamine gamma-glutamyltransferase OS=Tachypleus tridentatus PE=1 SV=1	pmac:106716544/4.2e-29/hemocyte protein-glutamine gamma-glutamyltransferase-like; K05619 transglutaminase 1 [EC:2.3.2.13]	NA	PTHR11590/4.7E-18/--	biological_process:GO:0018149//peptide cross-linking;molecular_function:GO:0003810//protein-glutamine gamma-glutamyltransferase activity;
CL1378.Contig3_Plep1_2	CL1378.Contig3_Plep1_2	2.75	KPJ04094.1/4.2e-51/Hemocyte protein-glutamine gamma-glutamyltransferase [Papilio xuthus]	NA	sp|Q05187|TGMH_TACTR/7.8e-31/Hemocyte protein-glutamine gamma-glutamyltransferase OS=Tachypleus tridentatus PE=1 SV=1	bmor:101741185/9.5e-52/hemocyte protein-glutamine gamma-glutamyltransferase-like; K05619 transglutaminase 1 [EC:2.3.2.13]	Hs4507475/1.3e-22/[V] TWOG0528 Blood coagulation factor XIIIa/Transglutaminase	PTHR11590/4.4E-53/--	NA
CL1378.Contig4_Plep1_2	CL1378.Contig4_Plep1_2	16.82	XP_013137484.1/0.0e+00/PREDICTED: hemocyte protein-glutamine gamma-glutamyltransferase-like [Papilio polytes]	XM_013332016.1/0.0/PREDICTED: Amyelois transitella hemocyte protein-glutamine gamma-glutamyltransferase-like (LOC106132571), mRNA	sp|Q05187|TGMH_TACTR/1.5e-164/Hemocyte protein-glutamine gamma-glutamyltransferase OS=Tachypleus tridentatus PE=1 SV=1	pmac:106716544/0.0e+00/hemocyte protein-glutamine gamma-glutamyltransferase-like; K05619 transglutaminase 1 [EC:2.3.2.13]	Hs4507475/1.7e-117/[V] TWOG0528 Blood coagulation factor XIIIa/Transglutaminase	SM00460/6.7E-36/Transglutaminase/protease-like homologues	biological_process:GO:0018149//peptide cross-linking;molecular_function:GO:0003810//protein-glutamine gamma-glutamyltransferase activity;
CL1379.Contig1_Plep1_2	CL1379.Contig1_Plep1_2	13.03	XP_013190210.1/1.1e-61/PREDICTED: transcription initiation factor TFIID subunit 13 isoform X2 [Amyelois transitella]	XM_013334756.1/0.0/PREDICTED: Amyelois transitella transcription initiation factor TFIID subunit 13 (LOC106134658), transcript variant X2, mRNA	sp|Q148M7|TAF13_BOVIN/4.1e-45/Transcription initiation factor TFIID subunit 13 OS=Bos taurus GN=TAF13 PE=2 SV=1	pmac:106718296/1.7e-61/transcription initiation factor TFIID subunit 13 isoform X1; K03127 transcription initiation factor TFIID subunit 13	7298660/3.1e-50/[K] KOG3901 Transcription initiation factor IID subunit	PF02269/8.9E-36/Transcription initiation factor IID, 18kD subunit	NA
CL1379.Contig4_Plep1_2	CL1379.Contig4_Plep1_2	5.19	XP_013190209.1/1.7e-63/PREDICTED: transcription initiation factor TFIID subunit 13 isoform X1 [Amyelois transitella]	XM_013334755.1/0.0/PREDICTED: Amyelois transitella transcription initiation factor TFIID subunit 13 (LOC106134658), transcript variant X1, mRNA	sp|Q148M7|TAF13_BOVIN/4.4e-45/Transcription initiation factor TFIID subunit 13 OS=Bos taurus GN=TAF13 PE=2 SV=1	pmac:106718296/2.5e-63/transcription initiation factor TFIID subunit 13 isoform X1; K03127 transcription initiation factor TFIID subunit 13	7298660/3.3e-50/[K] KOG3901 Transcription initiation factor IID subunit	PTHR11380/3.4E-69/--	NA
CL138.Contig1_Plep1_2	CL138.Contig1_Plep1_2	2.42	XP_021206044.1/2.3e-230/DENN domain-containing protein 1A isoform X2 [Bombyx mori]	NA	sp|Q8K382|DEN1A_MOUSE/2.9e-57/DENN domain-containing protein 1A OS=Mus musculus GN=Dennd1a PE=1 SV=2	bmor:101744713/1.1e-228/DENN domain-containing protein 1B-like; K20160 DENN domain-containing protein 1	Hs13449265/6.8e-56/[T] KOG3569 RAS signaling inhibitor ST5	PS50211/21.87/DENN domain profile.	NA
CL138.Contig2_Plep1_2	CL138.Contig2_Plep1_2	2.67	XP_012548949.1/2.2e-236/DENN domain-containing protein 1A isoform X3 [Bombyx mori]	NA	sp|Q8K382|DEN1A_MOUSE/6.4e-60/DENN domain-containing protein 1A OS=Mus musculus GN=Dennd1a PE=1 SV=2	bmor:101744713/2.9e-237/DENN domain-containing protein 1B-like; K20160 DENN domain-containing protein 1	Hs13449265/2.3e-59/[T] KOG3569 RAS signaling inhibitor ST5	PS50211/21.87/DENN domain profile.	NA
CL1380.Contig1_Plep1_2	CL1380.Contig1_Plep1_2	50.15	XP_021181755.1/8.2e-296/synaptic vesicle glycoprotein 2C-like [Helicoverpa armigera] >XP_021181756.1 synaptic vesicle glycoprotein 2C-like [Helicoverpa armigera] >XP_021181757.1 synaptic vesicle glycoprotein 2C-like [Helicoverpa armigera]	XM_021326080.1/0.0/PREDICTED: Helicoverpa armigera synaptic vesicle glycoprotein 2C-like (LOC110370333), transcript variant X1, mRNA	sp|Q9Z2I6|SV2C_RAT/1.7e-53/Synaptic vesicle glycoprotein 2C OS=Rattus norvegicus GN=Sv2c PE=1 SV=1	pmac:106716377/1.7e-289/synaptic vesicle glycoprotein 2B-like; K06258 MFS transporter, VNT family, synaptic vesicle glycoprotein 2	7290747/2.3e-196/[R] KOG0255 Synaptic vesicle transporter SVOP and related transporters (major facilitator superfamily)	PTHR24064:SF212/2.6E-267/--	biological_process:GO:0055085//transmembrane transport;cellular_component:GO:0016021//integral component of membrane;molecular_function:GO:0005215//transporter activity;
CL1380.Contig2_Plep1_2	CL1380.Contig2_Plep1_2	26.83	XP_021181755.1/6.9e-296/synaptic vesicle glycoprotein 2C-like [Helicoverpa armigera] >XP_021181756.1 synaptic vesicle glycoprotein 2C-like [Helicoverpa armigera] >XP_021181757.1 synaptic vesicle glycoprotein 2C-like [Helicoverpa armigera]	XM_021326080.1/0.0/PREDICTED: Helicoverpa armigera synaptic vesicle glycoprotein 2C-like (LOC110370333), transcript variant X1, mRNA	sp|Q9Z2I6|SV2C_RAT/1.4e-53/Synaptic vesicle glycoprotein 2C OS=Rattus norvegicus GN=Sv2c PE=1 SV=1	pmac:106716377/1.4e-289/synaptic vesicle glycoprotein 2B-like; K06258 MFS transporter, VNT family, synaptic vesicle glycoprotein 2	7290747/1.9e-196/[R] KOG0255 Synaptic vesicle transporter SVOP and related transporters (major facilitator superfamily)	PTHR24064:SF212/2.6E-267/--	biological_process:GO:0055085//transmembrane transport;cellular_component:GO:0016021//integral component of membrane;molecular_function:GO:0005215//transporter activity;
CL1381.Contig1_Plep1_2	CL1381.Contig1_Plep1_2	5.21	XP_021201288.1/7.4e-226/uncharacterized protein LOC110384359 [Helicoverpa armigera]	XM_004926754.3/0.0/PREDICTED: Bombyx mori anaphase promoting complex subunit 11 (LOC692923), transcript variant X1, mRNA	sp|Q96GI7|FA89A_HUMAN/1.7e-06/Protein FAM89A OS=Homo sapiens GN=FAM89A PE=1 SV=1	NA	7297435/1.6e-06/[DO] KOG1493 Anaphase-promoting complex (APC), subunit 11	NA	NA
CL1381.Contig2_Plep1_2	CL1381.Contig2_Plep1_2	1.77	XP_021201288.1/7.0e-226/uncharacterized protein LOC110384359 [Helicoverpa armigera]	XM_004926754.3/0.0/PREDICTED: Bombyx mori anaphase promoting complex subunit 11 (LOC692923), transcript variant X1, mRNA	sp|Q96GI7|FA89A_HUMAN/1.6e-06/Protein FAM89A OS=Homo sapiens GN=FAM89A PE=1 SV=1	dre:553531/9.5e-06/srrm2; serine/arginine repetitive matrix 2; K13172 serine/arginine repetitive matrix protein 2	7297435/1.5e-06/[DO] KOG1493 Anaphase-promoting complex (APC), subunit 11	NA	NA
CL1381.Contig3_Plep1_2	CL1381.Contig3_Plep1_2	1.08	XP_021201288.1/7.2e-226/uncharacterized protein LOC110384359 [Helicoverpa armigera]	XM_004926754.3/0.0/PREDICTED: Bombyx mori anaphase promoting complex subunit 11 (LOC692923), transcript variant X1, mRNA	sp|Q96GI7|FA89A_HUMAN/1.7e-06/Protein FAM89A OS=Homo sapiens GN=FAM89A PE=1 SV=1	dre:553531/9.9e-06/srrm2; serine/arginine repetitive matrix 2; K13172 serine/arginine repetitive matrix protein 2	7297435/1.6e-06/[DO] KOG1493 Anaphase-promoting complex (APC), subunit 11	NA	NA
CL1382.Contig1_Plep1_2	CL1382.Contig1_Plep1_2	2.89	XP_014356823.1/1.1e-64/PREDICTED: uncharacterized protein LOC106709518 [Papilio machaon] >XP_014356824.1 PREDICTED: uncharacterized protein LOC106709518 [Papilio machaon] >XP_014356825.1 PREDICTED: uncharacterized protein LOC106709518 [Papilio machaon] >XP_014356826.1 PREDICTED: uncharacterized protein LOC106709518 [Papilio machaon] >KPJ16272.1 hypothetical protein RR48_03189 [Papilio machaon]	NA	NA	NA	NA	PF13909/0.018/C2H2-type zinc-finger domain	molecular_function:GO:0003676//nucleic acid binding;
CL1382.Contig2_Plep1_2	CL1382.Contig2_Plep1_2	3.68	XP_014356823.1/1.9e-64/PREDICTED: uncharacterized protein LOC106709518 [Papilio machaon] >XP_014356824.1 PREDICTED: uncharacterized protein LOC106709518 [Papilio machaon] >XP_014356825.1 PREDICTED: uncharacterized protein LOC106709518 [Papilio machaon] >XP_014356826.1 PREDICTED: uncharacterized protein LOC106709518 [Papilio machaon] >KPJ16272.1 hypothetical protein RR48_03189 [Papilio machaon]	NA	NA	NA	NA	PF13909/0.018/C2H2-type zinc-finger domain	molecular_function:GO:0003676//nucleic acid binding;
CL1383.Contig1_Plep1_2	CL1383.Contig1_Plep1_2	2.89	NA	NA	NA	NA	NA	NA	NA
CL1383.Contig2_Plep1_2	CL1383.Contig2_Plep1_2	1.91	NA	NA	NA	NA	NA	NA	NA
CL1384.Contig1_Plep1_2	CL1384.Contig1_Plep1_2	0.91	NA	NA	NA	NA	NA	NA	NA
CL1384.Contig2_Plep1_2	CL1384.Contig2_Plep1_2	4.28	NA	NA	NA	NA	NA	NA	NA
CL1384.Contig3_Plep1_2	CL1384.Contig3_Plep1_2	3.43	NA	NA	NA	NA	NA	NA	NA
CL1384.Contig4_Plep1_2	CL1384.Contig4_Plep1_2	1.94	NA	NA	NA	NA	NA	NA	NA
CL1385.Contig1_Plep1_2	CL1385.Contig1_Plep1_2	4.78	KPJ03646.1/2.4e-12/Cecropin-A [Papilio xuthus]	NA	sp|O76146|CECD_BOMMO/2.5e-11/Cecropin-D OS=Bombyx mori GN=CECD PE=2 SV=1	bmor:692369/5.7e-10/CecD, BmCecD; cecropin D; K20696 cecropin	NA	NA	NA
CL1385.Contig2_Plep1_2	CL1385.Contig2_Plep1_2	23.81	KPJ03646.1/1.5e-11/Cecropin-A [Papilio xuthus]	NA	sp|O76146|CECD_BOMMO/6.8e-11/Cecropin-D OS=Bombyx mori GN=CECD PE=2 SV=1	bmor:692369/1.5e-09/CecD, BmCecD; cecropin D; K20696 cecropin	NA	NA	NA
CL1387.Contig2_Plep1_2	CL1387.Contig2_Plep1_2	1.17	NA	NA	NA	NA	NA	NA	NA
CL1388.Contig1_Plep1_2	CL1388.Contig1_Plep1_2	4.63	XP_022108406.1/8.9e-92/luc7-like protein 3 [Acanthaster planci]	XM_013288134.1/0.0/PREDICTED: Papilio polytes luc7-like protein 3 (LOC106107321), transcript variant X2, mRNA	sp|Q5R8W6|LC7L3_PONAB/7.6e-85/Luc7-like protein 3 OS=Pongo abelii GN=LUC7L3 PE=2 SV=1	tut:107370519/4.3e-26/splicing regulatory glutamine/lysine-rich protein 1-like; K13165 splicing factor, arginine/serine-rich 12	Hs19923485/5.5e-85/[A] KOG0796 Spliceosome subunit	PTHR12375:SF18/2.3E-132/--	biological_process:GO:0006376//mRNA splice site selection;cellular_component:GO:0005685//U1 snRNP;molecular_function:GO:0003729//mRNA binding;
CL1388.Contig2_Plep1_2	CL1388.Contig2_Plep1_2	11.14	XP_022108406.1/1.1e-91/luc7-like protein 3 [Acanthaster planci]	XM_013288134.1/0.0/PREDICTED: Papilio polytes luc7-like protein 3 (LOC106107321), transcript variant X2, mRNA	sp|Q5R8W6|LC7L3_PONAB/9.2e-85/Luc7-like protein 3 OS=Pongo abelii GN=LUC7L3 PE=2 SV=1	tut:107370519/5.1e-26/splicing regulatory glutamine/lysine-rich protein 1-like; K13165 splicing factor, arginine/serine-rich 12	Hs19923485/6.6e-85/[A] KOG0796 Spliceosome subunit	PTHR12375:SF18/2.3E-132/--	biological_process:GO:0006376//mRNA splice site selection;cellular_component:GO:0005685//U1 snRNP;molecular_function:GO:0003729//mRNA binding;
CL1389.Contig1_Plep1_2	CL1389.Contig1_Plep1_2	13.13	NA	NA	NA	NA	NA	NA	NA
CL1389.Contig2_Plep1_2	CL1389.Contig2_Plep1_2	13.03	NA	NA	NA	NA	NA	NA	NA
CL139.Contig1_Plep1_2	CL139.Contig1_Plep1_2	3.07	NA	NA	NA	NA	NA	NA	NA
CL139.Contig2_Plep1_2	CL139.Contig2_Plep1_2	0.37	NA	NA	NA	NA	NA	NA	NA
CL1391.Contig1_Plep1_2	CL1391.Contig1_Plep1_2	2.52	OWR45760.1/3.1e-59/hypothetical protein KGM_207231 [Danaus plexippus plexippus]	NA	NA	NA	NA	NA	NA
CL1391.Contig2_Plep1_2	CL1391.Contig2_Plep1_2	1.89	OWR45760.1/4.7e-58/hypothetical protein KGM_207231 [Danaus plexippus plexippus]	NA	NA	NA	NA	NA	NA
CL1392.Contig1_Plep1_2	CL1392.Contig1_Plep1_2	2.53	NA	NA	NA	NA	NA	NA	NA
CL1393.Contig1_Plep1_2	CL1393.Contig1_Plep1_2	2.79	XP_021203287.1/2.8e-06/uncharacterized protein LOC110385090 [Bombyx mori]	AB480240.1/0.0/Bombyx mori DNA, contig W-BAC-1K7D-C16, contains SINE:Bm1	NA	NA	NA	NA	NA
CL1393.Contig2_Plep1_2	CL1393.Contig2_Plep1_2	2.1	XP_021203287.1/3.3e-06/uncharacterized protein LOC110385090 [Bombyx mori]	AB480240.1/0.0/Bombyx mori DNA, contig W-BAC-1K7D-C16, contains SINE:Bm1	NA	NA	NA	NA	NA
CL1393.Contig3_Plep1_2	CL1393.Contig3_Plep1_2	0.86	XP_021203287.1/8.1e-06/uncharacterized protein LOC110385090 [Bombyx mori]	AB480240.1/0.0/Bombyx mori DNA, contig W-BAC-1K7D-C16, contains SINE:Bm1	NA	NA	NA	NA	NA
CL1394.Contig1_Plep1_2	CL1394.Contig1_Plep1_2	4.48	NA	NA	NA	NA	NA	NA	NA
CL1394.Contig2_Plep1_2	CL1394.Contig2_Plep1_2	1.29	NA	NA	NA	NA	NA	NA	NA
CL1395.Contig1_Plep1_2	CL1395.Contig1_Plep1_2	7.68	OWR51733.1/1.3e-36/hypothetical protein KGM_207672 [Danaus plexippus plexippus]	NA	NA	NA	NA	NA	NA
CL1395.Contig2_Plep1_2	CL1395.Contig2_Plep1_2	4.43	OWR51733.1/5.1e-37/hypothetical protein KGM_207672 [Danaus plexippus plexippus]	NA	NA	NA	NA	NA	NA
CL1395.Contig3_Plep1_2	CL1395.Contig3_Plep1_2	6.9	OWR51733.1/1.9e-36/hypothetical protein KGM_207672 [Danaus plexippus plexippus]	NA	NA	NA	NA	NA	NA
CL1396.Contig1_Plep1_2	CL1396.Contig1_Plep1_2	7.71	XP_021191726.1/5.8e-54/coiled-coil domain-containing protein 115 [Helicoverpa armigera]	NA	NA	NA	NA	PD102351/3.0E-4/VMA22 STRAIN NRRL DEBARYOMYCES LACTIS CHROMOSOME HANSENII KLUYVEROMYCES E AAL048WP	NA
CL1396.Contig2_Plep1_2	CL1396.Contig2_Plep1_2	14.18	XP_014371954.1/3.9e-24/PREDICTED: uncharacterized protein LOC106721519 isoform X2 [Papilio machaon]	NA	NA	NA	NA	NA	NA
CL1396.Contig3_Plep1_2	CL1396.Contig3_Plep1_2	4.07	NA	NA	NA	NA	NA	NA	NA
CL1397.Contig1_Plep1_2	CL1397.Contig1_Plep1_2	1.2	NA	NA	NA	NA	NA	NA	NA
CL1397.Contig2_Plep1_2	CL1397.Contig2_Plep1_2	3.72	NA	NA	NA	NA	NA	NA	NA
CL1398.Contig1_Plep1_2	CL1398.Contig1_Plep1_2	7.63	NP_001037412.2/1.6e-44/mitochondrial intermembrane space translocase subunit Tim10 [Bombyx mori] >XP_012552878.1 mitochondrial intermembrane space translocase subunit Tim10 isoform X1 [Bombyx mori] >XP_012552879.1 mitochondrial intermembrane space translocase subunit Tim10 isoform X1 [Bombyx mori] >XP_012552880.1 mitochondrial intermembrane space translocase subunit Tim10 isoform X1 [Bombyx mori]…	NA	sp|Q9W2D6|TIM10_DROME/1.2e-28/Mitochondrial import inner membrane translocase subunit Tim10 OS=Drosophila melanogaster GN=Tim10 PE=3 SV=1	bmor:692979/2.1e-45/Tim10; mitochondrial intermembrane space translocase subunit Tim10; K17778 mitochondrial import inner membrane translocase subunit TIM10	7291327/8.5e-29/[U] KOG3480 Mitochondrial import inner membrane translocase, subunits TIM10/TIM12	PTHR11038/2.3E-40/--	biological_process:GO:0045039//protein import into mitochondrial inner membrane;cellular_component:GO:0042719//mitochondrial intermembrane space protein transporter complex;molecular_function:GO:0046872//metal ion binding;GO:0008565//protein transporter activity;
CL1398.Contig3_Plep1_2	CL1398.Contig3_Plep1_2	2.51	KPJ04847.1/8.0e-52/Mitochondrial import inner membrane translocase subunit Tim10 [Papilio xuthus]	NA	sp|Q9W2D6|TIM10_DROME/1.2e-28/Mitochondrial import inner membrane translocase subunit Tim10 OS=Drosophila melanogaster GN=Tim10 PE=3 SV=1	bmor:692979/2.1e-45/Tim10; mitochondrial intermembrane space translocase subunit Tim10; K17778 mitochondrial import inner membrane translocase subunit TIM10	7291327/8.5e-29/[U] KOG3480 Mitochondrial import inner membrane translocase, subunits TIM10/TIM12	PTHR11038/2.3E-40/--	biological_process:GO:0045039//protein import into mitochondrial inner membrane;cellular_component:GO:0042719//mitochondrial intermembrane space protein transporter complex;molecular_function:GO:0046872//metal ion binding;GO:0008565//protein transporter activity;
CL1398.Contig4_Plep1_2	CL1398.Contig4_Plep1_2	4.03	KPJ04847.1/8.2e-52/Mitochondrial import inner membrane translocase subunit Tim10 [Papilio xuthus]	NA	sp|Q9W2D6|TIM10_DROME/1.2e-28/Mitochondrial import inner membrane translocase subunit Tim10 OS=Drosophila melanogaster GN=Tim10 PE=3 SV=1	bmor:692979/2.2e-45/Tim10; mitochondrial intermembrane space translocase subunit Tim10; K17778 mitochondrial import inner membrane translocase subunit TIM10	7291327/8.7e-29/[U] KOG3480 Mitochondrial import inner membrane translocase, subunits TIM10/TIM12	PTHR11038/2.3E-40/--	biological_process:GO:0045039//protein import into mitochondrial inner membrane;cellular_component:GO:0042719//mitochondrial intermembrane space protein transporter complex;molecular_function:GO:0046872//metal ion binding;GO:0008565//protein transporter activity;
CL1399.Contig1_Plep1_2	CL1399.Contig1_Plep1_2	11.95	XP_013187710.1/1.9e-180/PREDICTED: polynucleotide 5'-hydroxyl-kinase NOL9 [Amyelois transitella]	XM_004933396.3/0.0/PREDICTED: Bombyx mori ras-like GTP-binding protein Rho1 (LOC101739657), transcript variant X1, mRNA	sp|P48148|RHO1_DROME/4.3e-102/Ras-like GTP-binding protein Rho1 OS=Drosophila melanogaster GN=Rho1 PE=1 SV=1	bmor:101739516/1.3e-158/polynucleotide 5'-hydroxyl-kinase NOL9; K06947 polynucleotide 5'-hydroxyl-kinase GRC3/NOL9 [EC:2.7.1.-]	7302996/3.1e-102/[R] KOG0393 Ras-related small GTPase, Rho type	PF16575/1.6E-27/mRNA cleavage and polyadenylation factor CLP1 P-loop	NA
CL1399.Contig2_Plep1_2	CL1399.Contig2_Plep1_2	55	XP_013187710.1/1.8e-180/PREDICTED: polynucleotide 5'-hydroxyl-kinase NOL9 [Amyelois transitella]	XM_004933397.2/0.0/PREDICTED: Bombyx mori ras-like GTP-binding protein Rho1 (LOC101739657), transcript variant X2, mRNA	sp|P48148|RHO1_DROME/4.2e-102/Ras-like GTP-binding protein Rho1 OS=Drosophila melanogaster GN=Rho1 PE=1 SV=1	bmor:101739516/1.3e-158/polynucleotide 5'-hydroxyl-kinase NOL9; K06947 polynucleotide 5'-hydroxyl-kinase GRC3/NOL9 [EC:2.7.1.-]	7302996/3.0e-102/[R] KOG0393 Ras-related small GTPase, Rho type	PF16575/1.6E-27/mRNA cleavage and polyadenylation factor CLP1 P-loop	NA
CL14.Contig1_Plep1_2	CL14.Contig1_Plep1_2	7.44	AAP79142.1/3.9e-34/ferredoxin 1 [Bigelowiella natans]	NA	sp|Q8IED5|FER_PLAF7/3.1e-25/Ferredoxin, apicoplast OS=Plasmodium falciparum (isolate 3D7) GN=PF3D7_1318100 PE=1 SV=1	umr:103682560/3.8e-06/KMT2B; lysine methyltransferase 2B; K14959 histone-lysine N-methyltransferase MLL4 [EC:2.1.1.43]	Hs4501877/8.8e-06/[E] KOG3627 Trypsin	PS51085/12.658/2Fe-2S ferredoxin-type iron-sulfur binding domain profile.	biological_process:GO:0022900//electron transport chain;molecular_function:GO:0009055//electron transfer activity;GO:0046872//metal ion binding;GO:0051537//2 iron, 2 sulfur cluster binding;
CL14.Contig2_Plep1_2	CL14.Contig2_Plep1_2	3.1	AAP79142.1/1.1e-33/ferredoxin 1 [Bigelowiella natans]	NA	sp|Q8IED5|FER_PLAF7/2.9e-26/Ferredoxin, apicoplast OS=Plasmodium falciparum (isolate 3D7) GN=PF3D7_1318100 PE=1 SV=1	umr:103682560/2.3e-06/KMT2B; lysine methyltransferase 2B; K14959 histone-lysine N-methyltransferase MLL4 [EC:2.1.1.43]	Hs4501877/6.3e-07/[E] KOG3627 Trypsin	PF00111/3.8E-18/2Fe-2S iron-sulfur cluster binding domain	biological_process:GO:0022900//electron transport chain;molecular_function:GO:0009055//electron transfer activity;GO:0046872//metal ion binding;GO:0051537//2 iron, 2 sulfur cluster binding;
CL140.Contig1_Plep1_2	CL140.Contig1_Plep1_2	5.95	OWR43156.1/5.7e-105/hypothetical protein KGM_213597 [Danaus plexippus plexippus]	NA	sp|Q6TQE1|ZCH18_RAT/3.4e-11/Zinc finger CCCH domain-containing protein 18 OS=Rattus norvegicus GN=Zc3h18 PE=1 SV=1	pmac:106719199/5.6e-101/zinc finger CCCH domain-containing protein 18 isoform X1; K13092 nuclear protein NHN1	Hs19923466/1.4e-09/[A] KOG1869 Splicing coactivator SRm160/300, subunit SRm300	NA	NA
CL140.Contig2_Plep1_2	CL140.Contig2_Plep1_2	4.88	XP_021195977.1/4.8e-104/zinc finger CCCH domain-containing protein 18 [Helicoverpa armigera]	NA	sp|Q9UQ35|SRRM2_HUMAN/2.3e-10/Serine/arginine repetitive matrix protein 2 OS=Homo sapiens GN=SRRM2 PE=1 SV=2	pmac:106719199/9.3e-104/zinc finger CCCH domain-containing protein 18 isoform X1; K13092 nuclear protein NHN1	Hs19923466/1.6e-10/[A] KOG1869 Splicing coactivator SRm160/300, subunit SRm300	NA	NA
CL1400.Contig1_Plep1_2	CL1400.Contig1_Plep1_2	1.58	NA	NA	NA	NA	NA	NA	NA
CL1401.Contig1_Plep1_2	CL1401.Contig1_Plep1_2	8.02	OWR46244.1/5.1e-46/hypothetical protein KGM_202555 [Danaus plexippus plexippus]	NA	NA	api:100573396/8.6e-10/uncharacterized LOC100573396; K12160 small ubiquitin-related modifier	7295183/1.1e-15/[R] LSE2398 D MADF domain	PTHR21505/1.7E-29/--	NA
CL1401.Contig2_Plep1_2	CL1401.Contig2_Plep1_2	1.56	OWR46244.1/2.1e-15/hypothetical protein KGM_202555 [Danaus plexippus plexippus]	NA	NA	api:100573396/2.6e-06/uncharacterized LOC100573396; K12160 small ubiquitin-related modifier	7295183/2.6e-09/[R] LSE2398 D MADF domain	PF10545/1.1E-11/Alcohol dehydrogenase transcription factor Myb/SANT-like	biological_process:GO:0006355//regulation of transcription, DNA-templated;GO:0006351//transcription, DNA-templated;cellular_component:GO:0005634//nucleus;molecular_function:GO:0003677//DNA binding;
CL1402.Contig1_Plep1_2	CL1402.Contig1_Plep1_2	10.9	NA	NA	NA	NA	NA	NA	NA
CL1402.Contig2_Plep1_2	CL1402.Contig2_Plep1_2	9.6	NA	NA	NA	NA	NA	NA	NA
CL1403.Contig1_Plep1_2	CL1403.Contig1_Plep1_2	5.3	XP_013185588.1/1.4e-250/PREDICTED: apoptosis inhibitor 5 [Amyelois transitella]	XM_014500064.1/0.0/PREDICTED: Papilio machaon apoptosis inhibitor 5-like (LOC106708530), mRNA	sp|Q9BZZ5|API5_HUMAN/2.4e-124/Apoptosis inhibitor 5 OS=Homo sapiens GN=API5 PE=1 SV=3	NA	Hs5729730/2.8e-122/[T] KOG2213 Apoptosis inhibitor 5/fibroblast growth factor 2-interacting factor 2, and related proteins	PTHR12758:SF19/2.0E-150/--	NA
CL1403.Contig2_Plep1_2	CL1403.Contig2_Plep1_2	2.37	NA	NA	NA	NA	NA	NA	NA
CL1403.Contig3_Plep1_2	CL1403.Contig3_Plep1_2	1.68	NA	NA	NA	NA	NA	NA	NA
CL1404.Contig1_Plep1_2	CL1404.Contig1_Plep1_2	4.66	XP_013133907.1/3.3e-36/PREDICTED: UPF0430 protein CG31712-like isoform X1 [Papilio polytes]	XM_021327140.1/0.0/PREDICTED: Helicoverpa armigera UPF0430 protein CG31712 (LOC110371057), mRNA	sp|Q9VL63|U430_DROME/2.7e-32/UPF0430 protein CG31712 OS=Drosophila melanogaster GN=CG31712 PE=1 SV=3	pxy:105397899/4.3e-37/UPF0430 protein CG31712; K13173 arginine and glutamate-rich protein 1	Hs15149461/8.3e-07/[N] LSE2785 H Caldesmon 1	PF15346/8.7E-28/Arginine and glutamate-rich 1	NA
CL1404.Contig2_Plep1_2	CL1404.Contig2_Plep1_2	2.56	XP_013133907.1/3.3e-36/PREDICTED: UPF0430 protein CG31712-like isoform X1 [Papilio polytes]	XM_021327140.1/0.0/PREDICTED: Helicoverpa armigera UPF0430 protein CG31712 (LOC110371057), mRNA	sp|Q9VL63|U430_DROME/2.7e-32/UPF0430 protein CG31712 OS=Drosophila melanogaster GN=CG31712 PE=1 SV=3	pxy:105397899/4.4e-37/UPF0430 protein CG31712; K13173 arginine and glutamate-rich protein 1	Hs15149461/8.4e-07/[N] LSE2785 H Caldesmon 1	PF15346/8.7E-28/Arginine and glutamate-rich 1	NA
CL1405.Contig1_Plep1_2	CL1405.Contig1_Plep1_2	323.22	XP_013193834.1/7.3e-182/PREDICTED: tryptase [Amyelois transitella]	NA	sp|Q402U7|PRS44_MOUSE/3.7e-34/Serine protease 44 OS=Mus musculus GN=Prss44 PE=2 SV=1	hst:105191948/3.3e-114/uncharacterized LOC105191948; K01362 ovochymase [EC:3.4.21.-]	7297652/7.6e-98/[E] KOG3627 Trypsin	PR00722/4.8E-10/Chymotrypsin serine protease family (S1) signature	molecular_function:GO:0004252//serine-type endopeptidase activity;
CL1405.Contig2_Plep1_2	CL1405.Contig2_Plep1_2	128.64	XP_013193834.1/5.1e-178/PREDICTED: tryptase [Amyelois transitella]	NA	sp|Q402U7|PRS44_MOUSE/2.3e-31/Serine protease 44 OS=Mus musculus GN=Prss44 PE=2 SV=1	hst:105191948/7.9e-111/uncharacterized LOC105191948; K01362 ovochymase [EC:3.4.21.-]	7297652/8.2e-95/[E] KOG3627 Trypsin	PF00089/1.6E-45/Trypsin	molecular_function:GO:0004252//serine-type endopeptidase activity;
CL1406.Contig1_Plep1_2	CL1406.Contig1_Plep1_2	4.08	NA	NA	NA	NA	NA	NA	NA
CL1407.Contig1_Plep1_2	CL1407.Contig1_Plep1_2	7.04	NA	NA	NA	NA	NA	NA	NA
CL1407.Contig2_Plep1_2	CL1407.Contig2_Plep1_2	7.28	NA	NA	NA	NA	NA	NA	NA
CL1408.Contig1_Plep1_2	CL1408.Contig1_Plep1_2	0.61	NA	NA	NA	NA	NA	NA	NA
CL1408.Contig2_Plep1_2	CL1408.Contig2_Plep1_2	4.06	NA	NA	NA	NA	NA	NA	NA
CL1409.Contig1_Plep1_2	CL1409.Contig1_Plep1_2	1.9	KOB76606.1/1.5e-22/putative RNA-directed DNA polymerase from transposon BS [Operophtera brumata]	NA	NA	NA	NA	NA	NA
CL1409.Contig2_Plep1_2	CL1409.Contig2_Plep1_2	0.61	XP_013185517.1/2.3e-13/PREDICTED: RNA-directed DNA polymerase from mobile element jockey-like [Amyelois transitella]	NA	NA	NA	NA	NA	NA
CL141.Contig1_Plep1_2	CL141.Contig1_Plep1_2	4.04	NA	NA	NA	NA	NA	NA	NA
CL141.Contig3_Plep1_2	CL141.Contig3_Plep1_2	3.24	NA	NA	NA	NA	NA	NA	NA
CL1410.Contig1_Plep1_2	CL1410.Contig1_Plep1_2	7.84	XP_021190209.1/2.6e-169/LOW QUALITY PROTEIN: Down syndrome cell adhesion molecule-like protein Dscam2 [Helicoverpa armigera]	XM_011555453.1/0.0/PREDICTED: Plutella xylostella Down syndrome cell adhesion molecule-like protein Dscam2 (LOC105385131), mRNA	sp|Q6W4X9|MUC6_HUMAN/3.5e-06/Mucin-6 OS=Homo sapiens GN=MUC6 PE=1 SV=3	mze:101471083/1.0e-07/mucin-2-like; K10955 mucin-2	7304236/4.0e-92/[T] KOG3510 FOG: Immunoglobulin C-2 Type/fibronectin type III domains	PF12355/2.1E-20/Down syndrome cell adhesion molecule C terminal	NA
CL1410.Contig3_Plep1_2	CL1410.Contig3_Plep1_2	5.59	XP_012548642.1/0.0e+00/Down syndrome cell adhesion molecule-like protein Dscam2 isoform X36 [Bombyx mori]	XM_022262678.1/0.0/PREDICTED: Pieris rapae Down syndrome cell adhesion molecule-like protein Dscam2 (LOC110995490), transcript variant X8, mRNA	sp|Q9VS29|DSCL_DROME/3.2e-176/Down syndrome cell adhesion molecule-like protein Dscam2 OS=Drosophila melanogaster GN=Dscam2 PE=2 SV=3	bter:100644003/2.6e-217/Down syndrome cell adhesion molecule-like protein Dscam2; K06768 Down syndrome cell adhesion molecule-like protein 1	7304236/0.0e+00/[T] KOG3510 FOG: Immunoglobulin C-2 Type/fibronectin type III domains	PS50853/19.416/Fibronectin type-III domain profile.	NA
CL1411.Contig1_Plep1_2	CL1411.Contig1_Plep1_2	11.52	NA	NA	NA	NA	NA	NA	NA
CL1411.Contig2_Plep1_2	CL1411.Contig2_Plep1_2	16.51	NA	NA	NA	NA	NA	NA	NA
CL1412.Contig1_Plep1_2	CL1412.Contig1_Plep1_2	4.21	NA	NA	NA	NA	NA	NA	NA
CL1412.Contig2_Plep1_2	CL1412.Contig2_Plep1_2	3.47	NA	NA	NA	NA	NA	NA	NA
CL1413.Contig1_Plep1_2	CL1413.Contig1_Plep1_2	11.58	XP_013140788.1/1.1e-60/PREDICTED: superoxide dismutase [Cu-Zn] 4AP-like isoform X1 [Papilio polytes]	NA	sp|P80566|SODC_CHICK/6.5e-42/Superoxide dismutase [Cu-Zn] OS=Gallus gallus GN=SOD1 PE=1 SV=3	dpl:KGM_212447/1.5e-61/diapause bioclock protein; K04565 superoxide dismutase, Cu-Zn family [EC:1.15.1.1]	Hs4507149/2.0e-40/[P] KOG0441 Cu2+/Zn2+ superoxide dismutase SOD1	PR00068/1.41E-38/Cu-Zn-superoxide dismutase family signature	NA
CL1413.Contig2_Plep1_2	CL1413.Contig2_Plep1_2	3.94	XP_013140788.1/1.5e-65/PREDICTED: superoxide dismutase [Cu-Zn] 4AP-like isoform X1 [Papilio polytes]	NA	sp|P80566|SODC_CHICK/6.5e-42/Superoxide dismutase [Cu-Zn] OS=Gallus gallus GN=SOD1 PE=1 SV=3	prap:111001573/5.2e-62/superoxide dismutase [Cu-Zn] 5-like; K04565 superoxide dismutase, Cu-Zn family [EC:1.15.1.1]	Hs4507149/1.5e-40/[P] KOG0441 Cu2+/Zn2+ superoxide dismutase SOD1	PS00087/-/Copper/Zinc superoxide dismutase signature 1.	NA
CL1413.Contig3_Plep1_2	CL1413.Contig3_Plep1_2	18.65	OWR49600.1/1.1e-60/diapause bioclock protein [Danaus plexippus plexippus]	NA	sp|P80566|SODC_CHICK/6.1e-42/Superoxide dismutase [Cu-Zn] OS=Gallus gallus GN=SOD1 PE=1 SV=3	dpl:KGM_212447/1.4e-61/diapause bioclock protein; K04565 superoxide dismutase, Cu-Zn family [EC:1.15.1.1]	Hs4507149/1.9e-40/[P] KOG0441 Cu2+/Zn2+ superoxide dismutase SOD1	PTHR10003/8.1E-66/--	NA
CL1414.Contig1_Plep1_2	CL1414.Contig1_Plep1_2	3.71	XP_012552185.1/4.4e-183/uncharacterized protein LOC101738727 [Bombyx mori]	XM_021342267.1/0.0/PREDICTED: Helicoverpa armigera uncharacterized LOC110381850 (LOC110381850), mRNA	NA	zne:110828963/1.2e-11/uncharacterized protein LOC110828963; K19499 anoctamin-4	NA	PTHR33236/1.6E-53/--	NA
CL1414.Contig2_Plep1_2	CL1414.Contig2_Plep1_2	3.06	NA	NA	NA	NA	NA	NA	NA
CL1415.Contig1_Plep1_2	CL1415.Contig1_Plep1_2	5.39	XP_021184666.1/1.2e-10/osteocalcin 2-like [Helicoverpa armigera]	XM_012480062.1/0.0/Plasmodium fragile hypothetical protein partial mRNA	NA	NA	NA	NA	NA
CL1415.Contig2_Plep1_2	CL1415.Contig2_Plep1_2	6.22	XP_011556854.1/3.1e-18/PREDICTED: uncharacterized protein DDB_G0271670-like [Plutella xylostella]	XM_012480062.1/0.0/Plasmodium fragile hypothetical protein partial mRNA	sp|K7NTD0|OSTC2_DIPSG/3.8e-10/Osteocalcin 2 OS=Diplodus sargus GN=bglap2 PE=1 SV=1	lcm:102353039/8.6e-09/CHD9; chromodomain helicase DNA binding protein 9; K14438 chromodomain-helicase-DNA-binding protein 9 [EC:3.6.4.12]	YGR159c/6.2e-10/[K] KOG4210 Nuclear localization sequence binding protein	NA	NA
CL1416.Contig1_Plep1_2	CL1416.Contig1_Plep1_2	7.01	NA	NA	NA	NA	NA	NA	NA
CL1416.Contig2_Plep1_2	CL1416.Contig2_Plep1_2	8.88	XP_011558533.1/0.0e+00/PREDICTED: ATP-dependent 6-phosphofructokinase isoform X2 [Plutella xylostella]	XM_014500767.1/0.0/PREDICTED: Papilio machaon ATP-dependent 6-phosphofructokinase (LOC106709078), transcript variant X3, mRNA	sp|P52034|PFKA_DROME/0.0e+00/ATP-dependent 6-phosphofructokinase OS=Drosophila melanogaster GN=Pfk PE=2 SV=2	bmor:101745490/0.0e+00/ATP-dependent 6-phosphofructokinase; K00850 6-phosphofructokinase 1 [EC:2.7.1.11]	7303792/0.0e+00/[G] KOG2440 Pyrophosphate-dependent phosphofructo-1-kinase	PS00433/-/Phosphofructokinase signature.	biological_process:GO:0006002//fructose 6-phosphate metabolic process;cellular_component:GO:0005737//cytoplasm;molecular_function:GO:0046872//metal ion binding;GO:0003872//6-phosphofructokinase activity;GO:0005524//ATP binding;
CL1417.Contig1_Plep1_2	CL1417.Contig1_Plep1_2	2.32	NA	NA	NA	NA	NA	NA	NA
CL1417.Contig2_Plep1_2	CL1417.Contig2_Plep1_2	1.97	NA	NA	NA	NA	NA	NA	NA
CL1418.Contig1_Plep1_2	CL1418.Contig1_Plep1_2	2.85	NA	NA	NA	NA	NA	NA	NA
CL1418.Contig2_Plep1_2	CL1418.Contig2_Plep1_2	0.52	NA	NA	NA	NA	NA	NA	NA
CL1419.Contig1_Plep1_2	CL1419.Contig1_Plep1_2	3.66	NA	NA	NA	NA	NA	NA	NA
CL1419.Contig2_Plep1_2	CL1419.Contig2_Plep1_2	2.4	NA	NA	NA	NA	NA	NA	NA
CL142.Contig1_Plep1_2	CL142.Contig1_Plep1_2	36.36	NA	NA	NA	NA	NA	NA	NA
CL142.Contig2_Plep1_2	CL142.Contig2_Plep1_2	9.16	NA	NA	NA	NA	NA	NA	NA
CL1420.Contig1_Plep1_2	CL1420.Contig1_Plep1_2	6.41	XP_004929296.2/8.7e-277/carnitine O-acetyltransferase [Bombyx mori]	NA	sp|P52826|CACP_COLLI/9.1e-143/Carnitine O-acetyltransferase OS=Columba livia GN=CRAT PE=1 SV=1	bmor:101742645/1.2e-277/carnitine O-acetyltransferase-like; K00624 carnitine O-acetyltransferase [EC:2.3.1.7]	Hs21618334/2.8e-141/[I] KOG3717 Carnitine O-acyltransferase CRAT	PS00439/-/Acyltransferases ChoActase / COT / CPT family signature 1.	NA
CL1420.Contig2_Plep1_2	CL1420.Contig2_Plep1_2	7.36	XP_004929296.2/8.7e-277/carnitine O-acetyltransferase [Bombyx mori]	NA	sp|P52826|CACP_COLLI/9.1e-143/Carnitine O-acetyltransferase OS=Columba livia GN=CRAT PE=1 SV=1	bmor:101742645/1.1e-277/carnitine O-acetyltransferase-like; K00624 carnitine O-acetyltransferase [EC:2.3.1.7]	Hs21618334/2.8e-141/[I] KOG3717 Carnitine O-acyltransferase CRAT	PS00439/-/Acyltransferases ChoActase / COT / CPT family signature 1.	NA
CL1421.Contig1_Plep1_2	CL1421.Contig1_Plep1_2	30.64	XP_014354796.1/2.7e-118/PREDICTED: protein lifeguard 4-like [Papilio machaon] >KPJ17803.1 Transmembrane BAX inhibitor motif-containing protein 4 [Papilio machaon]	XM_013293015.1/0.0/PREDICTED: Papilio polytes protein lifeguard 4-like (LOC106111050), mRNA	sp|Q9HC24|LFG4_HUMAN/1.3e-56/Protein lifeguard 4 OS=Homo sapiens GN=TMBIM4 PE=1 SV=3	pmac:106707866/3.6e-119/protein lifeguard 4-like; K06890 uncharacterized protein	Hs7706335/3.5e-56/[T] KOG2322 N-methyl-D-aspartate receptor glutamate-binding subunit	PF01027/8.7E-51/Inhibitor of apoptosis-promoting Bax1	cellular_component:GO:0016021//integral component of membrane;
CL1421.Contig2_Plep1_2	CL1421.Contig2_Plep1_2	2.12	NA	NA	NA	NA	NA	NA	NA
CL1422.Contig1_Plep1_2	CL1422.Contig1_Plep1_2	0.57	XP_013192297.1/9.9e-40/PREDICTED: uncharacterized protein LOC106136325 [Amyelois transitella]	NA	NA	NA	NA	NA	NA
CL1422.Contig2_Plep1_2	CL1422.Contig2_Plep1_2	1.17	XP_021205057.1/1.6e-34/uncharacterized protein LOC101738347 isoform X2 [Bombyx mori]	NA	NA	NA	NA	NA	NA
CL1423.Contig1_Plep1_2	CL1423.Contig1_Plep1_2	3.18	KRX12160.1/1.1e-39/Plastocyanin, partial [Trichinella nelsoni]	NA	NA	NA	NA	PS00196/-/Type-1 copper (blue) proteins signature.	NA
CL1423.Contig2_Plep1_2	CL1423.Contig2_Plep1_2	15.21	KRX12160.1/7.4e-38/Plastocyanin, partial [Trichinella nelsoni]	NA	NA	NA	NA	PTHR34192/1.8E-84/--	NA
CL1424.Contig2_Plep1_2	CL1424.Contig2_Plep1_2	4.08	XP_011551088.1/2.6e-39/PREDICTED: elongation of very long chain fatty acids protein 7-like [Plutella xylostella]	KF029625.1/0.0/Scatophagus argus polyunsaturated fatty acid elongase (Elovl5) mRNA, complete cds	sp|Q9GZR5|ELOV4_HUMAN/9.9e-17/Elongation of very long chain fatty acids protein 4 OS=Homo sapiens GN=ELOVL4 PE=1 SV=1	prap:111002974/1.1e-35/elongation of very long chain fatty acids protein AAEL008004-like isoform X1; K10249 elongation of very long chain fatty acids protein 4 [EC:2.3.1.199]	7300878/2.0e-22/[I] KOG3071 Fatty acyl-CoA elongase/Polyunsaturated fatty acid specific elongation enzyme	PTHR11157/1.3E-37/--	NA
CL1425.Contig1_Plep1_2	CL1425.Contig1_Plep1_2	53.72	NA	NA	NA	NA	NA	NA	NA
CL1425.Contig2_Plep1_2	CL1425.Contig2_Plep1_2	117.89	NA	NA	NA	NA	NA	NA	NA
CL1426.Contig1_Plep1_2	CL1426.Contig1_Plep1_2	6	XP_013177323.1/8.7e-255/PREDICTED: probable peroxisomal acyl-coenzyme A oxidase 1 isoform X1 [Papilio xuthus]	NA	sp|Q7KML2|ACOX1_DROME/2.8e-162/Probable peroxisomal acyl-coenzyme A oxidase 1 OS=Drosophila melanogaster GN=CG5009 PE=1 SV=1	prap:111000831/1.3e-246/probable peroxisomal acyl-coenzyme A oxidase 1; K00232 acyl-CoA oxidase [EC:1.3.3.6]	7302716/2.0e-162/[I] KOG0136 Acyl-CoA oxidase	PF01756/4.5E-47/Acyl-CoA oxidase	NA
CL1427.Contig1_Plep1_2	CL1427.Contig1_Plep1_2	1.27	NA	NA	NA	NA	NA	NA	NA
CL1427.Contig2_Plep1_2	CL1427.Contig2_Plep1_2	9.18	NA	NA	NA	NA	NA	NA	NA
CL1428.Contig1_Plep1_2	CL1428.Contig1_Plep1_2	6.74	XP_014360969.1/7.0e-19/PREDICTED: valacyclovir hydrolase [Papilio machaon]	NA	sp|Q8R164|BPHL_MOUSE/1.3e-14/Valacyclovir hydrolase OS=Mus musculus GN=Bphl PE=1 SV=1	pmac:106712830/9.3e-20/valacyclovir hydrolase; K18399 valacyclovir hydrolase [EC:3.1.-.-]	7300864/1.2e-14/[R] KOG2984 Predicted hydrolase	PF00561/2.5E-7/alpha/beta hydrolase fold	NA
CL1428.Contig2_Plep1_2	CL1428.Contig2_Plep1_2	18.51	XP_012553261.1/4.6e-74/bphl-like protein isoform X1 [Bombyx mori]	NA	sp|Q8R164|BPHL_MOUSE/2.0e-55/Valacyclovir hydrolase OS=Mus musculus GN=Bphl PE=1 SV=1	prap:111001061/4.4e-73/valacyclovir hydrolase; K18399 valacyclovir hydrolase [EC:3.1.-.-]	7300864/4.0e-53/[R] KOG2984 Predicted hydrolase	PF00561/8.7E-16/alpha/beta hydrolase fold	NA
CL1429.Contig1_Plep1_2	CL1429.Contig1_Plep1_2	16.92	XP_021200631.1/3.9e-163/major facilitator superfamily domain-containing protein 9-like [Helicoverpa armigera]	NA	sp|Q8C0T7|MFSD9_MOUSE/4.4e-47/Major facilitator superfamily domain-containing protein 9 OS=Mus musculus GN=Mfsd9 PE=2 SV=1	spu:576763/3.4e-22/solute carrier family 22 member 18; K08214 MFS transporter, OCT family, solute carrier family 22 (organic cation transporter), member 18	Hs14249324/6.0e-46/[R] KOG2615 Permease of the major facilitator superfamily	PR01035/5.1E-9/Tetracycline resistance protein signature	NA
CL1429.Contig2_Plep1_2	CL1429.Contig2_Plep1_2	4.77	XP_021200631.1/5.4e-119/major facilitator superfamily domain-containing protein 9-like [Helicoverpa armigera]	NA	sp|Q8C0T7|MFSD9_MOUSE/1.7e-26/Major facilitator superfamily domain-containing protein 9 OS=Mus musculus GN=Mfsd9 PE=2 SV=1	spu:576763/7.6e-13/solute carrier family 22 member 18; K08214 MFS transporter, OCT family, solute carrier family 22 (organic cation transporter), member 18	Hs14249324/6.9e-25/[R] KOG2615 Permease of the major facilitator superfamily	PTHR23504:SF14/2.2E-37/--	NA
CL143.Contig1_Plep1_2	CL143.Contig1_Plep1_2	5.03	XP_021189164.1/2.1e-96/ADP-ribosylation factor 2 [Helicoverpa armigera]	XM_013292803.1/0.0/PREDICTED: Papilio polytes ADP-ribosylation factor 2 (LOC106110859), mRNA	sp|P40945|ARF2_DROME/3.1e-86/ADP-ribosylation factor 2 OS=Drosophila melanogaster GN=Arf102F PE=2 SV=2	pxy:105380965/2.3e-96/ADP-ribosylation factor 2; K07977 Arf/Sar family, other	7304353/2.3e-86/[U] KOG0070 GTP-binding ADP-ribosylation factor Arf1	PS51417/25.27/small GTPase Arf family profile.	biological_process:GO:0007264//small GTPase mediated signal transduction;cellular_component:GO:0005622//intracellular;molecular_function:GO:0005525//GTP binding;
CL143.Contig2_Plep1_2	CL143.Contig2_Plep1_2	9.67	XP_021189163.1/2.2e-115/enoyl-CoA hydratase domain-containing protein 3, mitochondrial [Helicoverpa armigera]	XM_013292803.1/0.0/PREDICTED: Papilio polytes ADP-ribosylation factor 2 (LOC106110859), mRNA	sp|P40945|ARF2_DROME/3.5e-86/ADP-ribosylation factor 2 OS=Drosophila melanogaster GN=Arf102F PE=2 SV=2	pxy:105380965/2.6e-96/ADP-ribosylation factor 2; K07977 Arf/Sar family, other	7304353/2.6e-86/[U] KOG0070 GTP-binding ADP-ribosylation factor Arf1	PTHR11941/4.1E-131/--	NA
CL143.Contig3_Plep1_2	CL143.Contig3_Plep1_2	7	XP_021189164.1/2.0e-96/ADP-ribosylation factor 2 [Helicoverpa armigera]	XM_013292803.1/0.0/PREDICTED: Papilio polytes ADP-ribosylation factor 2 (LOC106110859), mRNA	sp|P40945|ARF2_DROME/3.1e-86/ADP-ribosylation factor 2 OS=Drosophila melanogaster GN=Arf102F PE=2 SV=2	pxy:105380965/2.3e-96/ADP-ribosylation factor 2; K07977 Arf/Sar family, other	7304353/2.2e-86/[U] KOG0070 GTP-binding ADP-ribosylation factor Arf1	PS51417/25.27/small GTPase Arf family profile.	biological_process:GO:0007264//small GTPase mediated signal transduction;cellular_component:GO:0005622//intracellular;molecular_function:GO:0005525//GTP binding;
CL143.Contig4_Plep1_2	CL143.Contig4_Plep1_2	3	XP_021189163.1/2.3e-115/enoyl-CoA hydratase domain-containing protein 3, mitochondrial [Helicoverpa armigera]	XM_013292803.1/0.0/PREDICTED: Papilio polytes ADP-ribosylation factor 2 (LOC106110859), mRNA	sp|P40945|ARF2_DROME/3.6e-86/ADP-ribosylation factor 2 OS=Drosophila melanogaster GN=Arf102F PE=2 SV=2	pxy:105380965/2.7e-96/ADP-ribosylation factor 2; K07977 Arf/Sar family, other	7304353/2.6e-86/[U] KOG0070 GTP-binding ADP-ribosylation factor Arf1	PTHR11941/4.1E-131/--	NA
CL1430.Contig1_Plep1_2	CL1430.Contig1_Plep1_2	1.77	NA	NA	NA	NA	NA	NA	NA
CL1430.Contig2_Plep1_2	CL1430.Contig2_Plep1_2	4.23	NA	NA	NA	NA	NA	NA	NA
CL1431.Contig1_Plep1_2	CL1431.Contig1_Plep1_2	5.15	KPJ19636.1/0.0e+00/Retrovirus-related Pol polyprotein from transposon TNT 1-94 [Papilio machaon]	NA	sp|P04146|COPIA_DROME/1.3e-104/Copia protein OS=Drosophila melanogaster GN=GIP PE=1 SV=3	lhu:105676185/2.2e-29/LOW QUALITY PROTEIN: fatty acid synthase-like; K00665 fatty acid synthase, animal type [EC:2.3.1.85]	At2g07550/4.2e-201/[R] KOG0017 FOG: Transposon-encoded proteins with TYA, reverse transcriptase, integrase domains in various combinations	PF13961/2.1E-8/Domain of unknown function (DUF4219)	biological_process:GO:0015074//DNA integration;molecular_function:GO:0008270//zinc ion binding;GO:0003676//nucleic acid binding;
CL1431.Contig2_Plep1_2	CL1431.Contig2_Plep1_2	8.41	KPJ19636.1/0.0e+00/Retrovirus-related Pol polyprotein from transposon TNT 1-94 [Papilio machaon]	NA	sp|P04146|COPIA_DROME/9.9e-105/Copia protein OS=Drosophila melanogaster GN=GIP PE=1 SV=3	lhu:105676185/1.6e-29/LOW QUALITY PROTEIN: fatty acid synthase-like; K00665 fatty acid synthase, animal type [EC:2.3.1.85]	At3g29775/2.9e-199/[R] KOG0017 FOG: Transposon-encoded proteins with TYA, reverse transcriptase, integrase domains in various combinations	PF13976/2.0E-9/GAG-pre-integrase domain	NA
CL1432.Contig1_Plep1_2	CL1432.Contig1_Plep1_2	6.8	XP_021184315.1/3.4e-289/kinesin light chain isoform X6 [Helicoverpa armigera]	XM_004928078.3/0.0/PREDICTED: Bombyx mori kinesin light chain (LOC101742454), transcript variant X7, mRNA	sp|P46824|KLC_DROME/1.4e-215/Kinesin light chain OS=Drosophila melanogaster GN=Klc PE=1 SV=1	bmor:101742454/6.8e-286/kinesin light chain; K10407 kinesin light chain	7294549/1.0e-215/[Z] KOG1840 Kinesin light chain	PS01160/-/Kinesin light chain repeat.	NA
CL1432.Contig2_Plep1_2	CL1432.Contig2_Plep1_2	5.45	XP_021184311.1/4.6e-297/kinesin light chain isoform X2 [Helicoverpa armigera]	XM_012692132.2/0.0/PREDICTED: Bombyx mori kinesin light chain (LOC101742454), transcript variant X4, mRNA	sp|P46824|KLC_DROME/6.8e-218/Kinesin light chain OS=Drosophila melanogaster GN=Klc PE=1 SV=1	pmac:106710134/8.5e-292/kinesin light chain isoform X1; K10407 kinesin light chain	7294549/5.0e-218/[Z] KOG1840 Kinesin light chain	PS01160/-/Kinesin light chain repeat.	NA
CL1433.Contig1_Plep1_2	CL1433.Contig1_Plep1_2	12.63	XP_013194076.1/1.1e-161/PREDICTED: 4-coumarate--CoA ligase 1-like [Amyelois transitella]	AC239121.1/0.0/Bicyclus anynana clone BA_Ba68O14, complete sequence	sp|Q01158|LUCI_AQULA/2.0e-56/Luciferin 4-monooxygenase OS=Aquatica lateralis PE=2 SV=1	epa:110235629/6.8e-59/N-(5-amino-5-carboxypentanoyl)-L-cysteinyl-D- valine synthase-like; K01904 4-coumarate--CoA ligase [EC:6.2.1.12]	7301111/4.6e-58/[I] KOG1176 Acyl-CoA synthetase	PTHR24096/7.9E-104/--	NA
CL1433.Contig2_Plep1_2	CL1433.Contig2_Plep1_2	21.65	XP_013194076.1/4.8e-177/PREDICTED: 4-coumarate--CoA ligase 1-like [Amyelois transitella]	NA	sp|P13129|LUCI_LUCCR/3.9e-64/Luciferin 4-monooxygenase OS=Luciola cruciata PE=1 SV=1	epa:110235629/4.0e-71/N-(5-amino-5-carboxypentanoyl)-L-cysteinyl-D- valine synthase-like; K01904 4-coumarate--CoA ligase [EC:6.2.1.12]	7301111/2.9e-69/[I] KOG1176 Acyl-CoA synthetase	PTHR24096/3.2E-119/--	NA
CL1434.Contig1_Plep1_2	CL1434.Contig1_Plep1_2	2.31	NA	NA	NA	NA	NA	NA	NA
CL1434.Contig2_Plep1_2	CL1434.Contig2_Plep1_2	4.25	NA	NA	NA	NA	NA	NA	NA
CL1435.Contig1_Plep1_2	CL1435.Contig1_Plep1_2	2.68	XP_021182456.1/5.2e-264/tetratricopeptide repeat protein 28 [Helicoverpa armigera]	NA	sp|Q96AY4|TTC28_HUMAN/6.2e-25/Tetratricopeptide repeat protein 28 OS=Homo sapiens GN=TTC28 PE=1 SV=4	NA	7295086_2/6.9e-42/[S] TWOG0146 Uncharacterized protein	PTHR10098:SF106/7.0E-44/--	NA
CL1435.Contig2_Plep1_2	CL1435.Contig2_Plep1_2	2.54	XP_021182456.1/1.2e-263/tetratricopeptide repeat protein 28 [Helicoverpa armigera]	NA	sp|Q96AY4|TTC28_HUMAN/6.2e-25/Tetratricopeptide repeat protein 28 OS=Homo sapiens GN=TTC28 PE=1 SV=4	NA	7295086_2/6.9e-42/[S] TWOG0146 Uncharacterized protein	PTHR10098:SF106/7.0E-44/--	NA
CL1436.Contig1_Plep1_2	CL1436.Contig1_Plep1_2	3.22	XP_021193781.1/1.8e-186/YLP motif-containing protein 1 isoform X1 [Helicoverpa armigera]	NA	sp|P0CB49|YLPM1_RAT/4.6e-86/YLP motif-containing protein 1 OS=Rattus norvegicus GN=Ylpm1 PE=1 SV=1	pxy:105387973/1.7e-185/YLP motif-containing protein 1-like; K17602 YLP motif-containing protein 1	Hs22049502/2.1e-85/[V] KOG2400 Nuclear protein ZAP	PTHR13413/4.1E-128/--	NA
CL1436.Contig2_Plep1_2	CL1436.Contig2_Plep1_2	1.65	XP_021193783.1/5.5e-135/protein PF14_0175 isoform X3 [Helicoverpa armigera] >XP_021193784.1 protein PF14_0175 isoform X3 [Helicoverpa armigera]	NA	sp|P0CB49|YLPM1_RAT/1.5e-62/YLP motif-containing protein 1 OS=Rattus norvegicus GN=Ylpm1 PE=1 SV=1	pxy:105387973/1.9e-128/YLP motif-containing protein 1-like; K17602 YLP motif-containing protein 1	Hs22049502/1.6e-61/[V] KOG2400 Nuclear protein ZAP	PTHR13413/1.2E-80/--	NA
CL1436.Contig3_Plep1_2	CL1436.Contig3_Plep1_2	5.04	NA	NA	NA	NA	NA	NA	NA
CL1437.Contig1_Plep1_2	CL1437.Contig1_Plep1_2	8.77	NA	NA	NA	NA	NA	NA	NA
CL1437.Contig2_Plep1_2	CL1437.Contig2_Plep1_2	0.54	NA	NA	NA	NA	NA	NA	NA
CL1438.Contig1_Plep1_2	CL1438.Contig1_Plep1_2	25.34	XP_021195738.1/7.4e-102/LOW QUALITY PROTEIN: transforming growth factor beta-1-induced transcript 1 protein [Helicoverpa armigera]	XM_011560459.1/0.0/PREDICTED: Plutella xylostella transforming growth factor beta-1-induced transcript 1 protein (LOC105389361), mRNA	sp|O43294|TGFI1_HUMAN/5.1e-44/Transforming growth factor beta-1-induced transcript 1 protein OS=Homo sapiens GN=TGFB1I1 PE=1 SV=2	dpa:109536649/3.9e-51/transforming growth factor beta-1-induced transcript 1 protein-like isoform X1; K05760 paxillin	7298768/6.7e-46/[TZ] KOG1703 Adaptor protein Enigma and related PDZ-LIM proteins	PS50023/10.247/LIM domain profile.	NA
CL1438.Contig2_Plep1_2	CL1438.Contig2_Plep1_2	46.81	XP_021195738.1/5.3e-98/LOW QUALITY PROTEIN: transforming growth factor beta-1-induced transcript 1 protein [Helicoverpa armigera]	XM_011560459.1/0.0/PREDICTED: Plutella xylostella transforming growth factor beta-1-induced transcript 1 protein (LOC105389361), mRNA	sp|O43294|TGFI1_HUMAN/4.7e-40/Transforming growth factor beta-1-induced transcript 1 protein OS=Homo sapiens GN=TGFB1I1 PE=1 SV=2	dpa:109536649/3.6e-47/transforming growth factor beta-1-induced transcript 1 protein-like isoform X1; K05760 paxillin	7298768/4.8e-42/[TZ] KOG1703 Adaptor protein Enigma and related PDZ-LIM proteins	NA	NA
CL1439.Contig1_Plep1_2	CL1439.Contig1_Plep1_2	0.42	NA	NA	NA	NA	NA	NA	NA
CL1439.Contig2_Plep1_2	CL1439.Contig2_Plep1_2	1.78	XP_014355964.1/8.1e-19/PREDICTED: uncharacterized protein LOC106708887 [Papilio machaon]	NA	NA	pxy:105386959/8.5e-09/serine/threonine-protein kinase BRSK2-like; K08796 BR serine/threonine kinase [EC:2.7.11.1]	NA	NA	NA
CL144.Contig1_Plep1_2	CL144.Contig1_Plep1_2	5.35	ADI61830.1/6.4e-07/endonuclease-reverse transcriptase [Bombyx mori]	DQ380731.1/0.0/Drupadia theda clone DTH008 microsatellite sequence	NA	NA	NA	NA	NA
CL144.Contig3_Plep1_2	CL144.Contig3_Plep1_2	5.61	NA	DQ380731.1/0.0/Drupadia theda clone DTH008 microsatellite sequence	NA	NA	NA	NA	NA
CL1440.Contig1_Plep1_2	CL1440.Contig1_Plep1_2	10.93	XP_022124833.1/6.0e-150/alpha-2-macroglobulin receptor-associated protein isoform X1 [Pieris rapae]	XM_013332721.1/0.0/PREDICTED: Amyelois transitella alpha-2-macroglobulin receptor-associated protein (LOC106133108), mRNA	sp|P55302|AMRP_MOUSE/2.4e-39/Alpha-2-macroglobulin receptor-associated protein OS=Mus musculus GN=Lrpap1 PE=1 SV=1	prap:110999876/8.0e-151/alpha-2-macroglobulin receptor-associated protein isoform X1; K22290 alpha-2-macroglobulin receptor-associated protein	7299259/3.0e-92/[OUTIV] KOG3956 Alpha 2-macroglobulin receptor-associated protein	PTHR16560/5.7E-97/--	NA
CL1440.Contig2_Plep1_2	CL1440.Contig2_Plep1_2	1.71	XP_013188175.1/3.2e-99/PREDICTED: alpha-2-macroglobulin receptor-associated protein [Amyelois transitella]	NA	sp|P55302|AMRP_MOUSE/2.6e-26/Alpha-2-macroglobulin receptor-associated protein OS=Mus musculus GN=Lrpap1 PE=1 SV=1	pmac:106712831/4.6e-99/alpha-2-macroglobulin receptor-associated protein; K22290 alpha-2-macroglobulin receptor-associated protein	7299259/1.1e-61/[OUTIV] KOG3956 Alpha 2-macroglobulin receptor-associated protein	PF06401/1.9E-37/Alpha-2-macroglobulin RAP, C-terminal domain	NA
CL1441.Contig1_Plep1_2	CL1441.Contig1_Plep1_2	2.42	NA	NA	NA	NA	NA	NA	NA
CL1441.Contig2_Plep1_2	CL1441.Contig2_Plep1_2	24.15	XP_012545566.1/2.9e-193/yellow-d isoform X1 [Bombyx mori]	XM_013313764.1/0.0/PREDICTED: Papilio xuthus protein yellow-like (LOC106118969), transcript variant X3, mRNA	sp|O02437|YELL_DROSU/2.9e-49/Protein yellow OS=Drosophila subobscura GN=y PE=3 SV=1	nvl:108566790/3.8e-40/L-dopachrome tautomerase yellow-f2-like; K22203 dopachrome tautomerase [EC:5.3.3.12]	NA	PR01366/4.1E-10/Major royal jelly protein family signature	NA
CL1442.Contig1_Plep1_2	CL1442.Contig1_Plep1_2	828.81	XP_013196134.1/2.6e-104/PREDICTED: myosin regulatory light chain 2 [Amyelois transitella]	XM_021340909.1/0.0/PREDICTED: Helicoverpa armigera myosin regulatory light chain 2 (LOC110380796), mRNA	sp|Q1HPS0|MLR_BOMMO/3.5e-103/Myosin regulatory light chain 2 OS=Bombyx mori PE=1 SV=1	pxy:105395468/4.3e-92/myosin regulatory light chain 2-like; K12757 myosin regulatory light chain 12	7301908/5.5e-66/[Z] KOG0031 Myosin regulatory light chain, EF-Hand protein superfamily	PS50222/5.42/EF-hand calcium-binding domain profile.	cellular_component:GO:0016459//myosin complex;molecular_function:GO:0005509//calcium ion binding;
CL1442.Contig2_Plep1_2	CL1442.Contig2_Plep1_2	0.68	NA	NA	NA	NA	NA	NA	NA
CL1443.Contig1_Plep1_2	CL1443.Contig1_Plep1_2	0.4	NA	NA	NA	NA	NA	NA	NA
CL1443.Contig2_Plep1_2	CL1443.Contig2_Plep1_2	1.02	NA	NA	NA	NA	NA	NA	NA
CL1444.Contig1_Plep1_2	CL1444.Contig1_Plep1_2	805.44	NA	NA	NA	NA	NA	NA	NA
CL1444.Contig2_Plep1_2	CL1444.Contig2_Plep1_2	210.41	NA	NA	NA	NA	NA	NA	NA
CL1445.Contig1_Plep1_2	CL1445.Contig1_Plep1_2	3.74	NA	NA	NA	NA	NA	NA	NA
CL1445.Contig2_Plep1_2	CL1445.Contig2_Plep1_2	4.19	NA	NA	NA	NA	NA	NA	NA
CL1446.Contig1_Plep1_2	CL1446.Contig1_Plep1_2	7.23	NA	NA	NA	NA	NA	NA	NA
CL1446.Contig2_Plep1_2	CL1446.Contig2_Plep1_2	0.56	NA	NA	NA	NA	NA	NA	NA
CL1447.Contig1_Plep1_2	CL1447.Contig1_Plep1_2	5.96	XP_013190142.1/2.9e-28/PREDICTED: GDP-fucose transporter 1 [Amyelois transitella]	NA	sp|Q9VHT4|FUCT1_DROME/2.8e-17/GDP-fucose transporter 1 OS=Drosophila melanogaster GN=nac PE=1 SV=1	bmor:101745911/5.0e-29/GDP-fucose transporter 1; K15279 solute carrier family 35 (GDP-fucose transporter), member C1	7299013/2.1e-17/[GOU] KOG1442 GDP-fucose transporter	NA	NA
CL1447.Contig2_Plep1_2	CL1447.Contig2_Plep1_2	0.8	XP_013190142.1/3.0e-28/PREDICTED: GDP-fucose transporter 1 [Amyelois transitella]	NA	sp|Q9VHT4|FUCT1_DROME/2.9e-17/GDP-fucose transporter 1 OS=Drosophila melanogaster GN=nac PE=1 SV=1	bmor:101745911/5.2e-29/GDP-fucose transporter 1; K15279 solute carrier family 35 (GDP-fucose transporter), member C1	7299013/2.1e-17/[GOU] KOG1442 GDP-fucose transporter	NA	NA
CL1448.Contig1_Plep1_2	CL1448.Contig1_Plep1_2	12.63	NA	NA	NA	NA	NA	NA	NA
CL1449.Contig1_Plep1_2	CL1449.Contig1_Plep1_2	1.99	XP_021185614.1/3.5e-138/17-beta-hydroxysteroid dehydrogenase 13-like isoform X1 [Helicoverpa armigera]	NA	sp|A5PJJ7|S16C6_BOVIN/5.2e-51/Short-chain dehydrogenase/reductase family 16C member 6 OS=Bos taurus GN=SDR16C6 PE=2 SV=1	pmac:106714157/1.7e-101/epidermal retinol dehydrogenase 2-like; K15734 all-trans-retinol dehydrogenase (NAD+) [EC:1.1.1.105]	7290874/3.5e-81/[Q] KOG1201 Hydroxysteroid 17-beta dehydrogenase 11	PTHR24322/5.4E-60/--	NA
CL1449.Contig2_Plep1_2	CL1449.Contig2_Plep1_2	2.82	XP_021185614.1/3.4e-138/17-beta-hydroxysteroid dehydrogenase 13-like isoform X1 [Helicoverpa armigera]	NA	sp|A5PJJ7|S16C6_BOVIN/5.1e-51/Short-chain dehydrogenase/reductase family 16C member 6 OS=Bos taurus GN=SDR16C6 PE=2 SV=1	pmac:106714157/1.7e-101/epidermal retinol dehydrogenase 2-like; K15734 all-trans-retinol dehydrogenase (NAD+) [EC:1.1.1.105]	7290874/3.5e-81/[Q] KOG1201 Hydroxysteroid 17-beta dehydrogenase 11	PR00081/7.1E-18/Glucose/ribitol dehydrogenase family signature	NA
CL1449.Contig3_Plep1_2	CL1449.Contig3_Plep1_2	24.26	XP_021185614.1/6.8e-138/17-beta-hydroxysteroid dehydrogenase 13-like isoform X1 [Helicoverpa armigera]	NA	sp|A5PJJ7|S16C6_BOVIN/1.0e-50/Short-chain dehydrogenase/reductase family 16C member 6 OS=Bos taurus GN=SDR16C6 PE=2 SV=1	pmac:106714157/3.3e-101/epidermal retinol dehydrogenase 2-like; K15734 all-trans-retinol dehydrogenase (NAD+) [EC:1.1.1.105]	7290874/6.8e-81/[Q] KOG1201 Hydroxysteroid 17-beta dehydrogenase 11	PTHR24322/5.4E-60/--	NA
CL1449.Contig4_Plep1_2	CL1449.Contig4_Plep1_2	1.8	NA	NA	NA	NA	NA	NA	NA
CL145.Contig1_Plep1_2	CL145.Contig1_Plep1_2	5.99	XP_013188511.1/8.6e-86/PREDICTED: vacuolar protein-sorting-associated protein 25-like isoform X2 [Amyelois transitella]	XM_021581309.1/0.0/PREDICTED: Oncorhynchus mykiss vacuolar protein-sorting-associated protein 25-like (LOC110502962), transcript variant X2, mRNA	sp|Q7JXV9|VPS25_DROME/4.5e-52/Vacuolar protein-sorting-associated protein 25 OS=Drosophila melanogaster GN=Vps25 PE=1 SV=1	bmor:101743173/2.8e-85/vacuolar protein-sorting-associated protein 25; K12189 ESCRT-II complex subunit VPS25	7304024/3.2e-52/[S] KOG4068 Uncharacterized conserved protein	PF05871/3.0E-50/ESCRT-II complex subunit	NA
CL145.Contig2_Plep1_2	CL145.Contig2_Plep1_2	9.25	XP_013188511.1/8.4e-86/PREDICTED: vacuolar protein-sorting-associated protein 25-like isoform X2 [Amyelois transitella]	XM_021581309.1/0.0/PREDICTED: Oncorhynchus mykiss vacuolar protein-sorting-associated protein 25-like (LOC110502962), transcript variant X2, mRNA	sp|Q7JXV9|VPS25_DROME/4.4e-52/Vacuolar protein-sorting-associated protein 25 OS=Drosophila melanogaster GN=Vps25 PE=1 SV=1	bmor:101743173/2.7e-85/vacuolar protein-sorting-associated protein 25; K12189 ESCRT-II complex subunit VPS25	7304024/3.2e-52/[S] KOG4068 Uncharacterized conserved protein	PF05871/3.0E-50/ESCRT-II complex subunit	NA
CL1450.Contig1_Plep1_2	CL1450.Contig1_Plep1_2	3.05	NA	NA	NA	NA	NA	NA	NA
CL1450.Contig2_Plep1_2	CL1450.Contig2_Plep1_2	6.87	NA	NA	NA	NA	NA	NA	NA
CL1451.Contig1_Plep1_2	CL1451.Contig1_Plep1_2	3.79	NA	NA	NA	NA	NA	NA	NA
CL1451.Contig2_Plep1_2	CL1451.Contig2_Plep1_2	2.33	NA	NA	NA	NA	NA	NA	NA
CL1452.Contig1_Plep1_2	CL1452.Contig1_Plep1_2	4.29	XP_021196814.1/1.5e-133/DTW domain-containing protein 1 [Helicoverpa armigera]	XM_013311088.1/0.0/PREDICTED: Papilio xuthus DTW domain-containing protein 1 (LOC106117019), mRNA	sp|Q8N5C7|DTWD1_HUMAN/2.6e-47/DTW domain-containing protein 1 OS=Homo sapiens GN=DTWD1 PE=1 SV=1	NA	7301782/2.0e-73/[S] KOG3795 Uncharacterized conserved protein	PTHR15627:SF8/7.6E-84/--	NA
CL1452.Contig2_Plep1_2	CL1452.Contig2_Plep1_2	0.86	XP_021196814.1/9.3e-104/DTW domain-containing protein 1 [Helicoverpa armigera]	XM_013311088.1/0.0/PREDICTED: Papilio xuthus DTW domain-containing protein 1 (LOC106117019), mRNA	sp|Q5XJ56|DTWD1_DANRE/1.6e-33/DTW domain-containing protein 1 OS=Danio rerio GN=dtwd1 PE=2 SV=1	NA	7301782/5.1e-61/[S] KOG3795 Uncharacterized conserved protein	PTHR15627:SF8/1.5E-63/--	NA
CL1453.Contig1_Plep1_2	CL1453.Contig1_Plep1_2	16.98	AAK39636.1/8.2e-85/ferritin heavy chain-like protein precursor [Manduca sexta]	XM_011570885.1/0.0/PREDICTED: Plutella xylostella ferritin subunit-like (LOC105398714), transcript variant X2, mRNA	sp|P41822|FRI_AEDAE/1.3e-36/Ferritin subunit OS=Aedes aegypti GN=FERH PE=1 SV=2	pxy:105398714/1.0e-80/ferritin subunit-like; K00522 ferritin heavy chain [EC:1.16.3.2]	7301927/1.2e-58/[P] KOG2332 Ferritin	PTHR11431/1.4E-76/--	biological_process:GO:0006879//cellular iron ion homeostasis;GO:0006826//iron ion transport;cellular_component:GO:0005623//cell;molecular_function:GO:0004322//ferroxidase activity;GO:0008199//ferric iron binding;
CL1453.Contig2_Plep1_2	CL1453.Contig2_Plep1_2	105.67	AAK39636.1/8.1e-85/ferritin heavy chain-like protein precursor [Manduca sexta]	XM_011570885.1/0.0/PREDICTED: Plutella xylostella ferritin subunit-like (LOC105398714), transcript variant X2, mRNA	sp|P41822|FRI_AEDAE/1.3e-36/Ferritin subunit OS=Aedes aegypti GN=FERH PE=1 SV=2	pxy:105398714/1.0e-80/ferritin subunit-like; K00522 ferritin heavy chain [EC:1.16.3.2]	7301927/1.2e-58/[P] KOG2332 Ferritin	PTHR11431/1.4E-76/--	biological_process:GO:0006879//cellular iron ion homeostasis;GO:0006826//iron ion transport;cellular_component:GO:0005623//cell;molecular_function:GO:0004322//ferroxidase activity;GO:0008199//ferric iron binding;
CL1454.Contig1_Plep1_2	CL1454.Contig1_Plep1_2	2.2	NA	NA	NA	NA	NA	NA	NA
CL1455.Contig1_Plep1_2	CL1455.Contig1_Plep1_2	5	NA	NA	NA	NA	NA	NA	NA
CL1455.Contig2_Plep1_2	CL1455.Contig2_Plep1_2	2.72	NA	NA	NA	NA	NA	NA	NA
CL1456.Contig1_Plep1_2	CL1456.Contig1_Plep1_2	3.68	NA	NA	NA	NA	NA	NA	NA
CL1456.Contig2_Plep1_2	CL1456.Contig2_Plep1_2	7.84	NA	NA	NA	NA	NA	NA	NA
CL1457.Contig1_Plep1_2	CL1457.Contig1_Plep1_2	28.22	XP_012549101.1/4.7e-65/YAP65-like protein isoform X1 [Bombyx mori]	XM_021338379.1/0.0/PREDICTED: Helicoverpa armigera transcriptional coactivator YAP1 (LOC110378927), transcript variant X4, mRNA	sp|Q9GZV5|WWTR1_HUMAN/6.0e-14/WW domain-containing transcription regulator protein 1 OS=Homo sapiens GN=WWTR1 PE=1 SV=1	bmor:100144579/2.7e-61/YKI1, YKI2, YKI3; YAP65-like protein; K16687 transcriptional coactivator YAP1	Hs13346498/4.4e-14/[O] KOG0940 Ubiquitin protein ligase RSP5/NEDD4	NA	NA
CL1457.Contig2_Plep1_2	CL1457.Contig2_Plep1_2	26.97	XP_012549101.1/4.6e-65/YAP65-like protein isoform X1 [Bombyx mori]	XM_021338379.1/0.0/PREDICTED: Helicoverpa armigera transcriptional coactivator YAP1 (LOC110378927), transcript variant X4, mRNA	sp|Q9GZV5|WWTR1_HUMAN/6.0e-14/WW domain-containing transcription regulator protein 1 OS=Homo sapiens GN=WWTR1 PE=1 SV=1	bmor:100144579/2.7e-61/YKI1, YKI2, YKI3; YAP65-like protein; K16687 transcriptional coactivator YAP1	Hs13346498/4.3e-14/[O] KOG0940 Ubiquitin protein ligase RSP5/NEDD4	NA	NA
CL1458.Contig1_Plep1_2	CL1458.Contig1_Plep1_2	16.63	XP_013174373.1/0.0e+00/PREDICTED: protein hu-li tai shao isoform X3 [Papilio xuthus]	XM_014501163.1/0.0/PREDICTED: Papilio machaon protein hu-li tai shao (LOC106709367), transcript variant X4, mRNA	sp|Q02645|HTS_DROME/2.5e-113/Protein hu-li tai shao OS=Drosophila melanogaster GN=hts PE=1 SV=2	bmor:101740817/0.0e+00/protein hu-li tai shao; K18622 adducin	7302481/1.8e-113/[TZ] KOG3699 Cytoskeletal protein Adducin	PF00596/9.7E-35/Class II Aldolase and Adducin N-terminal domain	NA
CL1458.Contig2_Plep1_2	CL1458.Contig2_Plep1_2	7.31	XP_022119457.1/0.0e+00/protein hu-li tai shao isoform X2 [Pieris rapae]	XM_013339799.1/0.0/PREDICTED: Amyelois transitella protein hu-li tai shao (LOC106138603), transcript variant X7, mRNA	sp|Q02645|HTS_DROME/1.6e-115/Protein hu-li tai shao OS=Drosophila melanogaster GN=hts PE=1 SV=2	bmor:101740817/0.0e+00/protein hu-li tai shao; K18622 adducin	7302481/1.1e-115/[TZ] KOG3699 Cytoskeletal protein Adducin	PTHR10672:SF3/2.5E-286/--	NA
CL1458.Contig3_Plep1_2	CL1458.Contig3_Plep1_2	2.15	XP_013174370.1/1.2e-124/PREDICTED: protein hu-li tai shao isoform X1 [Papilio xuthus] >XP_013174371.1 PREDICTED: protein hu-li tai shao isoform X1 [Papilio xuthus]	NA	sp|Q62847|ADDG_RAT/3.0e-48/Gamma-adducin OS=Rattus norvegicus GN=Add3 PE=1 SV=2	pmac:106709367/2.8e-125/protein hu-li tai shao isoform X1; K18622 adducin	7302481/8.3e-48/[TZ] KOG3699 Cytoskeletal protein Adducin	SM01007/0.0055/Class II Aldolase and Adducin N-terminal domain	NA
CL1459.Contig1_Plep1_2	CL1459.Contig1_Plep1_2	4.03	NA	NA	NA	NA	NA	NA	NA
CL1459.Contig2_Plep1_2	CL1459.Contig2_Plep1_2	10.88	NA	NA	NA	NA	NA	NA	NA
CL146.Contig1_Plep1_2	CL146.Contig1_Plep1_2	7.47	XP_011569323.1/8.2e-28/PREDICTED: classical arabinogalactan protein 4-like [Plutella xylostella]	NA	NA	dgr:Dgri_GH16049/9.5e-09/GH16049 gene product from transcript GH16049-RA; K08585 calpain, invertebrate [EC:3.4.22.-]	NA	NA	NA
CL146.Contig2_Plep1_2	CL146.Contig2_Plep1_2	2.34	XP_011569323.1/8.2e-28/PREDICTED: classical arabinogalactan protein 4-like [Plutella xylostella]	NA	NA	dgr:Dgri_GH16049/2.5e-09/GH16049 gene product from transcript GH16049-RA; K08585 calpain, invertebrate [EC:3.4.22.-]	NA	NA	NA
CL146.Contig3_Plep1_2	CL146.Contig3_Plep1_2	8.11	XP_011569323.1/2.9e-22/PREDICTED: classical arabinogalactan protein 4-like [Plutella xylostella]	NA	NA	dgr:Dgri_GH16049/8.6e-07/GH16049 gene product from transcript GH16049-RA; K08585 calpain, invertebrate [EC:3.4.22.-]	NA	NA	NA
CL146.Contig4_Plep1_2	CL146.Contig4_Plep1_2	0.66	XP_011569323.1/1.5e-22/PREDICTED: classical arabinogalactan protein 4-like [Plutella xylostella]	NA	NA	dgr:Dgri_GH16049/4.5e-07/GH16049 gene product from transcript GH16049-RA; K08585 calpain, invertebrate [EC:3.4.22.-]	NA	NA	NA
CL1460.Contig1_Plep1_2	CL1460.Contig1_Plep1_2	2.18	NA	NA	NA	NA	NA	NA	NA
CL1460.Contig2_Plep1_2	CL1460.Contig2_Plep1_2	0.63	NA	NA	NA	NA	NA	NA	NA
CL1461.Contig1_Plep1_2	CL1461.Contig1_Plep1_2	6.58	XP_013191851.1/1.7e-110/PREDICTED: BSD domain-containing protein 1-like [Amyelois transitella]	NA	sp|A2BIJ3|BSDC1_DANRE/2.3e-24/BSD domain-containing protein 1 OS=Danio rerio GN=bsdc1 PE=1 SV=1	NA	Hs8922324/1.0e-21/[S] KOG2690 Uncharacterized conserved protein, contains BSD domain	PTHR16019/2.8E-27/--	NA
CL1461.Contig2_Plep1_2	CL1461.Contig2_Plep1_2	9.63	XP_021207351.1/3.1e-104/BSD domain-containing protein 1-B [Bombyx mori]	NA	sp|A2BIJ3|BSDC1_DANRE/2.3e-24/BSD domain-containing protein 1 OS=Danio rerio GN=bsdc1 PE=1 SV=1	NA	Hs8922324/1.0e-21/[S] KOG2690 Uncharacterized conserved protein, contains BSD domain	PTHR16019/2.8E-27/--	NA
CL1462.Contig1_Plep1_2	CL1462.Contig1_Plep1_2	12.96	NA	NA	NA	NA	NA	NA	NA
CL1462.Contig2_Plep1_2	CL1462.Contig2_Plep1_2	2.39	NA	NA	NA	NA	NA	NA	NA
CL1463.Contig1_Plep1_2	CL1463.Contig1_Plep1_2	6.3	NA	NA	NA	NA	NA	NA	NA
CL1463.Contig2_Plep1_2	CL1463.Contig2_Plep1_2	0.48	NA	NA	NA	NA	NA	NA	NA
CL1464.Contig1_Plep1_2	CL1464.Contig1_Plep1_2	155.13	ACN86369.1/4.5e-107/troponin I transcript variant B [Bombyx mandarina]	XM_021328282.1/0.0/PREDICTED: Helicoverpa armigera troponin I (LOC110371854), transcript variant X13, mRNA	sp|P36188|TNNI_DROME/7.7e-85/Troponin I OS=Drosophila melanogaster GN=wupA PE=2 SV=3	cin:445735/7.4e-18/tni; troponin I; K12044 troponin I, cardiac muscle	CE17271/1.3e-49/[Z] KOG3977 Troponin I	PTHR13738/8.1E-68/--	NA
CL1464.Contig2_Plep1_2	CL1464.Contig2_Plep1_2	248.33	ACN86370.1/4.2e-107/troponin I transcript variant C [Bombyx mandarina]	XM_021328279.1/0.0/PREDICTED: Helicoverpa armigera troponin I (LOC110371854), transcript variant X10, mRNA	sp|P36188|TNNI_DROME/5.6e-93/Troponin I OS=Drosophila melanogaster GN=wupA PE=2 SV=3	cin:445735/1.2e-17/tni; troponin I; K12044 troponin I, cardiac muscle	7293426/3.7e-54/[Z] KOG3977 Troponin I	PTHR13738/2.5E-73/--	NA
CL1464.Contig3_Plep1_2	CL1464.Contig3_Plep1_2	465.09	ACN86369.1/9.4e-102/troponin I transcript variant B [Bombyx mandarina]	XM_021328284.1/0.0/PREDICTED: Helicoverpa armigera troponin I (LOC110371854), transcript variant X15, mRNA	sp|P36188|TNNI_DROME/1.4e-83/Troponin I OS=Drosophila melanogaster GN=wupA PE=2 SV=3	cin:100179388/1.6e-17/troponin I, slow skeletal muscle; K10371 troponin I, slow skeletal muscle	CE17271/2.0e-50/[Z] KOG3977 Troponin I	PF00992/1.4E-39/Troponin	NA
CL1464.Contig4_Plep1_2	CL1464.Contig4_Plep1_2	68.31	ACN86370.1/2.0e-112/troponin I transcript variant C [Bombyx mandarina]	XM_021328275.1/0.0/PREDICTED: Helicoverpa armigera troponin I (LOC110371854), transcript variant X6, mRNA	sp|P36188|TNNI_DROME/3.0e-94/Troponin I OS=Drosophila melanogaster GN=wupA PE=2 SV=3	cin:445735/5.4e-18/tni; troponin I; K12044 troponin I, cardiac muscle	7293426/1.5e-50/[Z] KOG3977 Troponin I	PF00992/1.7E-39/Troponin	cellular_component:GO:0005861//troponin complex;
CL1465.Contig1_Plep1_2	CL1465.Contig1_Plep1_2	29.2	XP_004928165.1/2.4e-41/ADP-dependent glucokinase [Bombyx mori]	NA	NA	bmor:101746527/3.2e-42/ADP-dependent glucokinase; K08074 ADP-dependent glucokinase [EC:2.7.1.147]	7294424/6.0e-20/[GR] KOG4184 Predicted sugar kinase	PTHR21208/6.0E-49/--	biological_process:GO:0005975//carbohydrate metabolic process;molecular_function:GO:0016773//phosphotransferase activity, alcohol group as acceptor;
CL1466.Contig1_Plep1_2	CL1466.Contig1_Plep1_2	7.05	XP_013194251.1/2.8e-89/PREDICTED: homeobox protein homothorax isoform X2 [Amyelois transitella]	AK386480.1/0.0/Bombyx mori mRNA, clone: fprW09D18	sp|O46339|HTH_DROME/8.5e-72/Homeobox protein homothorax OS=Drosophila melanogaster GN=hth PE=1 SV=1	bmor:101737806/8.2e-90/Hth, homothorax; homeobox protein homothorax-like; K16672 homeobox protein homothorax	Hs4505151/2.2e-61/[K] KOG0773 Transcription factor MEIS1 and related HOX domain proteins	PTHR11850:SF76/3.1E-105/--	biological_process:GO:0006355//regulation of transcription, DNA-templated;cellular_component:GO:0005634//nucleus;molecular_function:GO:0003677//DNA binding;
CL1467.Contig1_Plep1_2	CL1467.Contig1_Plep1_2	22.91	KOB67640.1/2.5e-23/putative cuticle protein [Operophtera brumata]	NA	sp|O02388|CU22_BOMMO/4.1e-20/Larval cuticle protein LCP-22 OS=Bombyx mori GN=LCP22 PE=2 SV=1	lcf:108876706/1.0e-09/mucin-2-like isoform X1; K10955 mucin-2	NA	PS00233/-/Chitin-binding type R&R domain signature.	molecular_function:GO:0042302//structural constituent of cuticle;
CL1467.Contig2_Plep1_2	CL1467.Contig2_Plep1_2	18.93	KOB67640.1/8.3e-24/putative cuticle protein [Operophtera brumata]	NA	sp|O02388|CU22_BOMMO/1.4e-20/Larval cuticle protein LCP-22 OS=Bombyx mori GN=LCP22 PE=2 SV=1	lcf:108876706/1.0e-09/mucin-2-like isoform X1; K10955 mucin-2	NA	PS00233/-/Chitin-binding type R&R domain signature.	molecular_function:GO:0042302//structural constituent of cuticle;
CL1468.Contig1_Plep1_2	CL1468.Contig1_Plep1_2	3.13	NA	NA	NA	NA	NA	NA	NA
CL1468.Contig2_Plep1_2	CL1468.Contig2_Plep1_2	4.92	NA	NA	NA	NA	NA	NA	NA
CL1469.Contig2_Plep1_2	CL1469.Contig2_Plep1_2	3.46	NA	NA	NA	NA	NA	NA	NA
CL147.Contig1_Plep1_2	CL147.Contig1_Plep1_2	7.87	NA	NA	NA	NA	NA	NA	NA
CL147.Contig3_Plep1_2	CL147.Contig3_Plep1_2	2.87	XP_018577897.1/3.9e-08/PREDICTED: RNA-directed DNA polymerase from mobile element jockey-like [Anoplophora glabripennis]	NA	NA	NA	NA	NA	NA
CL1470.Contig1_Plep1_2	CL1470.Contig1_Plep1_2	7.16	AAP79148.1/4.0e-15/photosystem I protein PsaE [Bigelowiella natans]	NA	NA	NA	NA	PTHR34549:SF2/4.8E-79/--	NA
CL1470.Contig2_Plep1_2	CL1470.Contig2_Plep1_2	1.58	AAP79148.1/4.0e-07/photosystem I protein PsaE [Bigelowiella natans]	NA	NA	NA	NA	PTHR34549:SF2/4.4E-45/--	NA
CL1471.Contig1_Plep1_2	CL1471.Contig1_Plep1_2	10.09	NA	NA	NA	NA	NA	NA	NA
CL1471.Contig2_Plep1_2	CL1471.Contig2_Plep1_2	3.58	NA	NA	NA	NA	NA	NA	NA
CL1472.Contig1_Plep1_2	CL1472.Contig1_Plep1_2	1.69	XP_022113627.1/1.0e-37/protein lifeguard 1-like isoform X1 [Pieris rapae]	AK386244.1/0.0/Bombyx mori mRNA, clone: fphe27N01_K03698	sp|Q1LZ71|LFG2_BOVIN/1.3e-21/Protein lifeguard 2 OS=Bos taurus GN=FAIM2 PE=2 SV=1	prap:110992212/1.4e-38/protein lifeguard 1-like isoform X1; K06890 uncharacterized protein	7303388/5.7e-35/[T] KOG2322 N-methyl-D-aspartate receptor glutamate-binding subunit	PTHR23291/2.1E-63/--	NA
CL1472.Contig2_Plep1_2	CL1472.Contig2_Plep1_2	4.64	XP_022113627.1/1.3e-82/protein lifeguard 1-like isoform X1 [Pieris rapae]	XM_014907526.1/0.0/Drosophila ananassae uncharacterized protein, transcript variant F (Dana\GF11997), mRNA	sp|Q7Z429|LFG1_HUMAN/1.4e-54/Protein lifeguard 1 OS=Homo sapiens GN=GRINA PE=2 SV=1	prap:110992212/1.7e-83/protein lifeguard 1-like isoform X1; K06890 uncharacterized protein	7303388/6.1e-76/[T] KOG2322 N-methyl-D-aspartate receptor glutamate-binding subunit	PTHR23291/4.4E-113/--	NA
CL1472.Contig3_Plep1_2	CL1472.Contig3_Plep1_2	16.58	XP_022113635.1/1.3e-82/protein lifeguard 1-like isoform X2 [Pieris rapae]	XM_014907526.1/0.0/Drosophila ananassae uncharacterized protein, transcript variant F (Dana\GF11997), mRNA	sp|Q7Z429|LFG1_HUMAN/1.4e-54/Protein lifeguard 1 OS=Homo sapiens GN=GRINA PE=2 SV=1	prap:110992212/1.7e-83/protein lifeguard 1-like isoform X1; K06890 uncharacterized protein	7303388/6.2e-76/[T] KOG2322 N-methyl-D-aspartate receptor glutamate-binding subunit	PTHR23291/4.4E-113/--	NA
CL1473.Contig1_Plep1_2	CL1473.Contig1_Plep1_2	4.57	NA	NA	NA	NA	NA	NA	NA
CL1473.Contig2_Plep1_2	CL1473.Contig2_Plep1_2	8.29	NA	NA	NA	NA	NA	NA	NA
CL1474.Contig1_Plep1_2	CL1474.Contig1_Plep1_2	9.04	XP_021201539.1/2.5e-27/uncharacterized protein LOC110384458 isoform X2 [Helicoverpa armigera]	NA	sp|Q28HC9|RAM_XENTR/1.7e-06/RNMT-activating mini protein OS=Xenopus tropicalis GN=fam103a1 PE=3 SV=1	prap:111001179/1.2e-19/RNMT-activating mini protein; K18708 RNMT-activating mini protein	CE20025/1.8e-08/[R] KOG1400 Predicted ATP-dependent protease PIL, contains LON domain	PF15320/5.9E-17/mRNA cap methylation, RNMT-activating mini protein	NA
CL1474.Contig2_Plep1_2	CL1474.Contig2_Plep1_2	10.86	XP_021201666.1/1.1e-27/RNMT-activating mini protein [Helicoverpa armigera]	NA	sp|Q28HC9|RAM_XENTR/7.7e-07/RNMT-activating mini protein OS=Xenopus tropicalis GN=fam103a1 PE=3 SV=1	prap:111001179/5.5e-20/RNMT-activating mini protein; K18708 RNMT-activating mini protein	NA	PF15320/5.9E-17/mRNA cap methylation, RNMT-activating mini protein	NA
CL1475.Contig1_Plep1_2	CL1475.Contig1_Plep1_2	47.06	XP_013161242.1/1.5e-24/PREDICTED: RNA-directed DNA polymerase from mobile element jockey-like, partial [Papilio xuthus]	NA	NA	NA	NA	NA	NA
CL1475.Contig2_Plep1_2	CL1475.Contig2_Plep1_2	0.42	NA	NA	NA	NA	NA	NA	NA
CL1476.Contig1_Plep1_2	CL1476.Contig1_Plep1_2	6.32	NA	NA	NA	NA	NA	NA	NA
CL1476.Contig2_Plep1_2	CL1476.Contig2_Plep1_2	14.78	NA	NA	NA	NA	NA	NA	NA
CL1477.Contig1_Plep1_2	CL1477.Contig1_Plep1_2	2.23	XP_021185975.1/1.1e-154/ubiquitin carboxyl-terminal hydrolase CYLD isoform X5 [Helicoverpa armigera] >XP_021185976.1 ubiquitin carboxyl-terminal hydrolase CYLD isoform X5 [Helicoverpa armigera] >XP_021185977.1 ubiquitin carboxyl-terminal hydrolase CYLD isoform X5 [Helicoverpa armigera] >XP_021185978.1 ubiquitin carboxyl-terminal hydrolase CYLD isoform X5 [Helicoverpa armigera]	XM_021330304.1/0.0/PREDICTED: Helicoverpa armigera ubiquitin carboxyl-terminal hydrolase CYLD (LOC110373128), transcript variant X11, mRNA	sp|Q9NQC7|CYLD_HUMAN/1.6e-78/Ubiquitin carboxyl-terminal hydrolase CYLD OS=Homo sapiens GN=CYLD PE=1 SV=1	prap:111001654/2.7e-149/ubiquitin carboxyl-terminal hydrolase CYLD isoform X1; K08601 ubiquitin thioesterase [EC:3.4.19.12]	Hs14165258/1.2e-78/[R] KOG3556 Familial cylindromatosis protein	PTHR11830/6.0E-149/--	NA
CL1477.Contig2_Plep1_2	CL1477.Contig2_Plep1_2	4.7	XP_021185975.1/1.6e-154/ubiquitin carboxyl-terminal hydrolase CYLD isoform X5 [Helicoverpa armigera] >XP_021185976.1 ubiquitin carboxyl-terminal hydrolase CYLD isoform X5 [Helicoverpa armigera] >XP_021185977.1 ubiquitin carboxyl-terminal hydrolase CYLD isoform X5 [Helicoverpa armigera] >XP_021185978.1 ubiquitin carboxyl-terminal hydrolase CYLD isoform X5 [Helicoverpa armigera]	XM_021330304.1/0.0/PREDICTED: Helicoverpa armigera ubiquitin carboxyl-terminal hydrolase CYLD (LOC110373128), transcript variant X11, mRNA	sp|Q9NQC7|CYLD_HUMAN/2.3e-78/Ubiquitin carboxyl-terminal hydrolase CYLD OS=Homo sapiens GN=CYLD PE=1 SV=1	prap:111001654/3.8e-149/ubiquitin carboxyl-terminal hydrolase CYLD isoform X1; K08601 ubiquitin thioesterase [EC:3.4.19.12]	Hs14165258/1.7e-78/[R] KOG3556 Familial cylindromatosis protein	PTHR11830/6.0E-149/--	NA
CL1478.Contig1_Plep1_2	CL1478.Contig1_Plep1_2	15.25	KOB78587.1/4.6e-26/DNA gyrase subunit B [Operophtera brumata]	NA	NA	NA	NA	NA	NA
CL1478.Contig2_Plep1_2	CL1478.Contig2_Plep1_2	0.89	NA	NA	NA	NA	NA	NA	NA
CL1479.Contig1_Plep1_2	CL1479.Contig1_Plep1_2	3.67	NA	NA	NA	NA	NA	NA	NA
CL1479.Contig2_Plep1_2	CL1479.Contig2_Plep1_2	2.73	NA	NA	NA	NA	NA	NA	NA
CL1479.Contig3_Plep1_2	CL1479.Contig3_Plep1_2	0.5	NA	NA	NA	NA	NA	NA	NA
CL148.Contig1_Plep1_2	CL148.Contig1_Plep1_2	18.94	NP_001037476.1/0.0e+00/p260 [Bombyx mori] >AAB53257.1 p260 [Bombyx mori]	XM_002054279.2/0.0/Drosophila virilis uncharacterized protein (Dvir\GJ22868), mRNA	sp|P12276|FAS_CHICK/5.4e-159/Fatty acid synthase OS=Gallus gallus GN=FASN PE=1 SV=5	bmor:693037/0.0e+00/p260; K00665 fatty acid synthase, animal type [EC:2.3.1.85]	7289423/1.5e-259/[I] KOG1202 Animal-type fatty acid synthase and related proteins	SM00825/0.0052/Beta-ketoacyl synthase	biological_process:GO:0009058//biosynthetic process;molecular_function:GO:0016491//oxidoreductase activity;GO:0016788//hydrolase activity, acting on ester bonds;
CL148.Contig2_Plep1_2	CL148.Contig2_Plep1_2	3.38	XP_013196463.1/7.8e-38/PREDICTED: fatty acid synthase-like [Amyelois transitella]	NA	sp|P12276|FAS_CHICK/2.3e-15/Fatty acid synthase OS=Gallus gallus GN=FASN PE=1 SV=5	bmor:693037/5.5e-32/p260; K00665 fatty acid synthase, animal type [EC:2.3.1.85]	7295849/3.3e-19/[I] KOG1202 Animal-type fatty acid synthase and related proteins	PTHR11712/2.3E-21/--	biological_process:GO:0009058//biosynthetic process;molecular_function:GO:0016491//oxidoreductase activity;GO:0016788//hydrolase activity, acting on ester bonds;
CL148.Contig4_Plep1_2	CL148.Contig4_Plep1_2	0.41	KOB76787.1/1.0e-56/Uncharacterized protein OBRU01_05240 [Operophtera brumata]	NA	sp|P12276|FAS_CHICK/4.3e-20/Fatty acid synthase OS=Gallus gallus GN=FASN PE=1 SV=5	bmor:693037/1.2e-45/p260; K00665 fatty acid synthase, animal type [EC:2.3.1.85]	7289423/2.1e-24/[I] KOG1202 Animal-type fatty acid synthase and related proteins	PTHR11712/4.0E-30/--	NA
CL148.Contig5_Plep1_2	CL148.Contig5_Plep1_2	2.17	NP_001037476.1/5.3e-07/p260 [Bombyx mori] >AAB53257.1 p260 [Bombyx mori]	NA	NA	bmor:693037/7.0e-08/p260; K00665 fatty acid synthase, animal type [EC:2.3.1.85]	NA	NA	biological_process:GO:0009058//biosynthetic process;molecular_function:GO:0016491//oxidoreductase activity;GO:0016788//hydrolase activity, acting on ester bonds;
CL1480.Contig1_Plep1_2	CL1480.Contig1_Plep1_2	0.44	NA	NA	NA	NA	NA	NA	NA
CL1480.Contig2_Plep1_2	CL1480.Contig2_Plep1_2	11.24	NA	NA	NA	NA	NA	NA	NA
CL1481.Contig2_Plep1_2	CL1481.Contig2_Plep1_2	12.76	XP_013183017.1/7.7e-98/PREDICTED: uncharacterized protein LOC106129097 [Amyelois transitella]	NA	sp|Q6PEC1|TBCA_RAT/2.5e-29/Tubulin-specific chaperone A OS=Rattus norvegicus GN=Tbca PE=1 SV=1	prap:111001024/1.5e-44/tubulin-specific chaperone A; K17292 tubulin-specific chaperone A	Hs4759212/1.2e-28/[O] KOG3470 Beta-tubulin folding cofactor A	PF16021/1.6E-56/Programmed cell death protein 7	NA
CL1482.Contig1_Plep1_2	CL1482.Contig1_Plep1_2	17.62	XP_021181221.1/8.6e-122/dnaJ homolog subfamily B member 6 isoform X2 [Helicoverpa armigera]	XM_021325546.1/0.0/PREDICTED: Helicoverpa armigera dnaJ homolog subfamily B member 6 (LOC110369912), transcript variant X3, mRNA	sp|Q4R7Y5|DNJB6_MACFA/1.2e-56/DnaJ homolog subfamily B member 6 OS=Macaca fascicularis GN=DNAJB6 PE=2 SV=1	bmor:100302618/1.8e-120/DnaJ-4; DnaJ (Hsp40) homolog 4; K09512 DnaJ homolog subfamily B member 6	Hs4885495/1.5e-56/[O] KOG0714 Molecular chaperone (DnaJ superfamily)	PR00625/1.62E-30/DnaJ domain signature	NA
CL1482.Contig2_Plep1_2	CL1482.Contig2_Plep1_2	6.78	XP_021181219.1/1.6e-105/dnaJ homolog subfamily B member 6 isoform X1 [Helicoverpa armigera] >XP_021181220.1 dnaJ homolog subfamily B member 6 isoform X1 [Helicoverpa armigera]	XM_013290812.1/0.0/PREDICTED: Papilio polytes dnaJ homolog subfamily B member 6 (LOC106109347), transcript variant X2, mRNA	sp|Q4R7Y5|DNJB6_MACFA/2.3e-29/DnaJ homolog subfamily B member 6 OS=Macaca fascicularis GN=DNAJB6 PE=2 SV=1	pmac:106710821/7.0e-105/dnaJ homolog subfamily B member 6 isoform X1; K09512 DnaJ homolog subfamily B member 6	Hs4885495/2.9e-29/[O] KOG0714 Molecular chaperone (DnaJ superfamily)	PTHR24078/4.0E-23/--	NA
CL1483.Contig1_Plep1_2	CL1483.Contig1_Plep1_2	5.66	NA	NA	NA	NA	NA	NA	NA
CL1483.Contig2_Plep1_2	CL1483.Contig2_Plep1_2	7.18	NA	NA	NA	NA	NA	NA	NA
CL1483.Contig3_Plep1_2	CL1483.Contig3_Plep1_2	3.8	NA	NA	NA	NA	NA	NA	NA
CL1484.Contig1_Plep1_2	CL1484.Contig1_Plep1_2	47.83	NA	NA	NA	NA	NA	NA	NA
CL1484.Contig2_Plep1_2	CL1484.Contig2_Plep1_2	42.51	NA	NA	NA	NA	NA	NA	NA
CL1485.Contig1_Plep1_2	CL1485.Contig1_Plep1_2	1.45	NA	NA	NA	NA	NA	NA	NA
CL1485.Contig2_Plep1_2	CL1485.Contig2_Plep1_2	6.8	XP_021181826.1/2.0e-90/prenylated Rab acceptor protein 1 isoform X2 [Helicoverpa armigera]	NA	sp|Q8HY39|PRAF1_CANLF/4.5e-28/Prenylated Rab acceptor protein 1 OS=Canis lupus familiaris GN=RABAC1 PE=2 SV=1	bmor:101739726/1.8e-87/prenylated Rab acceptor protein 1; K20359 PRA1 family protein 1	Hs5453960/9.5e-28/[U] KOG3142 Prenylated rab acceptor 1	PF03208/5.5E-31/PRA1 family protein	NA
CL1485.Contig3_Plep1_2	CL1485.Contig3_Plep1_2	8.74	XP_021181843.1/5.0e-86/prenylated Rab acceptor protein 1 isoform X4 [Helicoverpa armigera]	NA	sp|Q8HY39|PRAF1_CANLF/4.4e-28/Prenylated Rab acceptor protein 1 OS=Canis lupus familiaris GN=RABAC1 PE=2 SV=1	bmor:101739726/1.1e-81/prenylated Rab acceptor protein 1; K20359 PRA1 family protein 1	Hs5453960/9.4e-28/[U] KOG3142 Prenylated rab acceptor 1	PF03208/4.9E-31/PRA1 family protein	NA
CL1486.Contig1_Plep1_2	CL1486.Contig1_Plep1_2	3.96	AJA37895.1/2.9e-136/glyceraldehyde-3-phosphate dehydrogenase [Littorina littorea]	XM_002781706.1/0.0/Perkinsus marinus ATCC 50983 glyceraldehyde 3-phosphate dehydrogenase, putative, mRNA	sp|Q5RAB4|G3P_PONAB/9.2e-132/Glyceraldehyde-3-phosphate dehydrogenase OS=Pongo abelii GN=GAPDH PE=2 SV=3	sasa:106569991/3.6e-135/G3P; glyceraldehyde-3-phosphate dehydrogenase-like; K00134 glyceraldehyde 3-phosphate dehydrogenase [EC:1.2.1.12]	At1g13440/1.1e-174/[G] KOG0657 Glyceraldehyde 3-phosphate dehydrogenase	SM00846/1.3E-89/Glyceraldehyde 3-phosphate dehydrogenase, NAD binding domain	biological_process:GO:0006006//glucose metabolic process;GO:0006096//glycolytic process;molecular_function:GO:0050661//NADP binding;GO:0051287//NAD binding;GO:0004365//glyceraldehyde-3-phosphate dehydrogenase (NAD+) (phosphorylating) activity;
CL1486.Contig2_Plep1_2	CL1486.Contig2_Plep1_2	2.53	KRY02656.1/2.5e-29/Glyceraldehyde-3-phosphate dehydrogenase, cytosolic, partial [Trichinella patagoniensis]	NA	sp|O42259|G3P_ONCMY/8.3e-14/Glyceraldehyde-3-phosphate dehydrogenase OS=Oncorhynchus mykiss GN=gapdh PE=2 SV=1	rss:109443133/1.3e-29/glyceraldehyde-3-phosphate dehydrogenase, cytosolic; K00134 glyceraldehyde 3-phosphate dehydrogenase [EC:1.2.1.12]	At1g13440/4.9e-32/[G] KOG0657 Glyceraldehyde 3-phosphate dehydrogenase	SM00846/0.0011/Glyceraldehyde 3-phosphate dehydrogenase, NAD binding domain	biological_process:GO:0006006//glucose metabolic process;GO:0006096//glycolytic process;molecular_function:GO:0050661//NADP binding;GO:0051287//NAD binding;GO:0004365//glyceraldehyde-3-phosphate dehydrogenase (NAD+) (phosphorylating) activity;
CL1487.Contig1_Plep1_2	CL1487.Contig1_Plep1_2	3.8	NA	NA	NA	NA	NA	NA	NA
CL1487.Contig2_Plep1_2	CL1487.Contig2_Plep1_2	4.49	NA	NA	NA	NA	NA	NA	NA
CL1488.Contig1_Plep1_2	CL1488.Contig1_Plep1_2	9.16	KZS09719.1/1.2e-75/Uncharacterized protein APZ42_026022 [Daphnia magna]	HM355929.1/0.0/Biston betularia Rab40 (Rab40) gene, complete cds	NA	NA	NA	NA	molecular_function:GO:0003676//nucleic acid binding;
CL1488.Contig2_Plep1_2	CL1488.Contig2_Plep1_2	1.45	NA	HM355929.1/0.0/Biston betularia Rab40 (Rab40) gene, complete cds	NA	NA	NA	NA	NA
CL1489.Contig1_Plep1_2	CL1489.Contig1_Plep1_2	0.97	OWR42939.1/6.7e-25/hypothetical protein KGM_211531 [Danaus plexippus plexippus]	NA	NA	NA	NA	NA	NA
CL1489.Contig2_Plep1_2	CL1489.Contig2_Plep1_2	1.94	XP_021199396.1/1.5e-38/uncharacterized protein LOC110383014 [Helicoverpa armigera]	NA	NA	NA	NA	NA	NA
CL1489.Contig3_Plep1_2	CL1489.Contig3_Plep1_2	3.3	XP_013195265.1/3.2e-125/PREDICTED: uncharacterized protein LOC106138611 [Amyelois transitella]	XM_014502482.1/0.0/PREDICTED: Papilio machaon uncharacterized LOC106710426 (LOC106710426), mRNA	NA	NA	NA	PS50966/8.679/Zinc finger SWIM-type profile.	molecular_function:GO:0008270//zinc ion binding;
CL149.Contig1_Plep1_2	CL149.Contig1_Plep1_2	11.77	XP_013178922.1/1.4e-28/PREDICTED: uncharacterized protein LOC106126020 isoform X4 [Papilio xuthus]	NA	NA	NA	NA	NA	NA
CL149.Contig2_Plep1_2	CL149.Contig2_Plep1_2	10.09	XP_013178922.1/1.4e-28/PREDICTED: uncharacterized protein LOC106126020 isoform X4 [Papilio xuthus]	NA	NA	NA	NA	NA	NA
CL1490.Contig1_Plep1_2	CL1490.Contig1_Plep1_2	13.4	XP_004926524.1/9.4e-146/cytochrome P450 4V2 [Bombyx mori]	NA	sp|P29981|CP4C1_BLADI/2.2e-64/Cytochrome P450 4C1 OS=Blaberus discoidalis GN=CYP4C1 PE=2 SV=1	bmor:101740190/1.2e-146/cytochrome P450 4V2-like; K15001 cytochrome P450 family 4 [EC:1.14.-.-]	7290280/1.1e-57/[QI] KOG0157 Cytochrome P450 CYP4/CYP19/CYP26 subfamilies	PTHR24291/8.5E-133/--	molecular_function:GO:0016705//oxidoreductase activity, acting on paired donors, with incorporation or reduction of molecular oxygen;GO:0020037//heme binding;GO:0005506//iron ion binding;GO:0004497//monooxygenase activity;
CL1490.Contig2_Plep1_2	CL1490.Contig2_Plep1_2	8.95	XP_014363763.1/7.7e-145/PREDICTED: cytochrome P450 4c3-like [Papilio machaon] >KPJ11283.1 Cytochrome P450 4c3 [Papilio machaon]	NA	sp|P29981|CP4C1_BLADI/3.8e-61/Cytochrome P450 4C1 OS=Blaberus discoidalis GN=CYP4C1 PE=2 SV=1	pmac:106715068/1.0e-145/cytochrome P450 4c3-like; K15001 cytochrome P450 family 4 [EC:1.14.-.-]	7290280/5.2e-52/[QI] KOG0157 Cytochrome P450 CYP4/CYP19/CYP26 subfamilies	PTHR24291:SF56/4.2E-122/--	molecular_function:GO:0016705//oxidoreductase activity, acting on paired donors, with incorporation or reduction of molecular oxygen;GO:0020037//heme binding;GO:0005506//iron ion binding;GO:0004497//monooxygenase activity;
CL1490.Contig3_Plep1_2	CL1490.Contig3_Plep1_2	16.61	XP_013186008.1/3.2e-134/PREDICTED: cytochrome P450 4C1-like [Amyelois transitella]	NA	sp|P29981|CP4C1_BLADI/1.3e-63/Cytochrome P450 4C1 OS=Blaberus discoidalis GN=CYP4C1 PE=2 SV=1	pmac:106715068/3.4e-132/cytochrome P450 4c3-like; K15001 cytochrome P450 family 4 [EC:1.14.-.-]	7301993/2.2e-54/[QI] KOG0157 Cytochrome P450 CYP4/CYP19/CYP26 subfamilies	PS00086/-/Cytochrome P450 cysteine heme-iron ligand signature.	molecular_function:GO:0016705//oxidoreductase activity, acting on paired donors, with incorporation or reduction of molecular oxygen;GO:0020037//heme binding;GO:0005506//iron ion binding;GO:0004497//monooxygenase activity;
CL1491.Contig1_Plep1_2	CL1491.Contig1_Plep1_2	10.04	XP_010373872.1/1.1e-127/PREDICTED: ribulose bisphosphate carboxylase/oxygenase activase 2, chloroplastic, partial [Rhinopithecus roxellana]	XM_010375570.1/0.0/PREDICTED: Rhinopithecus roxellana ribulose bisphosphate carboxylase/oxygenase activase 2, chloroplastic (LOC104671927), partial mRNA	NA	NA	At2g39730/8.6e-204/[O] KOG0651 26S proteasome regulatory complex, ATPase RPT4	PF00004/1.1E-14/ATPase family associated with various cellular activities (AAA)	NA
CL1491.Contig2_Plep1_2	CL1491.Contig2_Plep1_2	2.41	XP_010373872.1/4.8e-130/PREDICTED: ribulose bisphosphate carboxylase/oxygenase activase 2, chloroplastic, partial [Rhinopithecus roxellana]	XM_010375570.1/0.0/PREDICTED: Rhinopithecus roxellana ribulose bisphosphate carboxylase/oxygenase activase 2, chloroplastic (LOC104671927), partial mRNA	NA	NA	At2g39730/3.2e-202/[O] KOG0651 26S proteasome regulatory complex, ATPase RPT4	PF00004/6.3E-14/ATPase family associated with various cellular activities (AAA)	NA
CL1491.Contig3_Plep1_2	CL1491.Contig3_Plep1_2	2.19	NA	NA	NA	NA	At2g39730/5.4e-19/[O] KOG0651 26S proteasome regulatory complex, ATPase RPT4	PTHR32429/2.2E-29/--	NA
CL1492.Contig1_Plep1_2	CL1492.Contig1_Plep1_2	3.31	ABU93321.1/6.8e-60/tubulin alpha subunit [Monocercomonoides sp. PA] >ABU93322.1 tubulin alpha subunit [Monocercomonoides sp. PA]	GQ377701.2/0.0/Diplonema papillatum alpha-tubulin-like (Atub) mRNA, partial sequence	sp|Q71G51|TBA_NEOCA/1.1e-59/Tubulin alpha chain OS=Neospora caninum GN=TUBA PE=2 SV=1	rss:109441083/2.8e-62/tubulin alpha-2 chain; K07374 tubulin alpha	At1g04820/7.4e-66/[Z] KOG1376 Alpha tubulin	PR01162/2.2E-41/Alpha-tubulin signature	NA
CL1493.Contig1_Plep1_2	CL1493.Contig1_Plep1_2	2.66	NA	NA	NA	NA	NA	NA	NA
CL1494.Contig1_Plep1_2	CL1494.Contig1_Plep1_2	3.11	NA	NA	NA	NA	NA	NA	NA
CL1494.Contig2_Plep1_2	CL1494.Contig2_Plep1_2	2	NA	NA	NA	NA	NA	NA	NA
CL1495.Contig1_Plep1_2	CL1495.Contig1_Plep1_2	5.94	XP_014363332.1/1.4e-209/PREDICTED: poly [ADP-ribose] polymerase-like [Papilio machaon]	NA	sp|Q11208|PARP_SARPE/4.0e-161/Poly [ADP-ribose] polymerase OS=Sarcophaga peregrina PE=1 SV=1	pmac:106714742/1.9e-210/poly [ADP-ribose] polymerase-like; K10798 poly [ADP-ribose] polymerase [EC:2.4.2.30]	Hs4501955/1.6e-156/[KLO] KOG1037 NAD+ ADP-ribosyltransferase Parp, required for poly-ADP ribosylation of nuclear proteins	SM00773/3.3E-26/Proposed nucleic acid binding domain	NA
CL1495.Contig2_Plep1_2	CL1495.Contig2_Plep1_2	3.06	XP_021200873.1/2.6e-154/poly [ADP-ribose] polymerase [Helicoverpa armigera]	NA	sp|Q11208|PARP_SARPE/2.2e-134/Poly [ADP-ribose] polymerase OS=Sarcophaga peregrina PE=1 SV=1	pxy:105391346/4.5e-155/poly [ADP-ribose] polymerase-like; K10798 poly [ADP-ribose] polymerase [EC:2.4.2.30]	Hs4501955/8.6e-133/[KLO] KOG1037 NAD+ ADP-ribosyltransferase Parp, required for poly-ADP ribosylation of nuclear proteins	SM00773/6.8E-8/Proposed nucleic acid binding domain	NA
CL1496.Contig1_Plep1_2	CL1496.Contig1_Plep1_2	1.13	NA	NA	NA	NA	NA	NA	NA
CL1496.Contig2_Plep1_2	CL1496.Contig2_Plep1_2	1.46	NA	NA	NA	NA	NA	NA	NA
CL1497.Contig1_Plep1_2	CL1497.Contig1_Plep1_2	77.88	NA	NA	NA	NA	NA	NA	NA
CL1497.Contig2_Plep1_2	CL1497.Contig2_Plep1_2	59.17	NA	NA	NA	NA	NA	NA	NA
CL1498.Contig1_Plep1_2	CL1498.Contig1_Plep1_2	0.56	NA	NA	NA	NA	NA	NA	NA
CL1498.Contig2_Plep1_2	CL1498.Contig2_Plep1_2	3.68	XP_022112533.1/7.5e-249/synaptic vesicle membrane protein VAT-1 homolog-like isoform X1 [Pieris rapae]	XM_021326513.1/0.0/PREDICTED: Helicoverpa armigera synaptic vesicle membrane protein VAT-1 homolog-like (LOC110370623), transcript variant X3, mRNA	sp|Q9HCJ6|VAT1L_HUMAN/4.8e-120/Synaptic vesicle membrane protein VAT-1 homolog-like OS=Homo sapiens GN=VAT1L PE=1 SV=2	pret:103458338/3.6e-34/tp53i3; quinone oxidoreductase PIG3 isoform X1; K10133 tumor protein p53-inducible protein 3 [EC:1.-.-.-]	Hs14776255/3.4e-120/[CR] KOG1198 Zinc-binding oxidoreductase	PS01162/-/Quinone oxidoreductase / zeta-crystallin signature.	NA
CL1499.Contig1_Plep1_2	CL1499.Contig1_Plep1_2	5.06	ADI61816.1/1.6e-56/endonuclease-reverse transcriptase [Bombyx mori]	XM_021327504.1/0.0/PREDICTED: Helicoverpa armigera craniofacial development protein 2-like (LOC110371322), mRNA	NA	prap:110995916/3.8e-35/UDP-glucuronosyltransferase 1-7C-like; K00699 glucuronosyltransferase [EC:2.4.1.17]	NA	NA	NA
CL1499.Contig2_Plep1_2	CL1499.Contig2_Plep1_2	1.34	ADI61816.1/5.1e-55/endonuclease-reverse transcriptase [Bombyx mori]	XM_021327504.1/0.0/PREDICTED: Helicoverpa armigera craniofacial development protein 2-like (LOC110371322), mRNA	NA	prap:110995916/3.0e-35/UDP-glucuronosyltransferase 1-7C-like; K00699 glucuronosyltransferase [EC:2.4.1.17]	NA	NA	NA
CL15.Contig1_Plep1_2	CL15.Contig1_Plep1_2	11.63	XP_021187319.1/1.5e-148/negative elongation factor D isoform X2 [Helicoverpa armigera]	NA	sp|Q24134|NELFD_DROME/5.9e-107/Negative elongation factor D OS=Drosophila melanogaster GN=TH1 PE=1 SV=2	pmac:106708961/3.7e-148/negative elongation factor D; K15181 negative elongation factor C/D	NA	PF04858/1.1E-134/TH1 protein	biological_process:GO:0045892//negative regulation of transcription, DNA-templated;cellular_component:GO:0005634//nucleus;molecular_function:GO:0003746//translation elongation factor activity;
CL150.Contig1_Plep1_2	CL150.Contig1_Plep1_2	31.82	NP_001103818.1/8.6e-66/thymosin isoform 2 [Bombyx mori] >ABF51487.1 thymosin isoform 2 [Bombyx mori] >ACM24356.1 thymosin isoform 2 [Bombyx mori]	XM_013283934.1/0.0/PREDICTED: Papilio polytes uncharacterized LOC106104002 (LOC106104002), transcript variant X2, mRNA	sp|O17389|TYB_CAEEL/3.8e-15/Thymosin beta OS=Caenorhabditis elegans GN=tth-1 PE=1 SV=2	NA	7290465/3.0e-46/[N] KOG4794 Thymosin beta	PD005116/8.0E-6/THYMOSIN BETA CYTOSKELETON ACTIN-BINDING ACETYLATION THYPEDIN BETA-4 SEQUENCING DIRECT CONTAINS:	biological_process:GO:0007015//actin filament organization;cellular_component:GO:0005634//nucleus;GO:0005737//cytoplasm;molecular_function:GO:0003785//actin monomer binding;
CL150.Contig2_Plep1_2	CL150.Contig2_Plep1_2	72.5	NP_001040486.1/3.9e-88/thymosin isoform 1 [Bombyx mori] >XP_012549727.1 thymosin isoform X2 [Bombyx mori] >ABF51486.1 thymosin isoform 1 [Bombyx mori]	NM_001311689.1/0.0/Papilio polytes uncharacterized LOC106104002 (LOC106104002), mRNA &gt;AK402474.1 Papilio polytes mRNA for ciboulot, complete cds, sequence id: Pp-0306	sp|O17389|TYB_CAEEL/7.0e-15/Thymosin beta OS=Caenorhabditis elegans GN=tth-1 PE=1 SV=2	NA	7290465/1.1e-38/[N] KOG4794 Thymosin beta	PF01290/6.7E-11/Thymosin beta-4 family	biological_process:GO:0007015//actin filament organization;molecular_function:GO:0003785//actin monomer binding;
CL1500.Contig1_Plep1_2	CL1500.Contig1_Plep1_2	4.56	NA	NA	NA	NA	NA	NA	NA
CL1500.Contig2_Plep1_2	CL1500.Contig2_Plep1_2	47.71	XP_013191995.1/3.3e-219/PREDICTED: short/branched chain specific acyl-CoA dehydrogenase, mitochondrial [Amyelois transitella]	XM_011553589.1/0.0/PREDICTED: Plutella xylostella short/branched chain specific acyl-CoA dehydrogenase, mitochondrial (LOC105383530), mRNA	sp|P45954|ACDSB_HUMAN/1.8e-142/Short/branched chain specific acyl-CoA dehydrogenase, mitochondrial OS=Homo sapiens GN=ACADSB PE=1 SV=1	pmac:106716140/7.6e-217/short/branched chain specific acyl-CoA dehydrogenase, mitochondrial; K09478 short/branched chain acyl-CoA dehydrogenase [EC:1.3.99.12]	7293851/4.3e-162/[I] KOG0139 Short-chain acyl-CoA dehydrogenase	PS00072/-/Acyl-CoA dehydrogenases signature 1.	molecular_function:GO:0050660//flavin adenine dinucleotide binding;GO:0003995//acyl-CoA dehydrogenase activity;
CL1501.Contig1_Plep1_2	CL1501.Contig1_Plep1_2	2.26	NA	NA	NA	NA	NA	NA	NA
CL1501.Contig2_Plep1_2	CL1501.Contig2_Plep1_2	4.78	NA	NA	NA	NA	NA	NA	NA
CL1502.Contig1_Plep1_2	CL1502.Contig1_Plep1_2	1.42	AGO62005.1/4.5e-28/cytochrome P450 CYP321A7 [Spodoptera frugiperda]	NA	NA	prap:110991740/6.6e-28/cytochrome P450 6k1-like; K14999 cytochrome P450 family 6 [EC:1.14.-.-]	NA	NA	NA
CL1502.Contig2_Plep1_2	CL1502.Contig2_Plep1_2	10.79	ARA91635.1/4.2e-186/cytochrome P450 monooxygenase [Pieris rapae]	KY212071.1/0.0/Pieris rapae strain SH clone CYP321C11 cytochrome P450 monooxygenase mRNA, complete cds	sp|Q95031|CP6B6_HELAM/4.5e-65/Cytochrome P450 6B6 OS=Helicoverpa armigera GN=CYP6B6 PE=2 SV=1	prap:110991734/4.7e-186/cytochrome P450 6k1-like; K14999 cytochrome P450 family 6 [EC:1.14.-.-]	7302303/7.1e-60/[Q] KOG0158 Cytochrome P450 CYP3/CYP5/CYP6/CYP9 subfamilies	PR00385/9.7E-9/P450 superfamily signature	NA
CL1502.Contig3_Plep1_2	CL1502.Contig3_Plep1_2	5.12	ARA91635.1/2.5e-123/cytochrome P450 monooxygenase [Pieris rapae]	NA	sp|Q9V774|C6A21_DROME/4.8e-44/Probable cytochrome P450 6a21 OS=Drosophila melanogaster GN=Cyp6a21 PE=2 SV=1	prap:110991734/1.6e-123/cytochrome P450 6k1-like; K14999 cytochrome P450 family 6 [EC:1.14.-.-]	7303121/3.5e-44/[Q] KOG0158 Cytochrome P450 CYP3/CYP5/CYP6/CYP9 subfamilies	PF00067/4.8E-64/Cytochrome P450	NA
CL1502.Contig4_Plep1_2	CL1502.Contig4_Plep1_2	4.03	XP_022112905.1/2.2e-60/cytochrome P450 6k1-like [Pieris rapae]	NA	sp|Q27664|CP6B2_HELAM/2.2e-17/Cytochrome P450 6B2 OS=Helicoverpa armigera GN=CYP6B2 PE=2 SV=1	prap:110991740/3.0e-61/cytochrome P450 6k1-like; K14999 cytochrome P450 family 6 [EC:1.14.-.-]	7302303/4.8e-14/[Q] KOG0158 Cytochrome P450 CYP3/CYP5/CYP6/CYP9 subfamilies	PTHR24292:SF44/1.1E-26/--	NA
CL1503.Contig1_Plep1_2	CL1503.Contig1_Plep1_2	40.72	KPI91068.1/9.2e-31/Protein transport protein Sec61 subunit gamma [Papilio xuthus]	XM_022262019.1/0.0/PREDICTED: Pieris rapae protein transport protein Sec61 subunit gamma (LOC110995044), transcript variant X2, mRNA	sp|Q7Z1B8|S61G1_GRYOR/8.7e-31/Protein transport protein Sec61 subunit gamma OS=Gryllotalpa orientalis GN=SEC61G PE=3 SV=1	bmor:733141/6.0e-31/transport protein Sec61 gamma subunit; K07342 protein transport protein SEC61 subunit gamma and related proteins	7293621/2.0e-29/[U] KOG3498 Preprotein translocase, gamma subunit	NA	biological_process:GO:0006605//protein targeting;cellular_component:GO:0005622//intracellular;GO:0016021//integral component of membrane;molecular_function:GO:0015450//P-P-bond-hydrolysis-driven protein transmembrane transporter activity;
CL1503.Contig2_Plep1_2	CL1503.Contig2_Plep1_2	23.11	KPI91068.1/1.1e-30/Protein transport protein Sec61 subunit gamma [Papilio xuthus]	XM_022262019.1/0.0/PREDICTED: Pieris rapae protein transport protein Sec61 subunit gamma (LOC110995044), transcript variant X2, mRNA	sp|Q7Z1B8|S61G1_GRYOR/8.3e-31/Protein transport protein Sec61 subunit gamma OS=Gryllotalpa orientalis GN=SEC61G PE=3 SV=1	bmor:733141/5.8e-31/transport protein Sec61 gamma subunit; K07342 protein transport protein SEC61 subunit gamma and related proteins	7293621/1.9e-29/[U] KOG3498 Preprotein translocase, gamma subunit	NA	biological_process:GO:0006605//protein targeting;cellular_component:GO:0005622//intracellular;GO:0016021//integral component of membrane;molecular_function:GO:0015450//P-P-bond-hydrolysis-driven protein transmembrane transporter activity;
CL1503.Contig3_Plep1_2	CL1503.Contig3_Plep1_2	43.4	KPI91068.1/9.0e-31/Protein transport protein Sec61 subunit gamma [Papilio xuthus]	XM_022262019.1/0.0/PREDICTED: Pieris rapae protein transport protein Sec61 subunit gamma (LOC110995044), transcript variant X2, mRNA	sp|Q7Z1B8|S61G1_GRYOR/8.5e-31/Protein transport protein Sec61 subunit gamma OS=Gryllotalpa orientalis GN=SEC61G PE=3 SV=1	bmor:733141/5.9e-31/transport protein Sec61 gamma subunit; K07342 protein transport protein SEC61 subunit gamma and related proteins	7293621/2.0e-29/[U] KOG3498 Preprotein translocase, gamma subunit	NA	biological_process:GO:0006605//protein targeting;cellular_component:GO:0005622//intracellular;GO:0016021//integral component of membrane;molecular_function:GO:0015450//P-P-bond-hydrolysis-driven protein transmembrane transporter activity;
[truncated: 32,129 more rows]
