# Supplementary material for: Identification of Novel Toxin Genes from the Stinging Nettle Caterpillar Parasa lepida (Cramer, 1799): Insights into the Evolution of Lepidoptera Toxins
Source: Insects. 2021 Apr 29;12(5):396. doi: 10.3390/insects12050396 (PMC8145965; doi:10.3390/insects12050396)
Supplement: Supplementary file 1 [file insects-12-00396-s001.zip › insects-1193693-supplementary/Supplementary data/Supplementary data S4_PlepToxins.xlsx]

## Sheet: P. lepida candidate toxin genes
Number	Family	Unigene	Note*	Expression level (FPKM)	Nr
1	Lipocalin	Unigene26487_Plep1_2	C	3.44	XP_013135821.1/9.1e-85/PREDICTED: insecticyanin-A-like [Papilio polytes]
2	Serine Protease Inhibitor	CL134.Contig2_Plep1_2	N	9.5	XP_021191975.1/8.7e-12/antichymotrypsin-2-like isoform X4 [Helicoverpa armigera]
3	(Serpin)	CL790.Contig1_Plep1_2	Full	13.88	XP_012547756.1/3.1e-154/serine protease inhibitor 2 isoform X1 [Bombyx mori]
4		Unigene11410_Plep1_2	Full	6.04	XP_011551866.1/7.9e-74/PREDICTED: plasminogen activator inhibitor 2-like [Plutella xylostella]
5		Unigene24580_Plep1_2	NC	1.23	XP_013137530.1/1.0e-08/PREDICTED: antichymotrypsin-1-like [Papilio polytes]
6		Unigene2688_Plep1_2	N	6.33	XP_021191975.1/1.2e-11/antichymotrypsin-2-like isoform X4 [Helicoverpa armigera]
7		Unigene8419_Plep1_2	C	8.58	XP_012547756.1/8.4e-111/serine protease inhibitor 2 isoform X1 [Bombyx mori]
8	Kazal-type protease inhibitor	Unigene12436_Plep1_2	Full	265.59	AEW24506.1/7.7e-21/Kazal-type protease inhibitor [Eriocheir sinensis]
9		Unigene6260_Plep1_2	Full	121.81	XP_013198437.1/4.3e-49/PREDICTED: serine protease inhibitor dipetalogastin-like, partial [Amyelois transitella]
10		Unigene1470_Plep1_2	N	6.84	XP_004927378.1/4.3e-272/agrin [Bombyx mori]
11		Unigene2226_Plep1_2	Full	9.03	AMQ67844.1/4.1e-07/Kazal-type serine protease [Hyriopsis cumingii]
12		Unigene3595_Plep1_2	Full	238.71	XP_004926952.1/1.5e-07/leech-derived tryptase inhibitor C [Bombyx mori]
13		Unigene2985_Plep1_2	Full	18.69	XP_013198437.1/2.1e-23/PREDICTED: serine protease inhibitor dipetalogastin-like, partial [Amyelois transitella]
14		Unigene9014_Plep1_2	Full	81.01	OWR52525.1/1.2e-15/Kazal-type inhibitor [Danaus plexippus plexippus]
15		Unigene22279_Plep1_2	Full	251.61	OWR40814.1/7.2e-37/kazal-type proteinase inhibitor [Danaus plexippus plexippus]
16		Unigene10729_Plep1_2	Full	14.68	XP_013190873.1/5.4e-17/PREDICTED: uncharacterized protein LOC106135184 [Amyelois transitella]
17		Unigene1636_Plep1_2	Full	919.15	NP_001040294.1/4.5e-13/protease inhibitor 1 precursor [Bombyx mori]
18		Unigene17021_Plep1_2	Full	142.89	XP_013138135.1/7.1e-20/PREDICTED: uncharacterized protein LOC106103038 [Papilio polytes]
19		Unigene22896_Plep1_2	Full	81.45	XP_013190873.1/7.2e-31/PREDICTED: uncharacterized protein LOC106135184 [Amyelois transitella]
20		Unigene7139_Plep1_2	Full	153.24	KPI94053.1/2.3e-12/Circadian clock-controlled protein [Papilio xuthus]
21		Unigene7642_Plep1_2	Full	8.15	XP_013173268.1/4.1e-16/PREDICTED: uncharacterized protein LOC106121974 [Papilio xuthus]
22	Kunitz-type protease inhibitor	CL2363.Contig1_Plep1_2	Full	34.22	XP_006881796.1/7.9e-12/PREDICTED: eppin-like [Elephantulus edwardii]
23		CL2363.Contig2_Plep1_2	Full	11.73	XP_008117945.1/6.3e-13/PREDICTED: protease inhibitor 3-like [Anolis carolinensis]
24	Trypsin inhibitor	Unigene11849_Plep1_2	N	5.29	XP_013192379.1/1.7e-31/PREDICTED: venom peptide BmKAPI-like [Amyelois transitella]
25		Unigene19228_Plep1_2	Full	51.98	XP_021200879.1/2.6e-43/zonadhesin-like isoform X1 [Helicoverpa armigera]
26		Unigene23451_Plep1_2	Full	11.44	XP_021204235.1/1.4e-44/zonadhesin [Bombyx mori]
27		Unigene9074_Plep1_2	Full	41.28	XP_013192379.1/4.9e-25/PREDICTED: venom peptide BmKAPI-like [Amyelois transitella]
28		Unigene16815_Plep1_2	Full	27.16	AAV91426.1/3.6e-17/putative protease inhibitor 4 [Lonomia obliqua]
29		Unigene16931_Plep1_2	Full	14.59	AAV91453.1/8.3e-23/protease inhibitor 6 [Lonomia obliqua]
30		Unigene27222_Plep1_2	Full	9.43	AAV91453.1/7.9e-20/protease inhibitor 6 [Lonomia obliqua]
31		Unigene2764_Plep1_2	Full	367.02	OWR48384.1/1.6e-24/putative protease inhibitor 4 [Danaus plexippus plexippus]
32		Unigene3779_Plep1_2	Full	55.66	OWR48384.1/1.0e-28/putative protease inhibitor 4 [Danaus plexippus plexippus]
33		Unigene3809_Plep1_2	Full	86.83	AAV91453.1/2.1e-20/protease inhibitor 6 [Lonomia obliqua]
34		Unigene4907_Plep1_2	Full	3.34	AAV91427.1/3.8e-06/protease inhibitor 5, partial [Lonomia obliqua]
35		Unigene7311_Plep1_2	Full	673.86	OWR48384.1/1.9e-25/putative protease inhibitor 4 [Danaus plexippus plexippus]
36		Unigene16932_Plep1_2	Full	19.37	KPJ17073.1/1.7e-23/hypothetical protein RR48_13929 [Papilio machaon]
37		Unigene20807_Plep1_2	Full	199.44	NA
38		Unigene4792_Plep1_2	Full	27.6	NA
39	Serine protease	CL1322.Contig1_Plep1_2	Full	6.06	XP_013200825.1/9.2e-105/PREDICTED: venom protease-like [Amyelois transitella]
40		CL1363.Contig3_Plep1_2	Full	274.2	XP_013196392.1/2.1e-125/PREDICTED: venom protease-like [Amyelois transitella]
41		CL1363.Contig1_Plep1_2	N	5.6	XP_022128017.1/1.0e-95/serine protease snake-like isoform X1 [Pieris rapae]
42		CL1405.Contig1_Plep1_2	Full	323.22	XP_013193834.1/7.3e-182/PREDICTED: tryptase [Amyelois transitella]
43		CL1656.Contig1_Plep1_2_Unigene22441_Plep1_2	Full(Join)	119.99	XP_004922188.1/7.2e-47/serine protease snake [Bombyx mori]
44		CL1656.Contig2_Plep1_2	Full	186.55	XP_004922188.1/5.4e-52/serine protease snake [Bombyx mori]
45		CL1688.Contig1_Plep1_2	Full	10.33	AEW46875.1/2.9e-81/seminal fluid protein CSSFP025, partial [Chilo suppressalis]
46		CL1688.Contig2_Plep1_2	NC	3.39	KPJ00445.1/4.1e-59/Serine protease snake [Papilio xuthus]
47		CL1700.Contig1_Plep1_2	Full	23.29	XP_013168923.1/1.1e-131/PREDICTED: chymotrypsin-like elastase family member 2A [Papilio xuthus]
48		CL1880.Contig1_Plep1_2	Full	50.61	XP_014372253.1/3.0e-65/PREDICTED: chymotrypsin-like elastase family member 2A [Papilio machaon]
49		CL2002.Contig2_Plep1_2	Full	47.25	XP_004922188.1/4.0e-113/serine protease snake [Bombyx mori]
50		CL364.Contig2_Plep1_2	Full	9.65	XP_021198824.1/3.2e-24/serine protease snake-like [Helicoverpa armigera]
51		CL482.Contig2_Plep1_2	Full	23.84	XP_012545493.1/1.0e-172/clip domain serine protease 4 isoform X1 [Bombyx mori]
52		CL947.Contig2_Plep1_2	Full	4.46	AAV91455.1/3.9e-48/serine protease 7 [Lonomia obliqua]
53		CL988.Contig2_Plep1_2	N	10.73	XP_021197409.1/1.2e-78/modular serine protease-like [Helicoverpa armigera]
54		Unigene10088_Plep1_2	Full	13.79	AFK93534.1/3.5e-40/hemolymph protein 14 [Bombyx mori]
55		Unigene11795_Plep1_2	C	3.91	XP_014372253.1/1.4e-117/PREDICTED: chymotrypsin-like elastase family member 2A [Papilio machaon]
56		Unigene1215_Plep1_2	Full	41.6	AEW46875.1/1.1e-28/seminal fluid protein CSSFP025, partial [Chilo suppressalis]
57		Unigene12645_Plep1_2	Full	87.04	OWR52542.1/6.4e-103/pattern recognition serine proteinase precursor, partial [Danaus plexippus plexippus]
58		Unigene12674_Plep1_2	Full	5.19	XP_013196392.1/1.7e-61/PREDICTED: venom protease-like [Amyelois transitella]
59		Unigene14105_Plep1_2	N	1.41	ODM90663.1/5.6e-11/Serine protease snake [Orchesella cincta]
60		Unigene14190_Plep1_2	Full	86.9	AAV91013.1/1.1e-88/hemolymph proteinase 16 [Manduca sexta]
61		Unigene15967_Plep1_2	N	3.46	AEW46875.1/5.0e-46/seminal fluid protein CSSFP025, partial [Chilo suppressalis]
62		Unigene160_Plep1_2	Full	5.58	NP_001243984.1/5.6e-126/serine protease HP21 precursor [Bombyx mori]
63		Unigene1661_Plep1_2	Full	46.99	AFK93534.1/4.3e-37/hemolymph protein 14 [Bombyx mori]
64		Unigene16797_Plep1_2	Full	32	XP_013168923.1/6.6e-93/PREDICTED: chymotrypsin-like elastase family member 2A [Papilio xuthus]
65		Unigene17390_Plep1_2	NC	0.76	XP_011563286.1/2.3e-08/PREDICTED: limulus clotting factor C-like [Plutella xylostella]
66		Unigene17876_Plep1_2	Full	16.51	XP_012550963.1/2.9e-119/serine protease snake [Bombyx mori]
67		Unigene19167_Plep1_2	N	223.06	OWR47533.1/2.4e-47/seminal fluid protein CSSFP027 [Danaus plexippus plexippus]
68		Unigene20646_Plep1_2	NC	0.48	XP_013178945.1/4.4e-08/PREDICTED: trypsin-1-like [Papilio xuthus]
69		Unigene22167_Plep1_2	NC	N/A	XP_013178945.1/3.9e-16/PREDICTED: trypsin-1-like [Papilio xuthus]
70		Unigene22290_Plep1_2	Full	10.69	KFB42148.1/1.6e-29/hypothetical protein ZHAS_00009812 [Anopheles sinensis]
71		Unigene2233_Plep1_2	Full	101.41	AFK93534.1/6.2e-145/hemolymph protein 14 [Bombyx mori]
72		Unigene24033_Plep1_2	N	3.68	AAV91007.1/4.6e-127/hemolymph proteinase 9 [Manduca sexta]
73		Unigene24272_Plep1_2	NC	0.38	ADT80828.1/2.1e-28/serine protease 58 [Mamestra configurata]
74		Unigene24307_Plep1_2	NC	1.03	KPJ00462.1/1.4e-14/Serine protease snake [Papilio xuthus]
75		Unigene24792_Plep1_2	Full	81.05	NP_001243984.1/1.4e-99/serine protease HP21 precursor [Bombyx mori]
76		Unigene24834_Plep1_2	Full	9.2	XP_004922188.1/1.5e-83/serine protease snake [Bombyx mori]
77		Unigene252_Plep1_2	Full	5.1	XP_021198824.1/6.8e-73/serine protease snake-like [Helicoverpa armigera]
78		Unigene26456_Plep1_2	NC	N/A	XP_022128017.1/7.4e-17/serine protease snake-like isoform X1 [Pieris rapae]
79		Unigene26523_Plep1_2	Full	66.12	AFK93534.1/5.2e-81/hemolymph protein 14 [Bombyx mori]
80		Unigene26752_Plep1_2	Full	10.17	XP_014372253.1/5.7e-142/PREDICTED: chymotrypsin-like elastase family member 2A [Papilio machaon]
81		Unigene27494_Plep1_2	Full	9.29	XP_004922188.1/1.1e-74/serine protease snake [Bombyx mori]
82		Unigene29108_Plep1_2	Full	15.39	XP_013163388.1/7.8e-147/PREDICTED: uncharacterized protein LOC106114659 [Papilio xuthus]
83		Unigene29398_Plep1_2	Full	82.2	XP_014355029.1/1.5e-135/PREDICTED: trypsin 5G1-like isoform X1 [Papilio machaon]
84		Unigene3022_Plep1_2	C	8.28	XP_013174357.1/5.5e-161/PREDICTED: suppressor of tumorigenicity 14 protein homolog [Papilio xuthus]
85		Unigene3023_Plep1_2	C	1.97	AFK93534.1/7.0e-37/hemolymph protein 14 [Bombyx mori]
86		Unigene4307_Plep1_2	Full	287.37	XP_021198824.1/1.8e-105/serine protease snake-like [Helicoverpa armigera]
87		Unigene4967_Plep1_2	N	3.67	XP_014357967.1/2.9e-45/PREDICTED: uncharacterized protein LOC106710425 [Papilio machaon]
88		Unigene5038_Plep1_2	Full	145.72	XP_013143034.1/9.5e-86/PREDICTED: uncharacterized protein LOC106106921 [Papilio polytes]
89		Unigene5098_Plep1_2	NC	1.99	XP_022126006.1/3.1e-06/modular serine protease-like isoform X1 [Pieris rapae]
90		Unigene5877_Plep1_2	Full	23.74	XP_013193834.1/5.9e-142/PREDICTED: tryptase [Amyelois transitella]
91		Unigene6872_Plep1_2	Full	4.64	KPJ17984.1/5.8e-88/Chymotrypsin-like elastase family member 2A [Papilio machaon]
92		Unigene7751_Plep1_2	Full	94.88	XP_021198824.1/3.0e-73/serine protease snake-like [Helicoverpa armigera]
93		Unigene8685_Plep1_2	N	2.42	XP_022115755.1/5.4e-81/trypsin-1-like [Pieris rapae]
94		Unigene9656_Plep1_2	C	5.93	AFK93534.1/3.4e-76/hemolymph protein 14 [Bombyx mori]
95		Unigene10389_Plep1_2	NC	1.4	XP_021198824.1/2.9e-11/serine protease snake-like [Helicoverpa armigera]
96		Unigene13739_Plep1_2	NC	5.63	OWR44001.1/9.4e-08/seminal fluid protein CSSFP025 [Danaus plexippus plexippus]
97		Unigene5931_Plep1_2	Full	401.62	XP_013193793.1/6.2e-151/PREDICTED: tryptase-like [Amyelois transitella]
98	Serine Carboxypeptidase S10	Unigene686_Plep1_2	Full	24.77	XP_004930887.1/3.1e-226/venom serine carboxypeptidase-like [Bombyx mori]
99		Unigene12864_Plep1_2	NC	1.1	XP_021185989.1/4.6e-38/venom serine carboxypeptidase-like [Helicoverpa armigera]
100		Unigene19957_Plep1_2	NC	3.83	XP_021185925.1/3.2e-80/venom serine carboxypeptidase-like [Helicoverpa armigera]
101		Unigene20704_Plep1_2	N	2.05	KPI94603.1/1.5e-38/Venom serine carboxypeptidase [Papilio xuthus]
102		Unigene23244_Plep1_2	Full	56.63	XP_021186644.1/3.1e-229/venom serine carboxypeptidase [Helicoverpa armigera]
103		Unigene28543_Plep1_2	NC	3.13	XP_013195159.1/3.2e-27/PREDICTED: venom serine carboxypeptidase-like [Amyelois transitella]
104	Venom dipeptidyl peptidase 4	Unigene2164_Plep1_2	NC	3.61	XP_013161755.1/3.8e-179/PREDICTED: venom dipeptidyl peptidase 4-like isoform X2 [Papilio xuthus]
105		Unigene2165_Plep1_2	NC	4.52	XP_021204723.1/1.2e-60/venom dipeptidyl peptidase 4 [Bombyx mori]
106		Unigene2385_Plep1_2	Full	10.71	XP_004929234.1/3.3e-265/venom dipeptidyl peptidase 4-like [Bombyx mori]
107		Unigene9941_Plep1_2	N	8.06	XP_013138634.1/3.1e-56/PREDICTED: venom dipeptidyl peptidase 4-like [Papilio polytes]
108	CAP	Unigene6179_Plep1_2	Full	618.63	KPI91338.1/1.8e-62/Venom allergen 5.02 [Papilio xuthus]
109		Unigene8265_Plep1_2	Full	30.59	KPI91324.1/1.7e-138/Venom allergen 3 [Papilio xuthus]
110		Unigene2275_Plep1_2	Full	1761.58	XP_013190259.1/2.1e-58/PREDICTED: venom allergen 5.01-like [Amyelois transitella]
111	C-type lectin	Unigene766_Plep1_2	Full	17.24	XP_013200441.1/1.3e-115/PREDICTED: uncharacterized protein LOC106143023 isoform X1 [Amyelois transitella]
112		Unigene17842_Plep1_2	Full	5.24	AIR96002.1/1.3e-48/lectin1 [Ostrinia furnacalis]
113		CL406.Contig2_Plep1_2	Full	33.26	BAM17981.1/8.2e-94/C-type lectin - mannose binding [Papilio xuthus]
114		CL648.Contig1_Plep1_2	Full	63.7	XP_011564302.1/5.0e-62/PREDICTED: uncharacterized protein LOC105394158 isoform X1 [Plutella xylostella]
115		Unigene13199_Plep1_2	N	8.22	ACN41858.1/1.5e-71/immulectin-2a [Manduca sexta]
116		Unigene1784_Plep1_2	Full	35.54	KPJ02552.1/9.3e-103/7,8-dihydro-8-oxoguanine triphosphatase [Papilio xuthus]
117		Unigene22783_Plep1_2	Full	166.01	AIR95998.1/8.8e-81/immulectin-2 [Ostrinia furnacalis]
118		Unigene6220_Plep1_2	Full	515.5	XP_022121567.1/1.2e-106/macrophage mannose receptor 1-like [Pieris rapae]
119		Unigene7184_Plep1_2	N	1.39	XP_022129210.1/2.1e-76/uncharacterized protein LOC111003149 [Pieris rapae]
120	Phospholipase A2	Unigene11273_Plep1_2_Unigene28713_Plep1_2	N(Join)	2.32	XP_021190919.1/3.5e-36/uncharacterized protein LOC110376678 [Helicoverpa armigera],XP_013197780.1/2.8e-51/PREDICTED: phospholipase A2-like, partial [Amyelois transitella]
121		Unigene20220_Plep1_2	NC	2.71	XP_014361058.1/6.4e-61/PREDICTED: uncharacterized protein LOC106712898 [Papilio machaon]
122		Unigene24009_Plep1_2	NC	1.98	XP_014357054.1/4.5e-45/PREDICTED: uncharacterized protein LOC106709712 [Papilio machaon]
123	CarboxylEsterase-6	Unigene4863_Plep1_2	Full	16.39	NP_001182393.1/8.9e-176/carboxyl/cholinesterase 7 precursor [Bombyx mori]
124		Unigene7373_Plep1_2	Full	57.29	NP_001182393.1/3.3e-253/carboxyl/cholinesterase 7 precursor [Bombyx mori]
125		Unigene4996_Plep1_2	Full	6.06	XP_013147739.1/1.5e-245/PREDICTED: venom carboxylesterase-6-like [Papilio polytes]
126		CL389.Contig1_Plep1_2	N	3.27	XP_021199848.1/3.3e-147/venom carboxylesterase-6-like [Helicoverpa armigera]
127		Unigene19845_Plep1_2	Full	11.62	XP_014365783.1/5.3e-201/PREDICTED: venom carboxylesterase-6-like [Papilio machaon]
128		Unigene5826_Plep1_2	NC	1.31	XP_013196418.1/4.9e-10/PREDICTED: venom carboxylesterase-6-like [Amyelois transitella]
129		Unigene10322_Plep1_2_Unigene16430_Plep1_2	N(Join)	3	KPI92286.1/1.6e-145/Venom carboxylesterase-6 [Papilio xuthus]
130		CL324.Contig1_Plep1_2	Full	11.09	NP_001298905.1/1.5e-225/uncharacterized protein LOC106118702 [Papilio xuthus]
131		Unigene28620_Plep1_2	Full	400.45	NP_001298905.1/1.3e-219/uncharacterized protein LOC106118702 [Papilio xuthus]
132		Unigene10962_Plep1_2	NC	0.91	AJN91196.1/5.1e-23/carboxylesterase [Cnaphalocrocis medinalis]
133		CL244.Contig1_Plep1_2	Full	36.75	XP_014365078.1/2.4e-209/PREDICTED: esterase E4-like [Papilio machaon]
134		CL1196.Contig2_Plep1_2	Full	60.6	AQY62770.1/1.0e-23/carboxylesterase [Pieris rapae]
135		Unigene10054_Plep1_2	Full	13.26	AII21987.1/1.0e-154/odorant degrading enzyme CXE13 [Sesamia inferens]
136	Venom acid phosphatase	CL1572.Contig1_Plep1_2	Full	39.3	XP_021182899.1/3.4e-136/venom acid phosphatase Acph-1-like [Helicoverpa armigera]
137		Unigene25292_Plep1_2	Full	422.9	XP_013133653.1/5.2e-132/PREDICTED: venom acid phosphatase Acph-1-like [Papilio polytes]
138	Antimicrobial peptides	Unigene2748_Plep1_2	Full	51.81	AKJ54513.1/2.3e-14/diapausin A4 [Spodoptera exigua]
139	(diapausin A4)	Unigene3366_Plep1_2	Full	728.81	AKJ54513.1/5.4e-14/diapausin A4 [Spodoptera exigua]
140		Unigene6045_Plep1_2	C	11.03	AKJ54513.1/1.4e-13/diapausin A4 [Spodoptera exigua]
141		Unigene12186_Plep1_2	C	2.29	Q8T0W8.1/1.2e-08/RecName: Full=Diapause-specific peptide; Short=DSP; AltName: Full=Diapausin; Flags: Precursor
142		Unigene14240_Plep1_2	Full	112.69	Q8T0W8.1/1.2e-13/RecName: Full=Diapause-specific peptide; Short=DSP; AltName: Full=Diapausin; Flags: Precursor
143		CL1762.Contig2_Plep1_2	Full	174.41	AKJ54517.1/8.6e-15/diapausin B1 [Spodoptera exigua]
144	Antimicrobial peptides	Unigene6413_Plep1_2	Full	24.95	XP_013147855.1/1.4e-35/PREDICTED: defense protein 3-like [Papilio polytes]
145	(defense protein)	Unigene503_Plep1_2	Full	61.5	XP_022125812.1/1.0e-19/defense protein 3-like [Pieris rapae]
146		Unigene7032_Plep1_2	Full	21.45	OWR54404.1/5.4e-71/attacin [Danaus plexippus plexippus]
147		Unigene20309_Plep1_2	NC	5.95	XP_013147919.1/6.9e-29/PREDICTED: attacin-like [Papilio polytes]
148	P. lepida novel Knottin-like toxin genes	Unigene3886_Plep1_2	CTE	6905.94	PDBTitle: solution nmr structure of asteropsin g from marine sponge asteropus	PHYRE2
149		CL913.Contig1_Plep1_2	Full	158.44	PDBTitle: solution structure of hptx2, a toxin from heteropoda2 venatoria spider venom that blocks kv4.2 potassium channel	3D prediction
150		CL1444.Contig2_Plep1_2	Full	210.41	PDBTitle: three-dimensional solution structure of the analogue2 peptide of omega-conotoxin mviic
151		Unigene597_Plep1_2	Full	12183.8	PDBTitle: nmr solution structure of trtx-tp1a from the tarantula thrixopelma2 pruriens
152		Unigene25667_Plep1_2	Full	597.35	PDBTitle: solution structure of ptu-1, a toxin from the assassin bugs2 peirates turpis that blocks the voltage sensitive calcium3 channel n-type
153		Unigene1744_Plep1_2	Full	4059.63	PDBTitle: solution structure of the insecticidal spider-venom peptide aps iii
154		Unigene4793_Plep1_2	Full	1728.67	PDBTitle: solution structure of selenocosmia huwena lectin-i(shl-i)2 by 2d-nmr
155		Unigene976_Plep1_2	Full	133.7	PDBTitle: three dimensional solution structure of hainantoxin-iii by2 2d 1h-nmr
156		CL924.Contig2_Plep1_2	Full	4772.23	PDBTitle: solution structure of omega-grammotoxin sia
157		Unigene1365_Plep1_2	Full	245.57	PDBTitle: solution structure of agelenin, an insecticidal peptide2 from the venom of agelena opulenta
158		CL1009.Contig2_Plep1_2	Full	3704.1	PDBTitle: solution structure of k2 lobe of double-knot toxin
159		Unigene12460_Plep1_2	Full	4359.83	PDBTitle: nmr solution structure of scorpion venom toxin ts11 (tspep1) from2 tityus serrulatus
160		CL1751.Contig1_Plep1_2	Full	13119.2	PDBTitle: three dimensional solution structure of hainantoxin-i by 2d 1h-nmr
161		CL165.Contig1_Plep1_2	Full	104.3	PDBTitle: solution structure of hptx2, a toxin from heteropoda2 venatoria spider venom that blocks kv4.2 potassium channel
162		Unigene22515_Plep1_2	Full	584.23	PDBTitle: solution structure of vstx
163		Unigene6969_Plep1_2	Full	221.94	PDBTitle: high resolution solution nmr structure of the spider venom peptide u3-2 scytotoxin-sth1a
164		CL1018.Contig1_Plep1_2	Full	2290.51	PDBTitle: structural basis for tetrodotoxin-resistant sodium channel binding by2 mu-conotoxin smiiia
165		CL2343.Contig1_Plep1_2	Full	6470.37	PDBTitle: nmr solution structure of the trans pro30 isomer of actx-2 hi:ob4219
166		Unigene6617_Plep1_2	Full	1009.5	PDBTitle: solution structure of psmalmotoxin 1, the first2 characterized specific blocker of asic1a na+ channel
167		Unigene674_Plep1_2	Full	563.52	PDBTitle: solution structure of am2766
168		Unigene5347_Plep1_2	Full	494.74	PDBTitle: three dimensional solution structure of hainantoxin-iii by2 2d 1h-nmr
			*Note
			Full = Full gene model (start and stop codon)
			N = N terminus missing
			C = C terminus missing
			NC = N and C terminus missing

## Sheet: Plep toxin protein sequences
1. Lipocalin
>lcl|Unigene26487_Plep1_2_CTE
MLLLFFVVVSVSGAEFTLPGECPQVKLQENLDYTRFSGVWYNVASYASDGRPIYDCASLNFQEDNLGYTLRETYVDTDQGNRTQKTYFARVDPTFDAGNKAQFIVSHEDGDKVLQFPFFILSTDYDNYAIAYTCKTLKKKLRTHYVFAWILSRNRGALEGGVLKKVENTLSKYTELAEHR
2. Serine Protease Inhibitor (Serpin)
>lcl|CL134.Contig2_Plep1_2_NTE
VNEEGAEAAAATGMVVMMRCARPPLLPFRVDRPFCYVLNGPEGTPYFIGCYRGNA
>lcl|CL790.Contig1_Plep1_2_FULL
MLQRYTTVLFIIILEVLNSAKAMDSKTLSSTIVKFSAKFCNELDKDKSVVSSPLSAEFVLALLTLGTTDPSHSELLTALGIPDDDAIRSAFAAVSSKVKAVKGVTLNVANKVYIKEGGYELVPKLKEDAVAVFDAEMEKVNFNDGAAAANLINHWVESKTNNKIRDLLSSDSLNSDTRLVLVNALYFKGNWKKQFDANHTSDQPFFVKNDKTINVPMMYKEDNYKYGESQALKAKFLEMPYVGDEASMLIVLPDDVEGLDGVLQKLADGFNLMEEVDKMFSTKVQVTIPKFKIETEIDLGDLLPKLGIKAIFDQGNSGLTKLLDNNEPLYVSKAVQKAFIEVNEEGAEAAAATGMVVMLRCATLTENFFADRPFLYLLIGANNVTYFVGTYRGNV
>lcl|Unigene11410_Plep1_2_FULL
MRLTFILLVAAAACTHAQIISQLLSRPLQFLQRGCNSDVTGDYKLASYDFATKLYKLVGSAHNNHFILSQNSVWSALAALAEGIQGPAQEQLFKILSLPNEACQRERYYNLSLGLEKSDHDVKLDRRRFIVFNDVKMNETWVKAISKSGLIDVGYAPLRDPEAAYDKFKDYIDSSESNLQSLNLTGNSIIADSLDYEGLWTTAFPVDSIEHNAPFFDDFGNRIGVVDLLRMKKRVKMAYLPIINAKVLELPVGTNGRYRFVMVQNIGKNPIGTTVQNYMSSIITDMFKYFQESLVPLEVAIPRMDWTHHIPDMRQILEKMGITSLWEDTAMTQYISQPAALPSSYVQKNTIRIEAGGVTKPEPEPPKPFLAAPISALAAQAAALTQRLADATGLPAALG…
>lcl|Unigene24580_Plep1_2_NC
KMKEEINKALGFSNNSQVYDAYSGLSRDFYAMPSSFFTLANKIYVSNQYTLSDLFKRVATSTYKSELETIDFQNLASASA
>lcl|Unigene2688_Plep1_2_NTE
VNEEGAEAAAATGMVVMMRCARPPSLPFRMDRPFCYVLNGPESTPYFIGCYRGNA
>lcl|Unigene8419_Plep1_2_CTE
MNINLQVTFFIVLQVFNLAVGLDEKAVSAISNFAFDFCDELYTDKSAISSPLSAEFVLSLLSLGATGTARSELLSTLGFANDDTTRSTFAELSSEAEDVKGVTLNIANKVYIGDGNYDVDPELKNDAINYFDADMEKVNFNNGATAAETINDWVANKTNDKIQQLFTPGSFNSDTRVVLVNAIYFKGMWKNQFDPKDTSEQPFYVKPDKTINVPMMYKESKYKYGESESLDAKLLELLYVGDDVKMVIVLPNKIDGLDCVLEKLADGHNFTDELENMYSTKVQVSVPKFKIETEIDLKPLLQKLGIKAIFDQGNSGLTKLLDNNEPLYVSKAVQKAFIEV
3. Kazal-type protease inhibitor
>kaz_lcl|Unigene12436_Plep1_2_FULL
MISILCLPFLIYLGTTFAYDPCTTCTFDYRPVCGSNGKDYAHRCLLDCEKKTNPELTYTDGPCKQKEVCKVTLEHKPICGSNGKTYPNLSSFECDKKYNPDLTYVEKACPCIINFDYRPICGSDGKDYPNLSSLKCAKRDDSSLTYTEGRCTAGLAKLSSI
>kaz_lcl|Unigene6260_Plep1_2_FULL
MFYIYDVLFLFGILVSSSLALPPCICTRNIKYVCGSDGKTYANKCVLECESSKHNNQITLLRQGRCEDIAEIDPCTACTFEYRPVCGSNGKNYPNKCAFDCEKKVHPELTFIEGTCEQKEACKVTMEYIPVCGSDGKDYPNLSSLECEKQSHPELTYTEGLCKHKEECIVTLDYRPVCGSDGKDYPNPSSVECEKRSNPNLTYTYGVCKKDEIKAGDELTVINPKCICVRKIDPVCASNGVSYNNRCLMLCAGDDLTVVSEGPCP-
>kaz_lcl|Unigene1470_Plep1_2_NTE
GPALQGEPVCASDGYIYPSLCEMRKKTCGKGVRLAPDQTSCSRAKGSKCDHRCTIERDPVCGTDGRTYLNRCMLQVEICRVGITLSHLGECNNISAHRENCPVDCSQAPLDGPICGSDGNVYKSTCQMKLLTCGQGVVRTSKKHCQTTRHCRESCWRAARPTCGSDGKLYANACRMKATNCGKHVFEVPMAFCVSQERTSGGEACPTDCSGQKEKLVCGSDENIYRNDCEMKMLNCGVSNRKLVKKVDMEKCRAKMNKCLKVQCPNEVDPVCGTDANVYPNACQLKVATCLKGVQLAHFGNCTLLPRLEIDCPDNCDNAVEQPVCGSDGNVYKSECELRRATCGQHVVAVSASHCRTTALCHEDCPDTPAFVCGSDNRFYKNECLMKKENCGKHVFVVP…
>kaz_lcl|Unigene2226_Plep1_2_FULL
MRFVIAAALAMLVPELAGPPTGQRCVCTYQYSPTCGTDGHTYSNLCTLRCAGAALRHEGWCGGEPGF
>kaz_lcl|Unigene3595_Plep1_2_FULL
MNMRFVSGLLIVLVLALGLAEGQDCFCTDDYTPVCGADGKTYSNYCQLQCAGAKLWHYGACSAAL
>kaz_lcl|Unigene2985_Plep1_2_FULL
MFFIYGTFVMLITHMCITSALPPCTCPRNYRFVCGSDGKTYDNECILNCESAKGNPVTLAKQGPCDEKALSDEPVCTCGREFRYVCGDDGVTYPNVCLFNCAKAVRPQLNLAREGPCNDDEVVKVVLP
>kaz_lcl|Unigene9014_Plep1_2_FULL
MISKFGVAFVVAAILIAAQIAALDDCVCERNINFVCGSDGVSYDNLCQLNCERVMTGNIALQVARGGHCDPNHSEYCACEDSYVPVCGSDGVTYANKCTFLCELRVNPEKTFTEGACKN
>kaz_lcl|Unigene22279_Plep1_2_FULL
MKAMTLVIFLVVIVTVSCRPDKPDLKQIKAEQSRKKACMRDCSSVNFAPVCAGKPGDKAQKSFGNECVMNNYNCENKDTLHKLSDGQCKGSDGIRLS
>kaz_lcl|Unigene10729_Plep1_2_FULL
MKSNCILLVMVMACTQTIGFNLRSKRQVDLRYVQNQNPWQNWSQGRYQIPQQTLPSTIQPPPINNVNGSTTERSLSSCLRDCPSTTEYNPVCGSDSVQYENPGRLICAQLCGVDVSISRQGPCLPA
>kaz_lcl|Unigene1636_Plep1_2_FULL
MEKLCYLLVVVLVCASMAFGQGTNNEANNSLRQIQVTPSPQELSRCLRNCLRTGEYNPVCGTDLVKYDNPGQLVCAQQCGVNVSLLKMGVCPGVTPSPV
>kaz_lcl|Unigene17021_Plep1_2_FULL
MKRFCVLFFIAIISTESSALNLRVKRQNVDSSNTQGQATATQPPSNNNGNVQQDQRAIQACVSTCPVTPEYKPVCGSNRMEYNNPGKLLCAQFCGENVSLWREAPCPL
>kaz_lcl|Unigene22896_Plep1_2_FULL
MKKFCVFLVIVIIGSQTSGSTLRSKRQTNEKEGELEDRYGWNRPDLGQVSIQIQFPDQNPWQNQLQGQGQNQLPWQRPVFPSPGQNQRPVQGQVTEPTNNNNNNNGQATSQAVQECIRTCPVTAEYRPVCGTNRVEYSNPGGLSCAQMCGVSVSLWRDAPCPSNTTPSPV
>kaz_lcl|Unigene7139_Plep1_2_FULL
MSILIITALVWTIICNVAAFHDVFHQPYHWPRDQYIPDNYNSPPQAYFPYVHHYPHDHYIPNNRHIPPNHYWGSQEYVDNGYHPQGYRDDVYYDWSKHNSWDWAYWSFYRDIETTSPTTTENPPVQYHQDFRIQCINSCVVTNEYNPVCGTNYLTYDNLKTLECAKSCGVDVALLRKSSCRNVPTQNRPAPISTTTTTTTTTTTAIPPELTIDERFKETTTTNVR
>kaz_lcl|Unigene7642_Plep1_2_FULL
MLKTFTTVILPVLVCNVVAYDTRFHNQQEENDYSWPHNHNSPHWPVEIHHGHHQPRDWGFSEYFDDHEDNYGDNDYNSWPEGNSWNGNNWPGNQEIKSSSSRPVTIQNPLPESQTDSRIECIRSCPATPEYNPVCGTNNLEYDNIGKLECARNCGVDVSLMRRSNCPLQLVQNQPTPSSIPSTTDVLPELSFDVRIRETK
4. Kunitz-type protease inhibitor
>kun_lcl|CL2363.Contig1_Plep1_2_FULL
MKEIFLFLLCVLLCKGDEYHGKSRKEICSLPPDTSQCRAMMWRWAYIPQNNTCKMFVYGGCMGNENNFKSKKECLSFCWNADSI
>kun_lcl|CL2363.Contig2_Plep1_2_FULL
MKQLFLFLLCVLLSTGNEYHGKSRKEICSLPPDSGVCYAYMLRWAYHPLDKTCKKFVYGGCRGNANNFETNEECMSFCWNVHSK
5. Trypsin inhibitor
>lcl|Unigene11849_Plep1_2_NTE
VRDANETCILKQDCLSCGGDQNATSGCGNHCGNTCSDYKDVNKTCFSGCRYNSCDCKTGFVFHEGLNKCILPVDC
>lcl|Unigene19228_Plep1_2_FULL
MSVYILCSMLLIAGSYGVQSTQNPETCPKNERWVDCELGFCEAKTCDQLGLPIPCPGIAPPCLGGCICAEGFLRNSDSICIPTKDCPSCARDFNATMGKGRHCGKLCSNYKEEKPDFTSCDIMNWEYDFCDCKEGYVYNDIIGQCIHPNDCPKPCNGDHYAESKSCASSCQPTCADPNPATCNLTCIENGCECLPGYVLEKVGGKCVKIEKCPENLGCNGDRNAVITSCASPCPWVCEETEPVFCTAVCEPLGCTCKPDFIFSKKEGHCIPVAQCDKLKTENNE
>lcl|Unigene23451_Plep1_2_FULL
MITLILIIAVLASSASYQKKPCTKDICPKNQRWVECELGFCAPKKCEDLGNPIACPDFVGPCAGGCVCIEGYLKNSEGVCIPQGKCPSCAGDRNATSGDGLYCGNLCSNYFENKSKFESCRNQAPLYNACRCRKGFVFDDIITGKCLAPKDCPTACNGDYYAVYQKCPSVCQATCANREKPEACIDVCNTNECVCRDGYILKDRNSKCMKIEDCPVPEDCDGDINAVRTDCASGCPLTCEVLNSEEEPMMCAAVCIKNGCACKESYVYSKKEKRCISESECRKSAQQKSEK
>lcl|Unigene9074_Plep1_2_FULL
MKKVPLPKRCSKLKIILVFFVTITAVSLGAEICPENEYWISCKLAYGGPQTCNDLGNPIVTRPISGSCLGGCICDKGLLRDINNLCVSVRECPSCGGDMNATGGDGLYCGNLCSNYRDPYAVCTQNTISSYLCDCKKRYVFDVKTGKCVLPKDCS
>lcl|Unigene16815_Plep1_2_FULL
MKLLICLFTFSIIPFTLTKDCIRYGDKCVDQCPEGTYEYNTRCGLFYTEPTCDYPNPEPDERGVLCDFSACYCEPPKVLDTFSDKCIELSDCPKDNFGKNYEDTFI
>lcl|Unigene16931_Plep1_2_FULL
MKSISILFAMLFVGFSAAQIPIKKCPPGEHSVLYCPQLEEPDCYNPTVHQSTARVGPCDIPQCFCDTPTVRDLKTGKCVNISDCSQ
>lcl|Unigene27222_Plep1_2_FULL
MKCIFILFLLAFAAVVSSQPFFPTKPCPPGEHSVLYCPQMAEPTCYNPKVHDLDITESRACDIPQCFCNQPTVRDYNQNGTCVELSKCIVLEK
>lcl|Unigene2764_Plep1_2_FULL
MRCSVLALFVALVALCEAGTDLHPRGCVFIDGKCYKECPVGTHGYGVGCGYVIPEPTCTNPNPPEANSRNSPVICDFSDCYCDPPTVKNEKTGECIPLDECPKTEKHQNS
>lcl|Unigene3779_Plep1_2_FULL
MKCSILLACCAVLALCDASAVVHPRGCIYIQGRCSRECPVGTHAYAVGCSLVTSEATCSNPKPTEGDRGMICDFSSCYCDPPTVRHEKTRQCVPLEDCPKKE
>lcl|Unigene3809_Plep1_2_FULL
MKCVIALCALTITVAVAQDFPTRDCPSGEHPVLYCPQMAEPDCDNPTLHDLEIAACDIVDCFCDKPTVRDLKTGKCVNLSDCPKKLDK
>lcl|Unigene4907_Plep1_2_FULL
MKVLFLLLITVFVNIDYSLSECPEGEYYPGPQCNGTDTVVPEPICDPPSSGRWPHYNCCWCKDGYYRNLKTNKCVDYDDCFKD
>lcl|Unigene7311_Plep1_2_FULL
MRIVFLVCIFGFISLALGGKGQGCKRVLGRCVENCPEGTHEYNSACGFLDPEPTCENPSPMKDKTGQLCDFSACYCDPPTVRDVKNKKCVLLEDCPK
>lcl|Unigene16932_Plep1_2_FULL
MKSIVILFVMTFVCFAFAQVPIKKCPPGEHSVLYCPQKAEPDCDNPTVHQLTNGVGACGIPQCFCNTPTVRDLKTGKCVNMSDCS
>lcl|Unigene20807_Plep1_2_FULL
MKSHVVIFIIVLTNAAYSLGTCPEGEYYPGPKCDDRTTREPEPICPPRSAHTMPSFNCCWCNDGTYRQISTGKCVKFDDCYKN
>lcl|Unigene4792_Plep1_2_FULL
MQSLNLFIIVIIVLFTYTQSECPAGEYYPGPICNGTERRDPEPSCPALSIHSAPSFRCCWCNPGTLRQWFTGKCVKFDNCYDNE
6. Serine Protease
>lcl|CL1322.Contig1_Plep1_2_FULL
MVNKYFMIIMMFSIIIQASDIHGKRFKRQNKQSSGGLDTKKNMSIVGANDVKFCAPYAPDKPNFYKPGRRISEIKCYEYIWHMKYREERDKRQSSCNPWQSVFNRLHIAVVGGKKTLDGDYPHMAAIGWKSATNEWLFKCGGSLISPNFILTAAHCTYASERDTSIIDPVPKIVRIGDKTIIGFGIGPTSAYINITTIIAHPQYVSPKKYYDIALMKLEKDVEFTKNMQPACLWSSSRYNSFGTQATVSGWGATEAGGSSSPQLLAASVDIIDDDQCNQLLKPQCNRLWCGVQHEICAGKLAGGVDTCQGDSGGPLQVKIPIPITSQGSLYYIIGVTSFGVGCARPNTPGVYTRVSDFIDWIEGIVFK
>lcl|CL1363.Contig3_Plep1_2_FULL
MLHKLTYVFFALLSHWSFAQKYEGDTCVDGYTQTVGRCTDVENCESAKQDFLANGIRPTTCGFDRNSQLVCCRDGTTILDTSTQPAPTQAPALAPAQPSFGQSSPNDRFGSNNRRGGITSLKKCREYSRAVTETVAFIPLELNPTKTEIQGVKCEYYGTELIIGGEKAKLGEFPHMAAIGWTNFNGGYDFDCGGALISERFVLSAGHCTYSANAETKIPAIVRLGDQNLDPKVRDGANPVEVSIRNIYKHPEYRPPNRYNDIALFELATDVEFNKSIRPACLWTDPDFGSHEKALATGWGVTETGRKSNDLLKVSLSILDTVACNASLSDIINRKWKYGFAETQMCAGETRVGKDTCQGDSGSPLQIVADENQCIFKVIGITSFGPATCGNNPAVYTRV…
>lcl|CL1363.Contig1_Plep1_2_NTE
LVCCEDDKFIQATSTSPPSTSLPAHRSIRQALDNRFNSNRRPGIISLEKCQSYSSHVIVKVPFVALGLHSRKKEINKAKCEYRSTELIVGGQKADPGEFPHMAAIGWKTSSGNYDFNCGGSLISERFVLSAGHCTNSGETHNPIPEIVRLGDLNLDPNVEDGVHPIEIPIKNIHKHPEYNPPSRYNDIALFELENSVTFNNHIRPACVWTDSDFGDNEKAVATGWGADETGKKSNDLLKVSLSIMDNRECNVSLSYIINRKWSHGFVETQMCAGETRVGKDTCLGDSGSPLQVVTEENRCIFKVLGITSFGSTTCGNNPAVYTKVSSYLGWIESVVWADE
>lcl|CL1405.Contig1_Plep1_2_FULL
MYVVFLNSKMLKIAIIVLLATAVYGQQASGGGDLESVLKEIFGNGNAGGQAVTSSPPAPPPTQQSDVRAQASTIVPGVVTNSEDVSCTLDNGAVGECVRYYLCNDKNNTIITDGVGLIDIRVRDGPCPSYLDTCCQIPNKLPVDMPINPTPPKSDEVRKGCGWRNPNGVGFRIKGDVDNEAKFGEFPWMVAILKLEPVNENEPDGQKLNVYVGGGSLIHPNVVLTAAHYVSAKSQLRVRVGEWDTQTKNEIYPYQDRDVSEVVVHKDFNKGNLFYDVALLFLSEPVDMTNPNVGLACLPAQGDRAQAGTRCQASGWGKNLFGKEGRYQVILKRIELPVVDRNVCQNQLRKTRLGNHFQLHSSFMCAGGEVGKDVCKGDGGSPLVCPIPYENDRYVQNGI…
>lcl|CL1656.Contig1_Unigene22441_Plep1_2_FULL(Join)
MSRTNWLLLLVFLFETDIFLHAAADRIDSCHRSVRSSSRVSERKCEEYTRGTSCKSSYDNIDPTAVEDAQIGEFPHLALLASNASEKNNFTFVCTGSLISPQFVLTVATCASNSHYPLSFVSLGNHNIDLTVDDGTKSVQVPIKAVHKHPLYTPKKNYNNIALLELASEVTFNANIRPACLWTENKISGHNTALIATIDRTPGKQLRKNVIQKVSVTIKEDEVCNVSSWFNRRWPHGIDESQMCGQEATGSNPECKAIAGAPLQIALKKENQCEFHVIGLTSYGRRLCNIYPTIFTKISSYVNWIESTVWPAE
>lcl|CL1656.Contig2_Plep1_2_FULL
MASRTCWLILLVFSFELYILPHAAAERVDFSPRSVRSSSRISELKCEEYTRGTSCKSSYDNIDPTAVEDAQIGEFPHLVFIATNTSQNKDAIFICTGSLISSRFVLTVATCAGNLHYTPTFVSLGRHNINLTVDDGTKSIQVPIKTIHKHPLYTSKKNYNDIALLELASEVSFNANIRPACLWTENEISGHNTALIATIDRNPDQKFRRNVIQKISVTIKGDDFCNISSWVNRRWPHGLDPTQMCGQEATGRYPECKAIGGAPLQIVLDKQNQCEFRVIGLTSYGRSRCDQYPTFFTKISSYVDWIESKVWPAE
>lcl|CL1688.Contig1_Plep1_2_FULL
MATLTAQLFFWIMILSCIAKSQFVIQNSQHVEHITTPQTTTLISSIMGNDRISVRKCQEYSNYFVRQNNDIHNENETTKMIEKYDTTTKNVRIPDVENRDVKNTTKDIGNEIGNFTSHAERPEEMAIENEETIDSIPNIAGGEDSKVGEFPHMAAIGWLNSDGSYDFNCGGTLVSPRFVLTAAHCTYSHAYADPAPRAVRLGDQNIDNNEDDAADPVQVNIKSTFVHPQYTHKKHYNDIALLELERYIDFNEYIEPACLWTSRDLGFRTKAIATGWGIVDPYTGRRSNELQKVILSVLSNEMCGSLLLNHINRRWNKGFLDTQLCAGELHGGKDTCQGDSGSPLQVPTRQGPNNYFVIGITSFGPKFCAQLPAVYTRVSSYIDWIESIVWPEEYRAWLN…
>lcl|CL1688.Contig2_Plep1_2_NC
LGDQNIDNNEDDAADPVQVNIKTIYVHPQYRHKKHYNDIALLELERDIDFQKYIEPACLWTSRDFGFRTKAIAVGWGVVDPYTNKRSNELQKVILSLLSNEMCDSLLLDHVNRRWDKGFLDTQLCAGEPNGGKDTCQGDSGSPLQIPSRQRPNKYFVIGITSFGPKFCAQLPAVYTRVSSYIDWIESIVWPEEYRAWI
>lcl|CL1700.Contig1_Plep1_2_FULL
MISVNTQVTVMWIILIILLLTSKTNSEDLKAKWAFIGNPIFAIRACEDKVPVYISYEPGRSPSEENNYDLQIHEKFPQYSRVEIQFDSPASLTLSDTKSARIEVVQDRFLVIFYTESDGLNIKVQGPPTGTVPYITSLQINYQQYCTKPKLGILDKYIKGNQGSAQISLTVPDDRCGRRKVTHTELITNGLGTKPGDWPWHVALYKLEKQSLRYICGGSLMSKTYVLTAAHCVTDRYEPVIPELLTVLLGKYSLIGRDVGSQEKEVYQVIVHESFDPSRLDNDLALLKLKSEVQYSDYVQPVCLWNPSNMNKLASPDIHGIVTGWGYDETNNLSPQLHQAVMPKISEIVCIKSNPLFFAKLLNDNKFCAGFKNGTAACNGDSGGGYVVFVPDVPGESSN…
>lcl|CL1880.Contig1_Plep1_2_FULL
MTQMIYFIFIVLAVSVNCQEPYRREWTTVFPCKGSDKIKLIYDNTQINNKDFQFYFSIRDTLPINSNLHAKFASSSFTDLTYPGESQFRFSHEATINARYFVEEKNPTVLLTPGGRFWYLKSLLINGIEYCQDPDFELDDQMSAAEIIPIPLEAEKDNECGKRKVINPSAGPKANPGDWPWHAALVKPEGGSLSYICGGTLLSKATVLTAAHCVANNDEAFDPETLNVLLGKHNLLLLGDNSQRIPVRQVILHPDYNYLNMDSDIALLILTQEAELNDFVQPACIWRADNYYKLPLEMEGTVLGWGFGNTAQLSGQLRQVTLPKMRTPDCVRRTKNLDPFSSIVNYQSFCVETKNGSSPCISDIGSGYFVFVPDNPAVDKTIGSYYIRGVASYSVKPQD…
>lcl|CL2002.Contig2_Plep1_2_FULL
MLHQPTGVLFILLCHWSLAQNNEGDSCVESYTQTVGRCTHFDNCESARQDYIARNIQPTLCEYHNNKPLVCCRDGASILDISTPQTPTETKPQASFEKASLDNRIGVSQSKVGITSLKRCRDYSRQVTETVTFPRSRNPTYMEKSEIKCEYYNSQFIFGGEKAQPGEFPHMVAIGWPNFDGGYNFDCGGSLISERFVLTAGHCTYSSKAADPKPAVVRLGDLNLDPNVRDGANPVEIPIRSIYKHPKYNSSLRYNDIALLKLATDVEFNNYIRPACLWTDPDFGKRDKALATGWGVTETGHQSNDLLKVKLEIIDNVACNVSLSDFINRKWQHGFAESQMCAGGKQLGKDTCQGDSGSPLQFVTDENRCVFNVIGITSFGPRGCGYKPAVFTRVSSFVG…
>lcl|CL364.Contig2_Plep1_2_FULL
MFKMWLKLISRLIIIVVISDIIFCDVHYVDFDFNQEYSLFSIPYSYPLTVQSSTKGDLCVQHACKGKKVSEKKCKEYISGTTCLGPFLYRFTEPANPGEFPHVVFIKGKNSKRRCEGALISPFFVVTTALCVARDVDTVSIGNFTYSIPIKTVMIHPDYKTGEIKANIALIELSMEVTFSKSVRPACLWTEKEIPVNPKPIMTTITKEDGMDIVEINPVVLIDNEKCEIGHQRTRLMIDEFQYCGMPDEVCVVPASGSALQIVIEEGSTCANRLIGLASERINECTPEPISFTKISPYVYWIESVVWPGE
>lcl|CL482.Contig2_Plep1_2_FULL
MANVVRIVMCFCLCVNIVLCQFGFYPPQNNGNQNGGQFQFGQNLFPFGRRVLERVSNILHFRPESSNRNNDYIVTAESKPTYSERPSFNNFGYPDQSEVTYAPNTLNSNQEYGIVNGNQLNYVRPNEGHFFNPQTSSSQNEPDQQDQGGRGIPTFINKPDQTATDNSEGLNPVGFSSVNPLKPLQPVSFEERSGEDVSTVLSLDVTTKLPELTPVPISETRDNFNFGSQGLFHDTCRTIEGGDGSCLTIYDCPSLLSVVKKYGTSPAVAQMLRKAHCGFEGNSPKVCCPRPGIPTGPPPSPEPTTTTTTTTTTTTTTPAPDTKSSGIGDFVTAFPQPPECGYSNASLSRVVGGYNAKLGDFPWVTLLGYKSRRNSGTRWLCGGTLITSHHTLTAAHCMH…
>lcl|CL947.Contig2_Plep1_2_FULL
MAVNSVREFLLFLVLYFVNAVFCVHVVPVDINLKNPFIPQLDRPPVKVTSTEKLINHENQVKSRISERKCEEYTLGTRCEFSKDDFDPNLSGTARVGQFPHMVFLGTNSSNPNWIFICGGSLISPKFVLAAAKCFIVNQYGQPINFVSLGDHNKDPAVDDGTKPFQVPIKNIHFHPNFTWSKKYNNIALVELAFDVPINNQIRPACLWTRANTAGYTRAIISTIGSSEGDKTKSRDMQKVSISIIRNKECNSTLARFIAEDWDHGEDSTEICGWESFENSTYCKSQFGAPMQIVTQNEKRCSFSIIGITSIGFEPTCADYPIVLTRVSSYLDWIESLVWPEEYTVQLNNRNN
>lcl|CL988.Contig2_Plep1_2_NTE
TVVLSAAHCFWKSQLQPATDYAAAVGKIYRPWNNPKDEGAQKFDVSDIKVPKRFGGVLSNFQEDIALVFLSGVVEYQTYVRPVCLDFSVAFDKKQLSDGNMGKVAGWGLTAADGNASQVLKVVELPYINIEKCINESPPTFQEYITSDKICAGYNNGTALCKGDSGGGLVFPNTERNILRYYLRGIVSTAPQNENVCNAFAYTSFTQVIRHDSFINEHVILNN
>lcl|Unigene10088_Plep1_2_FULL
MIKSVNVFLFILSVTPTILAQGFYDPFNVCSSSQWQCPDGICISTDRLCDDFEDCSDGSDEAAFRCARNRCPWNSFSCGDSCISLRSVCDGNKDCADGYDETEETCKRKHYCFPLPRIENGWVTIDFADNSSPSSFQNQDNRKFRIRCQPQYSLGSGNLTCFNGTWIGTTPTCVKCGKLTPGPRRTTPEGDSYQYGIAPWHAGIYNKLKKPYKLICGGTLITAKFILTAAQCFWDDAVGILPAPVFAAAVGKVYSGWDDDRDYSAQSTDVDDINVPDLFVGETNNLMHNIAFVTVANAFEFTKFVKPVCIEFGTLFTLQSTRKDNMIAVWKVSSNANTQIADAFTVDRCKRAEDFTNEFLQYVTEDKICTNFYGPAISPQIAGSGLAYSKESFGEKNVY…
>lcl|Unigene11795_Plep1_2_CTE
MSKVINFVLATLTITAKINAAKRPGVFTFLANPYFTRPACADKDNNVFIGYEPGRAPSEENSYTLSVLEHFPKHTHINIEFDSPATLTLSEDTRNSSRVQVNKDEFTIVYFADSDYFGATVQGPPSGTVPYIKSFVVNGLQFCEQPSSGYLDRYITGYQGSAQISLTVPDDKCGRRKLTHTELITNGLRTKPGDWPWHVAIYKLEKRSLRYICGGSLISKTIVLTAAHCVTNTYDPLIPELLSVSLGRYNLIGGDIGAQEKEVHQVIVHENFERSRLDNDIALLKLSSEVQFSDYIQPVCLWHTSDVQKLPSSDINGIVTGWGYDETDNLSARLHQAVMPKVSEVACIKSNPLFYASILNDNKFCAGFKNGTAACNGDSGGGYVVFVPDDPQTSSPNAA…
>lcl|Unigene1215_Plep1_2_FULL
MPTSSNALSLHTKLITIKHILKTPLALCSLIWLLYYKKTANGQYQVNCDGALISSRFILTSAYCVDVNLQPEASTILVARLGDHVAEYSVFDGINQVEVPAKKVYINPSYTTSDRRHDIGLVELVQDVKFTQYIRPACLWYGEGSPINDASVTSFTALNRFPYANEPNALRVFHTHIITNEQCRAKGTYVGVTQMCTVYGAGLNNTHCLEYSGAPLQLTLPYNSCMSQIIGVASHATAICSSIPAVFARVSSYLDWIENIVWNEK
>lcl|Unigene12645_Plep1_2_FULL
MLKKYKMWNILLVLFFVTSSAAALVNTKETISCGDNQWQCRSESCIDITNKCDGTAECIDGSDETYATCRNNRCPDNKFRCAYGACIDPSVICDHQPNCNDNSDEENLKCLNTTNVVLGKFKCKNGQIISATNLCDGIPDCSDISDESMEACTTQSCPPFMFQCAYGACIDQGANCNGVNDCADGSDEQDDICKWIPPSEIKLDLPPGYCMLPQYPPNGGYTVVDAPNAVPGLAFDTVTLNIFCNTGYGFPEKSQLNCSKGIWSSYMPYCDVACKLEKDESVEYKCIETVDNKQKTRSCGDYEINGILVHPECKPTYYYPDATPKYMECRSGEWDHVVKCVSSSCQIEEHRSVHYECVEKYATKKRELDIYKVERIDETKVSEVTKDEAIGNDHWKQDS…
>lcl|Unigene12674_Plep1_2_NTE
PEIVRLGDLNLDPNQNDEANPIEIEIKNIHKHPEYMPPSRYNDIALFELAIDVNFNNDIRPACLWTSPDFSYHKKSIATGWGVTENGQKSNDLRKVALTIMDSVACNNSLSDMINRKWSYGFDETQICAGETGIGKDTCHGDSGSPLQVISEDNQCIYKIIGLTSFGSSNCGNRPAVYTRVSSYLSWIENIVWPDEV
>lcl|Unigene14105_Plep1_2_NTE
QGDSGSPLLVTKNESCVQHVIGVTAKGNTYCGFKPAVYTRVSSYLDWIENIVWKDDKPDLRVSELDALQ
>lcl|Unigene14190_Plep1_2_FULL
MNYKIFFLLCLFLNEIYCQDESGKSPTILYPCKGNRNIQYRIPKDQDEEKEKNFYLLVDTKMAANTVINITLILPSEQTLENPSSQYTFISEELIDGVLLKETKQFKRWLKTVNGKTPYVSSLLINYVQQCRNPSYDVQNTQPSQPDTGVLNNLLPMQTEDLNCGRRKLAGTGFIVRGFDTKPGDWPWHAALFKLELSVSKYICGGTLISKSMVLTAAHCVTQQGVPIVTSSLTVGLGKFNLFTGNTGDQDLDVHKIIKHKDFSPTTFVNDISLLQLKSEAVYNEYIQPACLWRERDFAKLPNPQIYGTVVGWGINQVNQLSFTLKQIKIPKIPDIECIKSKPNFFVKALNDRNFCAGYKNGSSVCNGDSGGGFMVFIPDSAGDKSENPQGSWHVRGVT…
>lcl|Unigene15967_Plep1_2_NTE
SYYTDKYYPCVGSLISPRFVVTAAQCTGSQNGLLSFVTLGGLNGDPSVDDGANPVQIPIKNIIKHPEYRLSRKYNDIVLLELAYEVTFNANIRPACLWTEQQTAGHTKAVISTIDRLPELELKERQILKVSVTVKEPDACNVYSKSRRWNHGMDATQLCGQEATGSTPECRAIGGAPLQIITNAENSCTFRVIGLASFGSSVCDTLPTVFTRISSYVDWIESIVWAGEQTSNN
>lcl|Unigene160_Plep1_2_FULL
MNSRRVTQTRMFCHLVIVLLYSTVSTYGQYEGDNCVKNGVHGICTNVNKCPSAIKDIINRRTPQICSYDGLDPVVCCVDNAQSPPPVATPLPLPNHTTTEYIPPLYDYDTPAAPKAECSPISPSITSVKTGQKAWDKCIEYQEQLIYPCEKTAALNGEVARGRNCFHKADELIVGGTEAAVGEFPHMVLLGYGDNITSAHWDCGGTLLNEWFILTAAHCISSLDYGLVQFAALGKLKRSDIKDNTNVHVFEKRIRHPKYKPPSRYHDIGLLKTDTQMMLGPFAVPGCLDVGKDLKYDKALATGWGAVATLGNQSDTLLKVTLSKFPDEICVDKYPMNRRRLSHGVDSSTQLCYGDFSLSKDTCQGDSGGPLQVKNQHVFCMYTIVGVTSFGGTCGSAGE…
>lcl|Unigene1661_Plep1_2_FULL
MLPKNFILYFLTRVLVTSAQWFTGFNIEQPENNVQCRFNDWQCDDGSCVSRSRLCDGFDDCPDGSDELQFRCAPRKCPADAFDCGDSCIDLQLYCDGHTDCSNGYDESNEVCRRKCDLTSPSIVNGFVKPDFGKSFFETNNKNEEPYRVKIDCASGYSVGKGNLTCINGTWTGVAPACTECGIIKPGPRRVTPEGDSYQYGVTPWHVGVYSKLKKPYNLICGGSLLSAKVVLSAAQCFWDDAIGLLPAPVFAVAAGKVFGGWDDDQDYDAQTSDVDEIKVPELFLGETSNMMHNIALVTLASSFSFTRNVNPVCLDLSALFINSFSIEDDDVSVWRRTSSKQNLNIADVFNLEPCKTKLPYDLLKYIASDKFCNVYNGSTFGTELAGSGLVYNSGHFGE…
>lcl|Unigene16797_Plep1_2_FULL
MFMAIVILLVSMLLGIKSQDLSSDLPNKNILRYPCDANRNIYFAEYGESDDGELLFILTLKQRMKKNTFITAKFTTPTVFNTSDTSMEFYFSRLDTLHIYLLKKEDKVLIRLKTVNGILPEIESLVINNVERCKKNPLIIETVNLMELFTGDKESKPSVLPRDINVNCGERKIHHTRLITHGSATKLGDWPWHVALHRQQKNIVKYICGGTLISKTVVLTAAHCVTINGIKVSPKTLSVSLGKYALFGGEETPQERKVFQIIVHQNFNYSNLDHDIALLTLQSEAAYNDYVQPACLWTPDLFEDIPIEKTIGTVVGWGLDHTDSTALELQQATFPRIDELKCIKSEPLFFSSALNEQSFCAGWTNGTSACQGDSGGGFHVFVPNILDDTSSTAPGRWYV…
>lcl|Unigene17390_Plep1_2_NC
TTVIISAAHCFWDSAVGVLPAPTYRVVVGTTNGQSTIDNNKYRQQRDVNEIEIPDLFDGTMTSLKYDIGLVTVATAFQMSAFV
>lcl|Unigene17876_Plep1_2_FULL
MWLKYLVNVVLLNVIWALDVGEDCAPSEDVSDGICTLVTDCDVAVRLIRTTGRHHFTRCGFSDIMEIVCCPKTTNKIGNNEDSRISLRIADRECQNIVSHGFSPLRLNILGGEVAARGEFPHMVAIGYPRDSGYSFDCGGTLISNTYVLTAAHCTDTLDGIEPNVVRVGVVALGAKTWNDETDYRIASITNHPGYLGREKYHDIALIRLNRPVKFNSYQGAACLYTSSEDPKTTLTITGWGITNTSTNARSDLLLKTNVMVVPREQCGPSYRNWRKLPRGIVDEQLCAGDPRGANDTCQGDSGGPLQDSSYKDDIFRIVGVTSFGRGCGTSVPGVYTRVSRYLDWIVGIVWPN
>lcl|Unigene19167_Plep1_2_NTE
SLPTAIMAVDSHRNLILIVSLCCFNLVFCNVHVLKIFDSNLKYPFIPLVDSFPEKVDTYEFGGLTNRLGSDGTRVSERKCEEYIQGTRCEFEENDFDPSLRKNARVNEFPHMAFLGRITSKPNKIIYTCSGSLISPRFVLTTANCVMHRQYDSKISFVSLGDHNVDPSDDRITRPLKVLIKDIHMHPEYVWPNRYNDIALLELESEVPFSNRIRPACLWTKDQITTRNTAILTTMGSEIKKESNDMKKLSVLLIRDKECNASMHRFINKNWKYGVDGTQICGQEATGNSIRCKAVLGSPMMVINQYSKGCAFHIAGLTAFKFYPNCFDYPIVLTRVSSYVDWIEKVVWPED
>lcl|Unigene20646_Plep1_2_NC
LTRHFNDGEAYVQCEYSFDDGTGTFAVIGGVDAKLGEFTHSAAIGWEHDGEYSFLCGGSLISTRFVLTAA
>lcl|Unigene22167_Plep1_2_NC
GELNINPSFNPKGAHFDVRIKYIHKAPLYTPNRQYNDIALIELEMDVGFSDEIRPACLWTKNNLGNNTKAVAIGWGVTNST
>lcl|Unigene22290_Plep1_2_FULL
MQIFGIIVLTFGAVNVACVHDVTDDINGTPPRISLPYGAPLKIYSSTKGDLSLQYACKDGRVSACKCLEYISTKYRSNTNTTESKEEDLEEFSHLAFVGSKTSRSMCGGSLISPLYVLTIGSCIMKHNNQPEFVTVGGLNPDKSKSSLSKNEKAGIQIPVGEIYKESGLISAVKVNDFIILGLVFEAPLSANIRPACLWTMTEIERETKLMVSSLQSIPGKDSNSYAMHKSLVSIVNGAECNSLNNNESPRDQLLNDICVQETAENKLSSCEDRMGSPLQFVTQNHDTITTYLVAMNTISDDSCNNELSLFTKVARSVDWIESVVWPGVSNHFGDLDVELPNVSFAYVPPVKISSPTKDSRIQNACNEGRVSACKCIEYTRGTQCKKSYNYMDSSLFDE…
>lcl|Unigene2233_Plep1_2_FULL
MWSILPVLFIAIASALTSEPSDVSGLTTGDCVLPPYPDHGGYVVAGEEDAIPGQSFNAARVNFSCDAGYGVKGTGDILCYNGKWSHDIPTCVRFCTLNKHPSVEYTCIESQDNAHVTRECKDLEPHGVVVRPTCRQPNYYSPTGVLNYMHCVDGSWDYVAKCSPDCGVVSPQGEQLIIGGKSADRGELPWHAGIYSKLSTPYKQICGGSLITNTVVVSAAHCFWKSGLRAASEYAVAVGKLHRPWDSPKDTDAQKFDVSDIKVPTRFGGALSNFQDDIALVFLSGAVQYTVFVRPVCIDFDVQFDRKQLREGNLGKVSGWGADGEASKALKVVDVPYIDIEKCIKDSPPAFQEYITSDKFCAGDNNGPALCKSDSGGGLVFPNTERNVLRYYLRGIVST…
>lcl|Unigene24033_Plep1_2_NTE
QAKCYDYIWEIKNREDNDMKFLACRTYKNKHRGPLGPNFAIGGRDTAPGEFPHMGAIGWKAFVGTWVFKCGSSLVSSKFVLTAAHCSRTSSGDSTVADPIPKIVRLGDKNIADVPYNNILPTDVNISRIILHPEYKSPQKYFDIALMELEREVQFTMFIQPACLWYKFNTSSLGNQATLTGWGVIETAGLTTSPELKAAVVDVIDSKKCDKLLQSACNRLWCGIQNTQICAGKLEGGVDACQGDSGGPLQVQIPLPITSQGNIHYIIGVTSFGVGCARPNTPGVYTRVSDFIDWIEEVIWPQNRSLP
>lcl|Unigene24272_Plep1_2_NC
NGVRLLASGWGRTWTEGSSPENLNWVYLLGDSNWVCWLSFGGSTIIQDSTICASAYNVSSQSTCQGDSGGPLVVVDDDGELTQV
>lcl|Unigene24307_Plep1_2_NC
TTRNNLHIEKRNVKNTVQMADNATETTYSTETFPLSIPIIAGGEDSSLGEFPHMAAIGWVNPDGSYDFNCGGTLVSPRFVLTAAHCTYSHA
>lcl|Unigene24792_Plep1_2_FULL
MLYQLVFVIFHLTIATCQLYAGDHCTQDGVTGTCVSLIKCQSAEDDIRNGKKPTICGFDGAEPVVCCVGLFPSSSVTTSPLAKNQSILECEPIPVHLTSIKTGQKAWDKCIEYQEQLIFPCKKTPGVTGKLVRSSQCVHAVEQLVLELPVYKGQYPHMVLLGYGEDSATAQWLCSGTLISDRFILTAAHCVTTTAGDRVSFAVLGAFQRSDALDSSKVYKIQRAIRHPDFKPPSKYNDIALLETEKQMKLSEYAVPACLDVGREPSYDRAVATGWDTMARDSNDLQRVSLVKVSEAECASTFPVTRLLNKGVNSTTQTCYGPARCQGDSGGPLQVKNSHQYCMYTVVGVMSFGNWCYRDMPELYTRVDAYVPWIESIVWP
>lcl|Unigene24834_Plep1_2_FULL
MRIIFDMNILITTLTLFQIHLIRSLETKDSESFGDRHTQRVTELKCKEYSNPPIMQSAPYHVPLPTEEVYYVVGGKAAYLREFPHMAAIGWTNFDGSHVFDCGGALISPQFVLTAAHCTYSHDADNPIPQVVRLGDHNIDSSVDDGASPVQVSIKAIHKHPAYTRKKHYNDIALLELSTAVEYSHDIQPVCIWTKDLCEFNWAVATGWGVTNPDTNEKANVLQKVNLSILDKDVCIDLLKNNINRKWDQGIVSSQICAGEPEGGKDTCQGDSGSPLQIISKQYPYNYYVIGVTSFGPRICARLPAIYTKVTSYLDWIESIVWPQEYRNWTITNRMQK
>lcl|Unigene252_Plep1_2_FULL
MKPTKVYFTSLYTILLTTLTLSHGQSLRVSNRKCKEYTGEDRFTCTVPERDDATTENITTEHKRIPIIFGGKEALPQEFTHMAAIGWKNSNGSYRFDCGGSLISPKFVLTAAHCTYSPVADNPIPEVVKLGDHFVANTSHLINNIIQVKIKEIYKYPAYTHRKRYNDIALLELNDEVRFTINIKAACLWSSRDLSCFPEAIATGWGAIDAYSDKRPAVLQKVSLHLLSNERCNESLGYLISRRWNKGLIEFQLCAGESNGGKDTCQGDSGSPLQVPTFKHSRKYFVIGITSFGAKICGQEPAVYTRVSSYVEWIERIVWPEEYYT
>lcl|Unigene26456_Plep1_2_NC
LGDHNIDPSVDDGATPVQVPIKSILRHPDYNQQKLHNDIALLELTSNVTFTENIRPACLWNKKHLPGHSKAVVSTI
>lcl|Unigene26523_Plep1_2_FULL
MGINMLLLCVLFFATSTAKAADDRNTNLRRAASGDCVLPAYPEHGGYSVIDVPITAPGQHLNNAILNFACNPGFNLQGRSSVFCVNGVWSDDIPNCVSNECGTVTPLGEQLQSGVRPVNHGEMPWHAVIYTKQKTPYEHICGGSLVTKTVVISVGHCFWRNGLQPASDYAVAVGKIYRSWDHAIDANVQKSDVTEIKIQKGFHGEVTRYQDDIALVILSTPVQYNAFVKPVCLDFNVEFDKKQLQEGNMGKVPSWGLTYDVNLTASTVLKVVDLPNVGAEKCFIDSPQPFRVFITNDKICAGYINGTAVCRGDTGNGLVFPTSDRGTLRYYIRGVVSSASPSEEGCSNAYPLFTQITKHEKFIKDNVL
>lcl|Unigene26752_Plep1_2_FULL
MCKRFILLFFSSYLLGISTEDKKGGWAFVGNPLAFANPCKENDAVYLTYEQGLPPGEENVYHLYIRENLPAPTRIFIKFDSPAIVTLTNNSKARLSVDEEDTFAIRFFAKSKEGISMKVKGNSNELSVPYPTSIIVNTVQYCDKPDVGILDDLILGAEGSAQTNLAVPDETCGRRKVVHTELITNGVMTKPGDWPWHVALNKLERQSLKYICGGTLISNTLVLTAAHCVTDRGQPLIPELLTVTLGKYNLIGGDIATQEKEIHQIIVHENFNSLNLDNDIALLKLKSEAQYTDYVQPACLWRASDYKKLPTATVYGTVIGWGFDHTDNLSLKLNQATMPKVSENACIKSNPLFFANLMNKYKFCAGLRNGTSACNGDSGGGFFVFVPDTSKDASDNATG…
>lcl|Unigene27494_Plep1_2_FULL
MIIKNVLNFYLLFIILIISSTLSQYSVSGETSDANAPQRLYNNQNVNTRRVSERKCMEYTGKANIDEVISTVNKSTENIENVSEENEMNYPENEEKTDQTNITFYEEEDPNYSVLQIVGGEAAIMNEFPHMVAIGWRNLNGSHSFDCGGTLISPNFVLTAAHCTYSHISDNPIPDVVSLGDNFVEGSVYHLSNPIQVPIKAIHKHPEYTRKKQYNDIALLELEMEVNFGFNIQPACLWSLNDLSYFSTAVATGWGAVDSYSEKRPEKLQKVSLHLLSNEICNSSLENLINKKWDKGFIDSQLCAGEPTGGKDTCQGDSGSPLQVQLSDIYYVIGVTSFGPRICAHLPAVYTRVSSYLDWIESKVWPDDYKNWLNRSRPYHQ
>lcl|Unigene29108_Plep1_2_FULL
MLGRGVWSIMLLAAVLQVKSQRPESLGVNLVTAYSPETVRTRSDFKNQDTRKTNIGFQYLCTTEVKRLTEREARSSKDKSSKLNHTILNTGKVFDAVSFPKLKNENNHSSHNHKVSEIRIDSRLSDKDIDVTQMEKYRINNAEETNDEEDLSDKNFVRYIETYRPKPKDSRVVTRPTITYQKNGNRQSTTKKTTTLRPYKSSPIAGGSGYSTNSYENDKRKVTTARPYNGHQTTYYYDDDRNDRVTPSTLFSGNSRPQSIYSSTTQNPFFNGPGVKPAPVNVDRPPFTNRPITQRPSYAVTRPIDIDAIMFPEDPNAGAPELKNGRDEDSLSYDERRRFEDIAERMCDKYKASETKQLQAIPLLPSPEPVRVNISDCMPRTVPLIVGGKVATINDYPHM…
>lcl|Unigene29398_Plep1_2_FULL
MKLCVWSVVVFCLTITTIYGQYDGESCYKDGTPGTCVNIQKCPAAIEDIRNRRNPKICGFDGNDPLVCCVDSGSTPKPTTAPTPVATTARLPTQTTTEYIPPVYEYETIEKEPCDPVNPTLTSTKNGQKAWDKCIEYQERLIYPCEKSPALSGGMVRGKNCFHSADELIVGGTDATKGEFPHMALLGFGDDSATAQWVCGGTLLSEWFILTAGHCTFTREYGPVTYAIVGTLKRSENVDASKVKKIKRIIKHPEYKPPSKYNDIALLQTETEIQLNPYAVPACLDIGREPKYDRAAATGWGNIQYRGSSSDTLQKVTLNKFTDDICSDKFSETRLMLRGFDTNTQICYGDYNKAKDTCQGDSGGPLQVKNKHVYCMYTIVGVTSFGRACGSPGEPGIYT…
>lcl|Unigene3022_Plep1_2_CTE
MGINNMLDLLFVLFFATTPVITSVITEPSILCKVNEFACDDGSCVNMDMLCVDGNACPDGSDQRFCERYSNQIPFGQPVIKRAKRQSTCRKLQWQCRDGSCIGFDGKCDGVVDCPDGSDETHPLCKDTPCQSNWFRCTYGACVDGTAQCNGKQECADNSDELHPKCFNTTDEVQGRFRCQDGQLISAANRCDGVPDCNDGSDETIRACAGERCLSYLFQCAYGACVDRGSDCNGKNECADGSDESDELCNRIGTGTTVKPVPTGACVLPSYPEHGKYVVTGVPNAAPGQRYNFVSANFSCSTGYGVKGKENVVCYNGVWYDETPSCVRLCELKKHPSVEYTCVISEGDGKLTRECKELEPHGVVVRPTCRRPNYYSPTGVLSYMHCVDGSWDYVAKCSP…
>lcl|Unigene3023_Plep1_2_CTE
MWNILLVLFFAIAHQLTSADTKASNVSGYCTLNKHRSVEYTCIESQNNIEVTRVCEEYVPNGTVVRPACRRPTYHASTGFLRNMHCVDGGWDYVAKCSPECGTAGPSWGNFVVEGRPAAREELPWHAVIYSKLTTPYTQICGGSLITNTVVVSAAHCFWKSGLRAASEYGV
>lcl|Unigene4307_Plep1_2_FULL
MIHRLVFVCFAFLILGSFAQKEVGDSCIEEHTQTEGHCALLDHCISAWQDFQKYKIRPTQCGFSENSLLVCCRDPLPSTTTRPSTTSKSTPRKPGDISNKKCEEYGKFVTQTVSGVSLSLEPVTQKYSGLKCKYRGTELIVGGVKATQGEFPHMAAIGWKKTDGEYSFECGGTLIDKRFVLTAGHCTRLSGAPNESPEVVRLGDQNLDSDVYDEANPVQIGIRKIYKHPNYKYTKQYNDIALLELENDVQFNDDIRPACLWTNETFGNITKVLAIGWGIVDSATNEKSNELLKVSLSILDIEECNNTLVDIINRRWSHGFDETQMCAGDKRETKDTCQGDSGSPLQIISDSNKCLYQVLGIVSFGAKFCGTSPAVYTKVSSYVEWIENIVWPSK
>lcl|Unigene4967_Plep1_2_NTE
NFQDDIALIFLSGAVQYDNFVRPVCIDFDLKFDRDQLREGNVGKIPGWNTDGTLSQELRVLQVLSVSNENCIKDSPPSFKKYITSDKICAGLENAKALCKTDSGGGLVFSSYDPRILRYYLRGVISTAPDNDNVCNAGVHTSFTHIAKHEQFIKKHVILDA
>lcl|Unigene5038_Plep1_2_FULL
MLNKILVLFFVLSSTLAFVGAKEIQKCGEQEWQCRDESCIDMKGRCNGTAECLDGSDEIYATCRNNRCPYNMFRCAYGACIDASGVCDDQPNCHDLSDDVNSKCSNVTDTILGRFKCKNGQTIPSAGLCDGILDCDDKSDESIYACTTQTCPSIMYQCAYGACVDQGANCNGVNDCADGSDERDDICKWKPVSELNLDLPPGHCLLPSYPDHGGYTVAGAPNAVPALAFDAVTLNVFCDIGYGFDENNVINCTKGIWSGSMPSCSAACKLDKHESVEYMCINTVDNKQTKTRCGEYVLPGTLVHPECKRSYYYPETIPKYMRCLWGNWDHVVTCNSGSCKLPTHRSISYYECEKKYDKIKKMYVDEEIYNDDMSGMDYADENIEYIKVNCNKELMLEGS…
>lcl|Unigene5098_Plep1_2_NC
PCTLNKHPSLKYYCPTVIDLMHECGDTVLSGDTVTTECQDSNYFSPKNLKCSEGNWDGVPFCKPECGK
>lcl|Unigene5877_Plep1_2_FULL
MLHMLVVVLLATVAHGQQIDENKLKLLNNIFDDGTSSAVTTVGATTAPVTTAAPTTSVGVVTKSGVVSCTTEGGLQGECVPYYLCNDNNSIITDGFGMIDIRFQEGECPAYDERCCEVPNILPEDKPITPTPPPPEKVRQGCGWRNPNGIAFGIKGDVDNEAKFGEFPWMVAILKTEPVNGNVPEVAKLNVYVGGGSLINPSVVLTGAHVVFNRTQLVVRVGEWDTQSTNEIYPYQEREVKEVVIHKDFNRGNLFYDVALLFLSEPVDMSKPHIGLACLPEQGAKAKDGTRCQAAGWGKNEFGKEGQYQVILKRVEVPTVEQFDCQDKLRTTRLGKYFMLHSTFMCAGGEPGKDTCKGDGGSPLVCPIEYEEERYMQYGIVAWGIGCKTDGLPGVYVNV…
>lcl|Unigene6872_Plep1_2_FULL
MIFHVVFFIIYVLHGINSQTALDDLRLGYKLYYPCEVNKKITYSSEAAESENEEFSFFMSIEDNLESNSIINITFVVPVALNKSDLSTVFYFSRHDKLNIHLLSSQNKLRMRLKTVNGRIPEIESLLINNVEHCKWYNSGTVKKIIPLSGLNNKIYSESNVFQVVWPEDQNCGVRKVKHVQLISNGLDTKHGDWPWHVAIYRTHGPFMNYTCGGTLVSKNLVLTAAHCAADEGIALIPKILRVILGKYNLDSANEEVQDKEVSEILLHPKYVHRTVGNDIALLGLKSSAVFNDYVQPACLWRPELFKFFPAYSEILGTVVGWGIDQTNSLSNQLKQANFPRISNLKCIKSNAEFFTKALNGNNFCAGWKNGTTACNGDSGGGFFVNITSSDGVRRWFVH…
>lcl|Unigene7751_Plep1_2_FULL
MRQENCKLWILIVLCIDEVFLQEYGKCNSGDKLPSVILDYTEESKTNARISEKKCDEYQAKILSSIDDETGECEYVSDSPYPGPAVIGGIDVTLGEFAHSAAIGWEQDGHYIFLCGGSLISSRFVLTAAHCAKNHDNQDPIIVRLGGLVVNSSNLTEDFHFDVRIKIMHKTPSYTSKRQYNDIALIELVKDIEFSSAIRPACLWSSNNLGKISEAVAIGWGVTDSSTMKKAEVLQKVTLNILDNKYCNLTLSHRFSRKWEGFSDSQICAGDLRGNRDTCEGDSGSPLQVVSETNPCIYYILAVTATGNSYCGSAPAVYTRVSSFLDWIERIVWKEEF
>lcl|Unigene8685_Plep1_2_NTE
DDLIVGGTDAAENEFPHMVLLGFGDDIESAHWDCGGTLLSEWFILTAGHCTFSINYNQVNFAAVGKLKVSDIKDSSNVYRIKRRLKHSNFKHKFRYNDIALLETESEILLSPYVVPACLDVGKEDNYNKAMATGWGDVENRGNRSDTLQKVTLTKFSEETCIEKFLDSRRLNHGFNSGTQICYGDYTSSKDTCQGDSGGPLQIKNKHVFCMYTIVGVTSYGRACGYPGDPALYTKVEPFVPWIESIVWA
>lcl|Unigene9656_Plep1_2_CTE
MLAYVYIFIVFGVPHFVFAASLGELSPCGKRNWQCNDGSCIRDALKCDGQVDCEDGSDETNTTCSDKVCGSAMFQCNYGACIQSESLCNGEADCVDGSDEQKTRCDNSSIKYQAVKWYYYKAKNGKFSAMVTAGISDFILSLSCNPGYAPNTFHPEVIFCPGGICPKPLPECVRQCKLDKQPDLEYRCQNTWDNHTRECKNAVIAGTTVTTECTDSNYFSPHDLKCLDGEWDHEPICKPECGKITRGRVNLTPIGDPAVYSPAPWHATVYSKLTRLPVCGGTIISATAIISAARCFWDSAVGLLPPTYRVVVGSVYQHFNSIDMYRQQRDVNIIKVPSLFDGTTNTLEHDIALVTVAVPFEWSAFVTPACIDFDPEFNKKQLTENIYGKLASWDEITGS…
>lcl|Unigene10389_Plep1_2_NC
VSTIDYTTDKKLNQCVITKVSVTIKDDKVCQAVYSHSKTANNGTQMCAQEATGGNPQCKSLGGSPMQIVLNTEKSCVFRLIGLTSFGDALCDKLPTVFTRVYSYIGWI
>lcl|Unigene13739_Plep1_2_NC
RSPIKYYDIALLELASEVTFNANIRPACLWTEEQTTGHTKAVISTLDRRYGHEINDRQQILKVSASL
>lcl|Unigene5931_Plep1_2_FULL
MFVLILFLATSAVAIPAKADIDQNALCQVFGCPGDSTFAKPTPVSTPDRIKPEEVTIRPTDAPSTFTDKNGQTCTCVPYYLCNNELVAVDANNRSVTGWGELDIRFGEADQCQESVERCCTNPMNPGEVPTVAPNPTLPRGCGYRNPKGLDFTLKGGSGAEALFGEFPWVAALLDALNNSYAGVGVLIHPQVVMTGAHIAAKYNAGKMLVRVGEWDTQTSKERLPHQQRVVEEILLHPDFRKKGLWNDIALLRLDAPVDLADHINVICLPNQDENFSNSQKCVANGWGKDVFGVQGRYSVILKVVEQDMVPNGRCEVLLKRTRLGHHFKLHNSFVCSGGEEGKDTCQGDGGAPLACPIGNNRYKLSGLVAWGIGCGQKDVPGVSTNVAMFRRWVDSAVS…
7. Serine Carboxypeptidase S10
>lcl|Unigene686_Plep1_2_FULL
MLLRWAFLLICAQRVLSTDEPLLPELPPGEAPDPILNFMEKSYKVGRLRTGFDAGSPLLLTPFIEQNKLAEAREAAYVDPDLILPDMDSYSGYLTVNKEYNANLWFWYFPVMDKPVEETPWIIWLQGGPGASSLYGLFTEIGPIFVTEESTVEEMRYSWGRNHSLLFIDNPVGTGFSFTDDDRGYATNQTTIGDNLYMALQQFLTIFPELRKAPLTIAGESYAGKHIPSVAIQILRHKNVDEPINLYGLAIGNGFVDPRTLQRYSYFVREAGLVDDKVADAMRHWENAVVQFINEGQMLKAYAYYNYLLQLFLTESKLKNLYNYLKDDVGLDGVYMDYLQSNDFRKAVHVGNTNFTSIGVVYRKLVPDFMGSAKTWLEELLENYKVMLYNGHLDIIVAY…
>lcl|Unigene12864_Plep1_2_NC
QLASEFLNSTKNTIEQLLEHYKVLSYCGQLDQMVPCVASSENYQRWKWSGSAEFNSAVRRPYLFRNKMAGYYKSGGNLTEVVLRGAGHMVPLDAPMPLWNLVSRWTRGQTVTLKTEQSNLVNILVNATYPDSL
>lcl|Unigene19957_Plep1_2_NC
LKLREWAWTKEYSMLFIDNPVGAGFSFTNSENGFVRNMSMCSDHLYNAIQQFLSIFPEVRSAPLFVAGESYAGHYVPAIGLKLLNTKLNASLKNESVNLQGLIMGNPVLDRESIQDLTSVYYHWGLIDSQIAAALKPLQDAYKREIKNHNSTAAYDLRDKLWSKLDDITNRQQSYNMLEDGKDLKKFIGFIEKPEIREALHVGNLPFTFSNGSVHKWLMSDFLSSVRPKMETLLEHYRVLIYCGQLDLTAPCAPNA
>lcl|Unigene20704_Plep1_2_NTE
KEFMTAPRTPWWYNETVAGYAKTGGGLKEVLVRGAGHLVPMDKPAQTQQLISYFIRGLDLPSPTNYQVDLKAAPDLPLNFNSDYIVPESNEIKPPDAVTSSSNPGLTASIVINVILILGILIAALLFIRWKRRNEAFFYTTTDSITDGILSMS
>lcl|Unigene23244_Plep1_2_FULL
MRRTLFLLFCLHLSISIYGFLHKYPKLKLGEPDGEDPGSPLFLTPYIENGNATAGRLLARVPFTEKLRIKSYAGYFTVNKTYNSNQFFWYFPAMIPNNKFAPVIVWLQGGPGASSLYGLFTENGPLRVRKNKLERRKYNWALSHHIIYIDNPVGTGFSFTNDSKGYCTTETQVGEQLYSTVIQFFKLFPELQQNKFFVTGESYGGKYVPALAYTIHKKNPTAAIKINLKGVAIGNGFSDPEHQLLYGQYLYQIGLLDWNQAELFKNYEDKGVNYIKNKQWKEAFQTFDTLLDGDLIEGKSLFYNITGFNLYFNYLHTKDYFGYEDFGPLLQKGAIRRDIHVGNLPFNQGTEVERHLMQDIMQSVAPWVSELLDHYYVVIYNGQLDIIVAYPLTLNYLRN…
>lcl|Unigene28543_Plep1_2_NC
FLDQFFTMFPLLKENEFYIAGESYAGKYIPYLASKIHSESTCNKHTINLKGLLIGNGYCDPVHQIDYGNYLYQHGLLDDNQKQVFEDIQM
8. Venom dipeptidyl peptidase 4
>lcl|Unigene2164_Plep1_2_NC
LVYNTSEILQQSSRVTEVSADDTHVVLSYGVAPVYRYSFLARYAAIDINTGTAVDIVPPGVPAAEAFLQNFVWGPSGTSLAFVYLNNVFYQSSLTATPTQITTNGQINVIYNGIPDWVYEEEIFGSNNALWFSADGARMAYVTFDDTNVRVMRVPHFGVPGSVDYQYTQHHEIRYPKSGTTNPTVSVTLRDLAGTTATVFNAPTDIDQPILKTISFVTNEAVALMWSNRVQTLFRVVLCTQSQAACSTIYEYAETNGWIDNIPLIFNAQGTAFATILPQAVNGVLYKQIVQVSTGSPLWTAQNRINTAHTVVEILRWTAGDIIWYKATSVDDSAEQHIYSVNAAGQVSCFSCEIQREDGGQCLYNDGAINTAGTRITINCAGPDVPQIFIYNTDGTLVR…
>lcl|Unigene2165_Plep1_2_NC
QISELVANRALPVTVRMSVPLGAGLPEADVQIQVPPDYQLRTNLPLLVYVYGGPDTSMVTKQWSIDWGSSLVSRWNVAVAVIDGRGSGLRGVDNMFAVNRRLGTVEIEDQITATRYLQENLSWVDANRTCIWGWSYGGYAA
>lcl|Unigene2385_Plep1_2_FULL
MMTWGTVPKLVFMLLVYHTESTPFPKLGRLTLSLEEIAPVPIEFYPERLSVQWLSDTEYIFRDPYGGIKKYSAANDTYTQFVSEADLSALPNQAITSYSKDGKIILMSSKRKKVYRYSSTAEYAVYNIEKKTLKNVGRGSLQAVEWGSKGNLAYVQNNNVFYVPDVRFPSLEIQLSREGVPGKVYYGATDWIYEEEVFDSGKAMWFSTDSTYLAVATFNDTEVESAEFPYYGDPFDLNNQYTKPVSFKYPKAGRKNPDVGLKIYKLSDPTSEPWNIPAPVDVVGKDNVLVRVNWASDQSVVVLWLNRRQNVSALINCNLNEGKCDIIRQQIEPSGWIEVSGAIIDNEGERILEILPLFHGDHRYRHVARFNLFTYTTEDLSPGNSTVKKIVGWRQETDT…
>lcl|Unigene9941_Plep1_2_NTE
RCAAAVAPVVDWRFYDTIYTERYMDTPQNNPQGYADSTLLTEQVAEAYRNKRYFLVHGTADDNVHYQHAMLISRLLQRRDVYFTQMSYTDEDHGLVGVRPHLYHALEKFLQENML
9. CAP
>lcl|Unigene6179_Plep1_2_FULL
MDLRLIVLAAVSVLVRCEVVNLSCKEITAFVDGHNARRESLAAGRVAGQPAATNMKSMVWDDELANKAAEWASHNNFQHNPDKNIPSGRFNTGENLYMFATSNKDQKLDVESALEAWFKEKDDYHYKQLTASDFGAGPQTGHYTQMAWAETTHVGCGVSEYMQTGMKNFLVVCNYGPPGNFLGQYPYSTDGAKTNELSCTEDYCNKKYGSKC
>lcl|Unigene8265_Plep1_2_FULL
MKYALVLFVLGAILKTTECSCGAGKHIITSGGLSDYEKQAIVDAHNRLRQSVALGQISSQPPAANMMEMVWDDELSETAQRWSDQCTPAHDRATQRDVLRFPVGQNLAATWTTRPPSEPADSQPDFLKQINAWFDEVRIYGFKPVNGGHGTGHYSQLVWGETSHIGCGFTFYYDPSRGYTKLYVCNYGPGGNVIGSSPYEKGSPSCSSFGLSDSRKYNGLCSASFTSSSSYQTEDNGDSNGYISNVIPDSSGTNYRYQYSNQYNNQYSNNKVVNQFSNQYEYQYQQPSTYYHTEPTSTESPIVSLFKSASNFFNKPKSQGFRIDNVFG
>lcl|Unigene2275_Plep1_2_FULL
MDLRLIVIAAVSTLAQCEVVDLTCDQIKRVVDAHNAKRELVVKGQVPGQPAATNMKYMVWDEELAKKASKWASHNKFEHNPDNTVPSGRFNTGENIYMFATSNKEHKLDMEIPVNVWFKEHKDYTYKKLSASDFAGGPVTGHYTQVVWAKTNFVGCGESKFEKNGMMHFFVVCNYGPAGNYLGQYPYNTKGPKQNEYSCKDKYCIKKYGSKC
10. C-type lectin
>lcl|Unigene766_Plep1_2_FULL
MRTWVVLACVAALMALAEAQQKQQAGRFLSLPKAEKCANRPKEFFYRGHHYFYSGHVPEHANKKVDWLDARNICREYCMDAVSMETQEENNLIFQLIQQNDVPYIWTSGRRCDFKGCEGRKDLEPLNLFGWFWSANREKLSPTNQIPNGWGYNPWSQTGHKKRPQPDNAEYDINGTLESCLSVLNNVYNDGIAWHDVACYHEKPFVCEDSEELLNYVSSTNPGIRL
>lcl|Unigene17842_Plep1_2_FULL
MNLRFILSLSAIFADVYSVSMHQDYVVNQADGRSYRLVYHAKQWQEARDLCAEEGAKLAVPKSTEEFKFIQKIVRGMYYPAIKDSSGYKLLAWLGINNLDNYKIWKNVDGEDIAQTGFHEWAGQNGFGFSDDSREPHCAGVDAANFGLRDWWCHHRQPYVCQRDANVTEIVLPL
>lcl|CL406.Contig2_Plep1_2_FULL
MHRCRLLCAIVLVISWIADTESAGYQSPLANSASKTECSSCSSGDDELGVTRWTMPLLKTGEKRYYLGIFFKANWFKAQQYCRFHGMHLASIASQEENDRLDKYVRDSGYGREHFWTSGTDLAEEGNFFWLANGRPLTFVNWNAGEPNNFRYENGEEENCLELWNRDDKGLKWNDSPCSFETYFICEVRSD
>lcl|CL648.Contig1_Plep1_2_FULL
MIKKIALYLVFLACSMMTTAMKRNHLFAKKTIASLEWNTLCDIPDMNYVYNEAQGKCYKFHLTPKNWAEAYSTCSAEQSYLSVINSEEEAAHLVQITERAPKEKVRSKFLAGAVYLGYRNIKEEGWKSIKGEMLEESGYEKWANQQPDGEDRENCGAMFYNGQLNDLACDSKCFFICEHDIGSLSGSLNERFGD
>lcl|Unigene13199_Plep1_2_NTE
DLVLLVVFLHGVLSETHKQQGGCDYNYCRECDGYLKFHEAPRTWRDAWLRCYYEGALLASPFPELIERLKLIIQTNNIPSRLVFTGINARFSQRDFSSAEGVPLGNINHRWAEGEPNNANNTENCIGLSEYGTLVDLSCDKTLPFICLKKNTTQQMNTCGTTDIEYKLDSRTGSCYKFHRFPHTWSTAYKICDAEGSYLTTINSETEAEVIRNIFAANPEKSLPRRAPTHGAFIGFKDRDEDNEWVTIQGQSLASAGYDKFATDQPSGYQYCGLVLRSGLLDDENCDKRIPFICEKDPNRLILCSPTDDE
>lcl|Unigene1784_Plep1_2_FULL
MLVKWFVRLCVLQFLVSFLECKQFRCDYTYVKGTGGWLKLHRIPDTWQRAMLRCHLEGAKLASPTPELLATMKYMMAANNLSLGAVFTGIHSSISPGDYYSVEGIPLPKIPHTWANGEPNNRNNQEHCLAMLPDGTVGDVDCNEVLPYICYKKGSTFVVNVCGTVDPEYTMETGQANCYKFHSEPRSWSEAFMTCSAEGGYLAIINSEAEAQTIRNILNRNPPDKILGTFAKDIVLLGFHNWNDKGDWLTIHGETLEEAGYKFAAGQPSNSTPGEYCGSIYRAGKLNDIWCENKLNFICEKSVDSLLCDDDD
>lcl|Unigene22783_Plep1_2_FULL
MKTLLVNIFLIFHFAFTSTDPMSCSYKFYAGCEGWLKFHEMPTSWNEARLTCYYEGAQLASPTSNLLNAMTNIIKENNIASGKVFTGINTSFFTKRFSTIEGIPLSSIPHKWAEGEPNNSKNPENCIALNQYGTLVDLQCDQMHPFICYKKNEDLNLNECGSFDNEYVLDNRTGSCYKFHRYPHTWPRSQMICEAEGGHLAIINSETEAQVMRDIFARNPGNTLPPHAPEISASIGFRDIDERSEWVTIHGQTLKEAGYDKFGQGQPDNYGGQQFCGNVFRSGLLDDVACDINIPFICEKDPNTLTFCIQ
>lcl|Unigene6220_Plep1_2_FULL
MTAVLKYFVLLAIIGLLDGKQFRCDYTFYKEADGWLKIHIVPANWQEARLRCHLEGAALATPTPELKYAIRNQMIRHNSPSFGVFTGIHATFSNGDYFSLEGVPLDEIPHNWTQGEPNNKADKESCLVMSLDTSLSDEKCEDTFPYVCYKKSGNDFVNNCGTVDNEYVLDSKTGSCYKFHRNTRPWSIAHMTCAAEGGYLAIINSETEAQVIKELYEKNPENKIKGQFYNNVAFVGFQFWNQSGEWTTIHGQTLEQAGYDKFSSGEPNNADPGEYCGGVYRNGQLDDLWCNRFHPFICEKKPSSLVCKDETD
>lcl|Unigene7184_Plep1_2_NTE
DENEWVKARIVQDKVKYIWTSGRMCDFKGCNRPDLLPNEVNGWFWTAELQKLAPATNRQQNDWSEGGGIGKPQPDNREFLQGGAAEHCVAILNNFYNDGVHWHDVACHHVKPFVCEENDALLKYVRYTNPNLRV
11. Phospholipase A2
>lcl|Unigene11273_28713_JOIN_NTE
MAGVRDIGSLDNDRSFVNSLASGVSSVADYANSLADAFKDRVQAIYPGTVWCGDGRSQTARSSDLGLFFFTDTCCRQHDACKLYILAGETKFGLTNTGIFTRSHCSCDAKFRECLRRTNSLVSSQIGLTYFNVLGPQCFRRAHPIVRCIRRTRITGQKCEEYELDYTKPKIWQWFDSETF
>lcl|Unigene20220_Plep1_2_NC
GVLHLYNMVSCTTGCNPVAYVGYGCYCGFLGDGRPTDGIDECCRIHDRCYENFRCPLHTVYFQPYLWQCSGGQALCALENYRTRHQFINGCAAQLCECDRRFAMCIRKYACPRKRALCVTSPLRLLQNLL
>lcl|Unigene24009_Plep1_2_NC
QKSRSSLEEEKFYRHFGNVTFRLLKDGQKLSPSVAHWMNYDRLKIECLRRHEQMKYIAENKDSMNDSALTRSRRSLRENFILPGTKWCGAGQLAEKYNELGLDKKEDKCCRAHDNCRVNI
12. Carboxyl Esterase 6
>lcl|Unigene4863_Plep1_2_FULL
MLTLNLYLLPFLFGAIVTQSDNPIVKTDRGVLRGTWKKSQNGRTFASFLGIPYASPPVGELRFRDPQPVRRWQGVWDATKHLSACHQYDAFTQQIIGNEDCLFLNVFSTSLEANASLPVIVFIHGGGFFYGASSLYDPVRLMDKDIVVVSMNYRLGALGFISTSDDAAPGNFGLKDQSFALHWVQRNIPCFGGNPNSVTLIGQSAGASSVHYHYLSPWSVGTFHRGVAYSGTAFSPWAYTINTVERAKALAYLVGCPAQTSYEMIDCLRERPAEVLLGAQSSMYTWKLKLFSPFTPTAEPSYTLNPFLTQHPYMASWSGAVQNLPLLIFTTSEDGLYPAAALQANPDLLPELETDWVNLARSIFAYSDKLPADTWPFVADQIRQYYLHNGPIGKETFPD…
>lcl|Unigene7373_Plep1_2_FULL
MGSRLFLFFFLFVAVLAAVQGSNPVIRVAHGVLQGSWKTSTKGRTYASFQGIPYARPPVGKYRFREPQQLKAWTGVWDATQTLSDCLQYDPFQKKITGSENCLFLNVYSPKHNAGANLPVVVFIHGGAFMYGGSSIYDPSNLMDWDIVVVTINYRLGPLGFLSTGDEVAPGNAGLKDQSFALQWIKNNIMMFGGNPDSVTLTGCSAGGASVHYHYLSPMSKGLFARGIAYSGSAFASWTHAVKPAQKAKTLASIVGCPTTSSYEMIDCLKYRPAEVVVNAQIEMFDWTVHLFTPFTPTAEAPGTRNPFLSQYPYHAAQSGAMQKLPLITSVTSEEGLYPAAAYQAEPGTLQELEARWDELASNIFEYNDTLPLHLRPTVAAKIKQHYLGGKPVSQETFP…
>lcl|Unigene4996_Plep1_2_FULL
MLAKCGKIFSTPIFVVISLLLVSEVYSEIEPLVETPLGNVRGYHMETRGGRIISAFTSLPYALPPIGELRFKAPVPIKQWQKTLTATKPVPQCIQRNPYTRQQEIVGQEDCLYLNIYSPYNANDLEDKKKLLPVMVFLHGGGWMCGDSTTEMYGPQFILDKDVLLVTVNYRLGPLGFLSTQDEHCPGNNGLKDQQEALRFLQRIIESFGGDSKSITIFGESAGGASVHYHMLSKNSVGLFHKGISESGTAFVPWAEASPGEALKNAFRLAKFLDCPTTSSERLIRCLRTKDAYDIINTEFKFYAWDYEPMTPFKAVIEPDHPEAFLTKSPRKTFDVPAVPWITGLTKDEGCLKSVWITSNSTRLNEFVTDFDNISPVTFYYEDSPYADVITKRIKDKYM…
>lcl|CL389.Contig1_Plep1_2_NTE
KKRFKEPQPLTPWSGELNATEYGESCLQYQAFSKKPTGSEDCLFINVFTPNLNPRTLQKVLVFLHGGAYLFSGSSSFDVSHLLDWDLVVVTLNYRLGPFGFISTEDEEAPGNAGLKDQVFALRWIQNNIKAFGGDPNSVTLSGQSSGAGSVHYHYLSPLSEGLFHRGITFSGTALSSWNFATRPLEKAQRLASILGCSVTKSSVMMECLRRACGEDIINAQVKMFGWKIRFFSLFTPTIEPNGIKNAFLTEHPYKMTKRGAMKKLPLILMSTSHNGLYPSAAYQTDLSLFADLDQRWTELAPEIFIYKDALQPNLESAVAKQIRGKYLQGRAVSQSNFADLTQALTDRLYASGVGELAHFHARHSGQPVYVGRYAFRGDYSVSSLLSGNNNIYGACNGD…
>lcl|Unigene19845_Plep1_2_FULL
MLFYLFLCGLVANTKAQNGPSVTTSQGVVIGTNATDGNYFAFYGLRYGGSTAGENRFKAPVPPANYPGEFHAIDSSIICAQPSQRGLIGTEDCLTLNIFTNNLVTPKPVLVWLQGEEYTTTDSRIYSFRRFVEDGVVVVSMNYRVSVFGFLCLAVPEAPGNAGLKDVVLGLKWINENIARFGGNPNNVAVFGHGSGAAMVDLLTMSPMADNLIHKAIVQSGSALAPWAISYDPVGYAEILATKLGYGGKSRSDLAKHLVSTDLTVLANALEDVKFTNNTPLFAPCIENINLFPNSTFLADAPINLLRSGNYSHIPYIAGYTNREGTLRAPQAAFSQWLEKMQANFTDFLPVDLRFENDQNKTAVAQDIRNYYFSQRTVNMETIEDYLDYHGDTLILVPV…
>lcl|Unigene5826_Plep1_2_NC
DYRGNFSLTQVLASNNNDYGVCHGDDVLHLLPAFGLNTTSSGDTAMKDTLSNMLFDFSSNGIAKFSDDVAWPSVPANSSTIPCIVVSSPTSFEVL
>lcl|Unigene10322Unigene16430_JoinedNTE
WVRDNIEFFGGDPERVTIFGESAGAVSVHLHMLSPESKGLFHRAIAQSGVALSPWALAQQPLERAFELGRELGIDTNNTAELLGYLRATPSELIVKAASRISLPPGKGADLQSTVALPFLPVIESEAPGAFLTRSPKDALPGADVPFITGYNAQEGIILFKRLQRDPKLLSEVDRDFRRAVPASLTNDDEERMRKIEQHIRSFYFQQRPVDMRSIDSVIDLFTDIMFLRPVLETLRLQAATNRTSPTYLYRFGYDGALGLFKRMLGIHHDGVCHGDEMGYLFYFSRLNYRLDETSSESAVSNRMVQLWTNFAKTGNPTPPAENESLLDFKWLPVNDTTHVSYLDVTGNYTLETDPEDKRVRFWDWLYENYAVKP
>lcl|CL324.Contig1_Plep1_2_FULL
MWPVGILSCTLILCVLTKTSAEHSHENSRTEHSVAESPVTTTPMGVVRGAWMESRRGRRFEAYRGIRYAEPPVDSLRFQPPKPIEHYSGEVDASSEGPACPMPIEEGYYVDEDCLRLNVYTPRLNSTSLLPVIVFIHAGGYYSFSGRSDVAGPHYLLDRNIVLVTLNYRLATLGFLSTGDTLAPGNNGLKDQVVALRWIQRNIAAFGGNPDLVTITGCSAGSMSVMLHMISPMSKGLFHRAISMSGSPWSKGPSPTELRQLAVRQAELLQCPTYSNKAIFDCLKTKPWKELGDSLDSLFEFGYDPVLMWEPVVEPDFGQERFLTMQPVDAIRNGKMHAVPYIISQTEAEFFWKAFTVLNNETLLNKMNNDWDRIAPISFMLPRQDSKHASHRLKQFYLH…
>lcl|Unigene28620_Plep1_2_FULL
MWSPTAWLMYFLTCALIHGDTRTESGKSASPVAVTPMGVLRGSWMESRRGRRFEAYRGVRYADPPVGDLRFQPPQPIEHYTGEVDATSEGPACPMPVDIDYYLDEDCLRLNVYTPRLNSSRPLPVIVFIHAGGYYSFSGRSDVAGPHYLLDRDIVLVTLNYRLASLGFLSTGDALAPGNNGFKDQVVALRWVQRNIAAFGGDPNLVTITGYSSGSTSVMLHMMSPMSKGLFHRGISMSGSPIGKGPSPTELRRHAVRQAEILKCPTHSSKAIIDCLKTKSWKEIGDSLGGFAEFGFDPMLVWEPVVEPDFGQERFLTMQPVDAIRDGKIHAVPYILSQTEAEFFWKAFTILKNETLMSEMNNDWERVAPISFLLPKQRSKSASDRLKSFYLHDQAIIND…
>lcl|Unigene10962_Plep1_2_NC
VAGNAGLKDQAFALRWIQKNIKNFGGNPDSVTLTGHSAGSACVCYHYLSPWSHGTFHRGIAFSGSALAPWALE
>lcl|CL244.Contig1_Plep1_2_FULL
MSVHTGMSGALYIVLLCVGACVGHGDHTKSQHGHKDESHNEKEPSTSANPVTLTPMGAMRGSWMESRRGRRFEAYRGIRYAEPPVGNLRFQPPVPIRKYEGVVDASKEGPACPLPVDIEYFVAEDCLMLNVYTSKSNSSSLKPVIFYIHPGGFYSMTGRSDLFGPQYFMDRDVVLVTINYRLATLGFLATGDKLAPGNNGLKDQVIALRWVQQNIEAFGGDPNLVTIAGCSAGSISVLLHMISPMSKGLFHRAISMSGSPADKVRTPTDLYSLAVKQAELVGCPSHSSQAIVDCLKTKPWKELADSLPGFFPFSFDPIGLWLPNVEPDFGQERFLSVQPIDAIREGNIHAVPYIVSQTENEFYWLAVNVFNNDTLLKRLINEWDTLAPISFMLPKNNSS…
>lcl|CL1196.Contig2_Plep1_2_FULL
MFLINLFMLLFALNCVSLQNSNPIVQTNDGKLQGIWDNTSENRKFAAFLGVQYANPPIGQYRFADPQPVTKWSGVRNATVYGSPCIYLEGTLQQTFGEEDCLFLNIFTPMLDSNAKLPVVVFIHGGDFMSGSGDLYNPVRLMNKNMIVITLNYRQGPLGFFSTGDDVVAGNAALKDQAFALQWIQRNIKNFGGDPGRVTLTGHSTGSACVYYHYLSPWSHGKFHKGIAFSGSALAPWALDDYPVEKGRTLANIVGCPYTTSKAMVQCLRSKPARDIANAQLQMKDSEFNVYRIFQPSIESPKVRNPFLAEHPYRAAMAGKMSKIPLMMTTTCDEGLIPAAAFVPVPQLLTRLDERWDELASYILDYNRTLPNSRSAEVAKKIKDFYFSGQPISLDTFWP…
>lcl|Unigene10054_Plep1_2_FULL
MIILKILTIYFVLNYVRLQNTNPIVQIEDGKLEGVWETVSKSRRIAAFKGVPYANPPTREFRFKAPQRLTPWAGTRNATVYGAVCLQLGDAAPTVYGQEDCLFLNIFTPNLKSNAALPVLVFIHGGDFFGGSSDLYNPMRLMIYDIIVITVNYRLGPLGFFSTSDDVVPGNAGLKDQSFALHWIQRNIKNFGGDPKKVTLTGHSTGAACVYYHYLSPLSRGTFRNGIAFSGSALAPWALDYCPVEKGRNLANVVGCLYTTSEAMIQCLKGKSGADIIKAQIQLKDKEFDVYQLFQPVIESSGTCDPFITENPYQAAVAGKMQKLPLMLTTTHDEGLIPAAAFQSAPELLPQLNKRWPELASLFLSYNKTLPDSRSEEVAQKIKDFYFSGKPISLDTFWP…
13. Venom acid phosphatase
>lcl|CL1572.Contig1_Plep1_2_FULL
MELPKLVFGVIVIALVCGEEMSDVDVKNHVKTVDEELSNTELILVFAMFRHGDRTPDQEEIELNPSSDHNSLKTFFPYGKKALTNKGKVKAYLVGEYLRRRYDGFISRLYLPEEISVRTTDYARTKMTALAALAAMYPPVPAQKWNPDLDWQPIPYDTLAFEDDDLLYWYNCETYLAFRDKIYDLPEVKKWIESYEKLFKYLSEHTTTNVTTPEDVFYLDNLFQAMENVGVKPPEWTHDIMSNIKDMTKIEFAIEFYTPELIQLASGVLINDIRNDMKEAIAGNVEQPKLRMYSAHENNVAGLMAAAKVFQPHQPKYGSTFLLELRKNRLTGQYGVLALYVPNPGEKEEVLPIAGCGSQTLCEYNRFLNLTQEYAWTKEEFRNACHK
>lcl|Unigene25292_Plep1_2_FULL
MLRLVLLIAAGTQIGLIQTLHTDRSDQELIMAFGVNRHGERTPDADELSLSNQKERLQEFIDIDGFEGLTNIGKARVYKLGKFLHDRYGPEGYGLLSKLYHHDDIYLRSTDKERTKMTAQIIMSAVYPPEKEQQWNDDLGRLWQPIPYTAVPLSEDYLRYYSNCLRFKTLMERAKDVSVREELAPFSDLEGLLIEKTGRNFTEEPTMYQTLYDLFKSQVALGLDIPAWATSLMPRLAEAARLAYRLYFRTQEMKRIGGGVILNDFVQAAIDIISGKTVKQRFHLYSSHDFNIGSLLAVSKVEGDESIVPHYASLFVLELYRSKSTGRFTVQPLYLPQAGDTEAEALHFEGCSDSTYCDFSIFQTNTAQYLLPERQFYEICDIRTELGH
14. AMPs
AMP: Diapausin A4
>lcl|Unigene2748_Plep1_2_FULL
MSGLKKTMVLLLVVAYIMTLTVPSVDATHVGPCDQVCDRIVPERHECCRAHGYSGYRSCRGGMQCY
>lcl|Unigene3366_Plep1_2_FULL
MAGRTMILSLLVACVLMMTLVVSEASVWVGPCDQVCSRIDPEKDECCRAHGHSGYSSCSGGYMYCY
>lcl|Unigene6045_Plep1_2_CTE
MYGLKKTLALLLVVACIMALSVTSVDAAHVGPCDQVCNRIVPERHECCRAHGYSGYRSCRGGMQ
>lcl|Unigene12186_Plep1_2_CTE
MCGLNKTTILVLVAACVMMLAVFSAEAGTRVQPCDEVCFRTVPEKNECCRTHGYRGFAACNDWR
>lcl|Unigene14240_Plep1_2_FULL
MPEFKKNFVFLVVVACLFALTLNSVEAVRVGPCDQVCRRIVPERHECCRAHGYSGYSNCRGGMSCH
>lcl|CL1762.Contig2_Plep1_2_FULL
MAGKIMILSLLVACVLLVTLGTAEASVWVGPCDQVCSRIDPEKDECCRAHGHSGYSSCSGGYMYCY
AMP: defense protein
>lcl|Unigene6413_Plep1_2_FULL
MDVYSSSSTNSDKDKTQNYTLGLAKTGENASVTTGVFINGYKHGPEYNAVGANFSVEKSGHGASFSVQHIPKFGNEATAAASVNLVNKNDHKMNVNAFTTLKAPSAGPNFSIHGGGIDYQYKDKVGASTYMKTVPMFKHQEYSVGTRVNLHQTPTSSLDFSVGATKTNTPFGSGNWNRNVLFNYRKDF
>lcl|Unigene503_Plep1_2_FULL
MPTNVNSTKNPDGSQNLSINLVEKCDDGSVSATAFVDGYKDSGKYDAAGANVSIEKSDNSASISAQHIPTDGKQAAAAVNINLLNKNDHRMDVNASSTLGVPKIGPVYFAHELGLNYCNKDIAASLSAKHMPTIGNQATAATKVNLLNNTDNKLVMDAYSALNAPSIGANSSILGGGINYQHKNLATSLTAQHNSAIGTQATAAATVSLLNTRDHKLNANAFTQLDAPIGGPKSTISGGGIDYLYKDKFGASASMVNKPMVKQQDYNLGGSLNLYKTPTLSVDVSLGATKTNTKFGSGKWNSRGSINLVQKF
>lcl|Unigene7032_Plep1_2_FULL
MLTFRTIVLSFMVITVSARNLYRFQTPQQYIEDTSNVVENDVRDILNDHSSESWQPGYLITSRVRRQVHGSMNTNPDGSSNVNFKLPLAGNDHNALSAIGSIGGAKNGAFASAGGGLAYENINGHGASVTGRHIPSLGDQLTAAGKVNLFHNDNHKLDANAFLTKTMPSNPAIPSFNTHGGSLDYMFKDKIGGSLGISQTPLFQRTDYSAMGNVNLFRGRDSSLDLSGGFTKSVSPFIPSSSWQPSAGLSFTKYW
>lcl|Unigene20309_Plep1_2_NC
YANRNGNSASIAAAHLPEFGDQLTAKGKFNILHNENHNLDASGTFTRNFPKNKDIGDFNTYSGKLDYNYKDKLGLGLAMDHSDIKRRTDFSALGNLNLFRDKDTSFDLNAGVRKSLTPSYSSSFDPFF
15. P. lepida novel knottin-like peptide
>Unigene3886_CTE
MSKLLILVLLITLLNVFDLAAGCQGEGESCKIAYCCTGYICTTLT
>CL913.Contig1
MSKLLVLFLVCALLALVSSKQPYCFTSGSCRNNKDCCEGYNCALFSRTCVPSDPKKG
>CL1444.Contig2
MSKLLLVFIVAMFACVSMVQGCINNGEPCKNLLDCCKGLCGHTNKCVTLTS
>Unigene597
MFKLLVLLSALALLSLSASAQDCLMPGQPCNANVKCCPGSHCSSETNTCNHVFIGLIG
>Unigene25667
MSKLLLLFLLLALLNVGTFATDCVSPGRQCSDSTPRCCPGTRCSSNKCVQIFIAVPG
>Unigene1744
MFKALLITLLTFVAVTMTNACQGRGKSCSGNSECCSNRCLYNVACD
>Unigene4793
MLKLLALLTTFVLLVQVSFVKSGGCKKLGEACKIGTGCCPGTMCSKTQGLVCIKRYG
>Unigene976
MAKLLLVVFLTLGMISFIESAFFDCKGYGESCSEDASCCGFTYKCLSDKKCGFPSVQISKPNQWDDYIPLK
>CL924.Contig2
MVKLLMLFLAFMVLSSASAFKCENKPCESTSDCCPFTYCTLRTKICKPRFED
>Unigene1365
MSRLLVVCFMLAVLVSSAMAAPQECLPEGRACDYGAGGFSPINPHCCTGLHCDNNVCISNLG
>CL1009.Contig2
MFKFLVAILLLTLLIGLAAANCQREGERCGPGRACCYPGKCLKATGQCWFEPLFH
>Unigene12460
MSKLLVLFFIFALLSLLSSVESRCTITGHDCTRSTCCSGMCRKGLCVNL
>CL1751.Contig1
MSKLMLLVLLITLLSVFDLATGCQGPGESCKTEDCCNGYLCTTISRRCYRGTGWGK
>CL165.Contig1
MSKLMLVFLFVTLLSIFGKAAGCQGSGQACKTDASCCRGYTCSFSTRKCFDNSVWGK
>Unigene22515
MSNLLVLLFIFTLLTVFMSLTEAGICRSPYNCKSSKDCCKNFECYGDRCAPKLFQ
>Unigene6969
MTSRLLVLFLIFALLSMISVVESVACIPKNESCYRYSCCYPLVCSHDVCK
>CL1018.Contig1
MSKLLLLFLVCALLAHVSLVQAGGCKTSGWCDDDSECCGDFMCGVLSSKCVRRRT
>CL2343.Contig1
MSKYLLLVLIFALVMQFAHLEECIPKGSYGCKPFNRAEVDGCCAPYSCHWLFFVARCQ
>Unigene6617
MSKLLVVCFLIAIVAIVEGHISMDCIPPQQRCYAMGIKCCNGLRCNRSSKNHGTCS
>Unigene674
MSKLMLLFMAITFLTQLAFAEDACKKAGEPCEIGPPSNCCPNSKCSQRYGNCYKTFVLPKGY
>Unigene5347
MFKFLLLISLFAFLIGLATSICQGDGERCGPGRRACCMPAMCLKQTGKCWYPPMFK
