# Supplementary material for: Identification of Novel Toxin Genes from the Stinging Nettle Caterpillar Parasa lepida (Cramer, 1799): Insights into the Evolution of Lepidoptera Toxins
Source: Insects. 2021 Apr 29;12(5):396. doi: 10.3390/insects12050396 (PMC8145965; doi:10.3390/insects12050396)
Supplement: Supplementary file 1 [file insects-12-00396-s001.zip › insects-1193693-supplementary/Supplementary data/Supplementary data S5_OrthoVenn2.xlsx]

## Sheet: Orthovenn orthologous genes
Table 1 Orthologous genes in 6 lepidopteran species identified using OrthoVenn2
Toxin classes	P. lepida	L. obliqua	D. plexipus	H. melpomene	M. cinxia	B. mori
Lipocalin	Plep_Unigene26487_Plep1_2_CTE		DPOGS204052	HMEL006325	MCINX013975	BGIBMGA004805
			DPOGS204053
Serine protease inhibitor	Plep_CL790.Contig1_Plep1_2_FULL	Lobl_AY829815.1	DPOGS204415	HMEL006260	MCINX002322	BGIBMGA007720
(Serpin)	Plep_Unigene11410_Plep1_2_FULL	Lobl_AY829814.1		HMEL007595		BGIBMGA013903
	Plep_Unigene2688_Plep1_2_NTE	Lobl_AY829847.1				BGIBMGA013904
	Plep_CL134.Contig2_Plep1_2_NTE
	Plep_Unigene24580_Plep1_2_NC
	Plep_Unigene8419_Plep1_2_CTE
Kazal-type	Plep_Unigene7642_Plep1_2_FULL	Lobl_AY829810.1	DPOGS212261	HMEL014930	MCINX013905	BGIBMGA011574
	Plep_Unigene7139_Plep1_2_FULL	Lobl_AY829835.1	DPOGS208582	HMEL004938	MCINX001560	BGIBMGA011573
	Plep_Unigene22896_Plep1_2_FULL		DPOGS212265	HMEL014932	MCINX005929	BGIBMGA009047
	Plep_Unigene10729_Plep1_2_FULL		DPOGS212260	HMEL014934	MCINX006114	BGIBMGA013655
	Plep_Unigene17021_Plep1_2_FULL		DPOGS200980	HMEL002378	MCINX002500	BGIBMGA003498
	Plep_Unigene22279_Plep1_2_FULL		DPOGS209564	HMEL010994
	Plep_Unigene2985_Plep1_2_FULL		DPOGS203712	HMEL002390
	Plep_Unigene6260_Plep1_2_FULL
	Plep_Unigene1470_Plep1_2_NTE
	Plep_Unigene9014_Plep1_2_FULL
	Plep_Unigene12436_Plep1_2_FULL
	Plep_Unigene2226_Plep1_2_FULL
	Plep_Unigene3595_Plep1_2_FULL
	Plep_Unigene1636_Plep1_2_FULL
Kunitz-type	Plep_CL2363.Contig1_Plep1_2_FULL		DPOGS214599	HMEL002765	MCINX008585	BGIBMGA005129
	Plep_CL2363.Contig2_Plep1_2_FULL
Trypsin inhibitor	Plep_Unigene16931_Plep1_2_FULL	Lobl_AY829839.1	DPOGS204046	HMEL005555	MCINX001061	BGIBMGA004869
	Plep_Unigene16932_Plep1_2_FULL	Lobl_AY829811.1	DPOGS207577	HMEL006528	MCINX015906	BGIBMGA004728
	Plep_Unigene11849_Plep1_2_NTE	Lobl_AY829812.1	DPOGS205595	HMEL002186		BGIBMGA004727
	Plep_Unigene7311_Plep1_2_FULL					BGIBMGA008710
	Plep_Unigene3779_Plep1_2_FULL					BGIBMGA008711
	Plep_Unigene2764_Plep1_2_FULL					BGIBMGA010889
	Plep_Unigene19228_Plep1_2_FULL					BGIBMGA010892
	Plep_Unigene23451_Plep1_2_FULL
	Plep_Unigene9074_Plep1_2_FULL
	Plep_Unigene4907_Plep1_2_FULL
	Plep_Unigene4792_Plep1_2_FULL
	Plep_Unigene16815_Plep1_2_FULL
	Plep_Unigene27222_Plep1_2_FULL
	Plep_Unigene3809_Plep1_2_FULL
	Plep_Unigene20807_Plep1_2_FULL
Serine protease	Plep_Unigene24272_Plep1_2_NC	Lobl_AY829820.1	DPOGS207109	HMEL013270	MCINX010451	BGIBMGA012787
	Plep_CL1363.Contig1_Plep1_2_NTE	Lobl_AY829841.1	DPOGS209861	HMEL013269	MCINX011179	BGIBMGA012788
	Plep_CL2002.Contig2_Plep1_2_FULL	Lobl_AY829818.2	DPOGS215001	HMEL022597	MCINX000552	BGIBMGA012786
	Plep_Unigene4307_Plep1_2_FULL	Lobl_AY829844.1	DPOGS204619	HMEL013253	MCINX009937	BGIBMGA001745
	Plep_CL1363.Contig3_Plep1_2_FULL		DPOGS201589	HMEL010958	MCINX011288	BGIBMGA012217
	Plep_Unigene2233_Plep1_2_FULL		DPOGS215097	HMEL022673	MCINX001904	BGIBMGA009588
	Plep_Unigene29398_Plep1_2_FULL		DPOGS215098	HMEL007800	MCINX000538	BGIBMGA005381
	Plep_Unigene160_Plep1_2_FULL		DPOGS209020	HMEL011930	MCINX012191	BGIBMGA011051
	Plep_Unigene17876_Plep1_2_FULL		DPOGS201679	HMEL014419	MCINX014320	BGIBMGA012427
	Plep_Unigene29108_Plep1_2_FULL		DPOGS201678	HMEL013064	MCINX014162	BGIBMGA014404
	Plep_Unigene24033_Plep1_2_NTE		DPOGS206202	HMEL014755	MCINX007110	BGIBMGA008668
	Plep_Unigene5877_Plep1_2_FULL		DPOGS206201	HMEL005224	MCINX004550	BGIBMGA009551
	Plep_CL1405.Contig1_Plep1_2_FULL		DPOGS200031	HMEL010779		BGIBMGA012216
	Plep_CL482.Contig2_Plep1_2_FULL		DPOGS200027
	Plep_Unigene5931_Plep1_2_FULL		DPOGS205206
	Plep_Unigene26752_Plep1_2_FULL		DPOGS215181
	Plep_CL1700.Contig1_Plep1_2_FULL		DPOGS207338
	Plep_Unigene11795_Plep1_2_CTE		DPOGS204359
	Plep_Unigene3022_Plep1_2_CTE
	Plep_Unigene27494_Plep1_2_FULL
	Plep_CL1688.Contig1_Plep1_2_FULL
	Plep_Unigene24834_Plep1_2_FULL
	Plep_Unigene252_Plep1_2_FULL
	Plep_CL1688.Contig2_Plep1_2_NC
	Plep_Unigene15967_Plep1_2_NTE
	Plep_CL1656.Contig1_Unigene22441_Plep1_2_FULL(Join)
	Plep_CL1656.Contig2_Plep1_2_FULL
	Plep_CL947.Contig2_Plep1_2_FULL
	Plep_Unigene19167_Plep1_2_NTE
	Plep_Unigene1661_Plep1_2_FULL
	Plep_Unigene10088_Plep1_2_FULL
	Plep_Unigene9656_Plep1_2_CTE
	Plep_Unigene17390_Plep1_2_NC
	Plep_Unigene16797_Plep1_2_FULL
	Plep_Unigene14190_Plep1_2_FULL
	Plep_Unigene6872_Plep1_2_FULL
	Plep_Unigene12645_Plep1_2_FULL
	Plep_Unigene5038_Plep1_2_FULL
	Plep_CL1322.Contig1_Plep1_2_FULL
	Plep_CL1880.Contig1_Plep1_2_FULL
	Plep_CL364.Contig2_Plep1_2_FULL
	Plep_CL988.Contig2_Plep1_2_NTE
	Plep_Unigene1215_Plep1_2_FULL
	Plep_Unigene12674_Plep1_2_NTE
	Plep_Unigene14105_Plep1_2_NTE
	Plep_Unigene20646_Plep1_2_NC
	Plep_Unigene22167_Plep1_2_NC
	Plep_Unigene22290_Plep1_2_FULL
	Plep_Unigene24307_Plep1_2_NC
	Plep_Unigene24792_Plep1_2_FULL
	Plep_Unigene26456_Plep1_2_NC
	Plep_Unigene26523_Plep1_2_FULL
	Plep_Unigene3023_Plep1_2_CTE
	Plep_Unigene4967_Plep1_2_NTE
	Plep_Unigene5098_Plep1_2_NC
	Plep_Unigene7751_Plep1_2_FULL
	Plep_Unigene8685_Plep1_2_NTE
	Plep_Unigene10389_Plep1_2_NC
	Plep_Unigene13739_Plep1_2_NC
Serine carboxypeptidase	Plep_Unigene23244_Plep1_2_FULL		DPOGS207125	HMEL009595	MCINX008533	BGIBMGA013085
	Plep_Unigene686_Plep1_2_FULL		DPOGS201319	HMEL017246	MCINX015040	BGIBMGA003112
	Plep_Unigene19957_Plep1_2_NC				MCINX015038	BGIBMGA003111
	Plep_Unigene12864_Plep1_2_NC
	Plep_Unigene20704_Plep1_2_NTE
	Plep_Unigene28543_Plep1_2_NC
Venom dipeptidyl peptidase 4	Plep_Unigene2385_Plep1_2_FULL		DPOGS214132	HMEL011365	MCINX014196	BGIBMGA006180
	Plep_Unigene2164_Plep1_2_NC		DPOGS205172	HMEL003591	MCINX008737	BGIBMGA001272
	Plep_Unigene2165_Plep1_2_NC
	Plep_Unigene9941_Plep1_2_NTE
CAP	Plep_Unigene8265_Plep1_2_FULL		DPOGS208139	HMEL016515	MCINX008597	BGIBMGA012521
	Plep_Unigene6179_Plep1_2_FULL		DPOGS204517		MCINX016261	BGIBMGA012451
	Plep_Unigene2275_Plep1_2_FULL
C-type lectin	Plep_Unigene6220_Plep1_2_FULL	Lobl_AY829836.1	DPOGS209375	HMEL005432	MCINX016158	BGIBMGA002289
	Plep_Unigene1784_Plep1_2_FULL	Lobl_AY829822.1	DPOGS204722	HMEL011712	MCINX016159	BGIBMGA002288
	Plep_Unigene17842_Plep1_2_FULL	Lobl_AY829846.1	DPOGS214260	HMEL011380	MCINX007494	BGIBMGA008247
	Plep_Unigene766_Plep1_2_FULL	Lobl_AY829849.1	DPOGS204276	HMEL003322	MCINX000737	BGIBMGA005977
	Plep_Unigene7184_Plep1_2_NTE		DPOGS208115	HMEL012266	MCINX003454	BGIBMGA007553
	Plep_CL648.Contig1_Plep1_2_FULL		DPOGS213295	HMEL007122	MCINX008197	BGIBMGA006768
	Plep_CL406.Contig2_Plep1_2_FULL				MCINX005394	BGIBMGA011634
	Plep_Unigene22783_Plep1_2_FULL
	Plep_Unigene13199_Plep1_2_NTE
Phospholipase A2	Plep_Unigene24009_Plep1_2_NC		DPOGS211515	HMEL008128	MCINX005120	BGIBMGA012925
	Plep_Unigene20220_Plep1_2_NC		DPOGS204125	HMEL011484	MCINX001855	BGIBMGA003818
	Plep_Unigene11273_28713_JOIN_NTE		DPOGS213368	HMEL016396	MCINX009901	BGIBMGA014557
						BGIBMGA009178
Carboxyl esterase 6	Plep_Unigene28620_Plep1_2_FULL	Lobl_AY829807.1	DPOGS209311	HMEL005882	MCINX014557	BGIBMGA009544
	Plep_CL244.Contig1_Plep1_2_FULL		DPOGS211843	HMEL015496	MCINX016270	BGIBMGA013812
	Plep_CL324.Contig1_Plep1_2_FULL		DPOGS209128	HMEL014963	MCINX010543	BGIBMGA001841
	Plep_Unigene19845_Plep1_2_FULL		DPOGS202277	HMEL011479	MCINX010542	BGIBMGA002698
	Plep_Unigene10322Unigene16430_JoinedNTE		DPOGS200820	HMEL002163	MCINX008345	BGIBMGA004934
	Plep_Unigene7373_Plep1_2_FULL		DPOGS209671		MCINX004844	BGIBMGA009874
	Plep_Unigene4996_Plep1_2_FULL					BGIBMGA012585
	Plep_Unigene10054_Plep1_2_FULL
	Plep_CL1196.Contig2_Plep1_2_FULL
	Plep_Unigene4863_Plep1_2_FULL
	Plep_CL389.Contig1_Plep1_2_NTE
	Plep_Unigene5826_Plep1_2_NC
	Plep_Unigene10962_Plep1_2_NC
venom acid phosphatase	Plep_CL1572.Contig1_Plep1_2_FULL		DPOGS214127	HMEL011374	MCINX014182	BGIBMGA006176
	Plep_Unigene25292_Plep1_2_FULL		DPOGS204792	HMEL017676	MCINX003029	BGIBMGA009488
AMPs: diapausin A4	Plep_Unigene7032_Plep1_2_FULL	Lobl_AY829840.1	DPOGS213997	HMEL017162	MCINX009397	BGIBMGA002747
	Plep_Unigene6413_Plep1_2_FULL		DPOGS213996	HMEL017161	MCINX002619	BGIBMGA002739
	Plep_Unigene503_Plep1_2_FULL		DPOGS205720
	Plep_Unigene20309_Plep1_2_NC
AMPs: defense protein	Plep_Unigene2748_Plep1_2_FULL				MCINX014799
	Plep_Unigene14240_Plep1_2_FULL				MCINX016574
	Plep_Unigene6045_Plep1_2_CTE
	Plep_CL1762.Contig2_Plep1_2_FULL
	Plep_Unigene3366_Plep1_2_FULL
	Plep_Unigene12186_Plep1_2_CTE
P. lepida novel knottin-like peptide	Unigene3886_Plep1_2_CTE
	CL913.Contig1_Plep1_2_FULL
	CL1444.Contig2_Plep1_2_FULL
	Unigene597_Plep1_2_FULL
	Unigene25667_Plep1_2_FULL
	Unigene1744_Plep1_2_FULL
	Unigene4793_Plep1_2_FULL
	Unigene976_Plep1_2_FULL
	CL924.Contig2_Plep1_2_FULL
	Unigene1365_Plep1_2_FULL
	CL1009.Contig2_Plep1_2_FULL
	Unigene12460_Plep1_2_FULL
	CL1751.Contig1_Plep1_2_FULL
	CL165.Contig1_Plep1_2_FULL
	Unigene22515_Plep1_2_FULL
	Unigene6969_Plep1_2_FULL
	CL1018.Contig1_Plep1_2_FULL
	CL2343.Contig1_Plep1_2_FULL
	Unigene6617_Plep1_2_FULL
	Unigene674_Plep1_2_FULL
	Unigene5347_Plep1_2_FULL

## Sheet: Number of genes by family
Table 2 Number of orthologous genes in 6 lepidopteran species identified using OrthoVenn2
Toxin classes	P. lepida	L. obliqua	D. plexippus	H. melpomene	M. cinxia	B. mori
Lipocalin	1	0	2	1	1	1
Serpin	6	3	1	2	1	3
Trypsin inhibitor	15	3	3	3	2	7
Kazal-type	14	2	7	7	5	5
Kunitz-type	2	0	1	1	1	1
Serine protease	59	4	18	13	12	13
Serine carboxypeptidase	6	0	2	2	3	3
CAP	3	0	2	1	2	2
C-type lectin	9	4	6	6	7	7
Phospholipase A2	3	0	3	3	3	4
Carboxyl esterase 6	13	1	6	5	6	7
venom dipeptidyl peptidase 4	4	0	2	2	2	2
venom acid phosphatase	2	0	2	2	2	2
AMPs	10	1	3	2	4	2
P. lepida novel knottin-like peptide	21	0	0	0	0	0
